# Supplementary material for: Artificial grassland establishment alters soil organic carbon fractions and cbbL-type carbon-sequestering microbial communities
Source: Front Microbiol. 2025 Dec 8;16:1726039. doi: 10.3389/fmicb.2025.1726039 (PMC12722798; doi:10.3389/fmicb.2025.1726039)
Supplement: Supplementary file 1 [file Table_1.xlsx]

## Sheet: Sheet1
group	PH	EC	POC	MOC	>2mm	>0.25mm	＞0.053mm	＜0.053mm	TN（g/kg）	TC（g/kg）	CMC
GG1_1	8.81	121.4	7.19849	15.3885	2.8336	87.5284	5.59	1.51	2.5	22.7	41.64
GG1_2	8.53	113.3	5.06056	14.7498	2.3984	83.1126	3.71	0.63	4	22.3	46.89
GG1_3	8.75	123.1	5.43764	14.9854	2.187	85.636	4.96	0.71	3.5	29	49.41
GG2_1	8.62	111.8	6.01556	16.6462	2.427	86.718	5.88	1.03	3.2	17.9	48.01
GG2_2	8.66	110.2	6.07787	16.4996	2.301	83.8438	5.42	0.93	2.1	18.2	47.88
GG2_3	8.85	112.3	4.86104	14.425	2.5872	83.2448	5.99	0.81	2.6	19.2	48.03
GG3_1	8.86	107.3	6.67138	16.0165	2.271	84.82	6.11	1.12	2.5	17.8	52.6
GG3_2	8.9	109.6	5.93677	13.8657	2.336	83.8708	5.35	0.94	1.9	18	52.04
GG3_3	8.89	112.6	5.36314	14.5705	2.296	84.9732	5.84	0.85	1.9	16.4	48.34
CK1_1	8.56	164.3	6.3091	12.8835	1.4002	81.0224	9.06	1.89	3	14.6	44
CK1_2	8.43	149.1	6.25074	10.5792	1.6856	83.4528	9.16	2.78	2.9	13.1	41.3
CK1_3	8.63	158.1	6.62685	11.8498	1.67	82.9312	8.95	2.83	2.8	13.6	41.17
CK2_1	8.69	143.3	5.33048	9.98259	1.53	80.1894	9.22	2.66	3.9	14.7	40.64
CK2_2	8.54	133.1	7.34982	13.8863	1.48	81.717	9.27	2.96	4.1	15.7	40.52
CK2_3	8.3	142	8.47678	12.742	1.59	79.8992	9.24	2.97	3.2	14	40.43
CK3_1	8.72	147.7	6.82392	11.4929	1.88	79.7266	9.32	2.93	2.8	15.2	42.79
CK3_2	8.96	138.1	4.91317	9.24582	1.57	79.3184	9.85	2.97	2.3	13	41.74
CK3_3	8.96	140.5	5.00675	9.05241	1.83	83.944	8.67	2.89	2.5	13.3	42.6
LG1_1	8.7	134.5	3.37304	9.70582	0.412	84.5424	6.86	4.29	2.1	13.5	49.86
LG1_2	8.54	138.2	3.94146	9.87852	0.511	85.5528	6.54	4.07	2.4	14.3	51.06
LG1_3	8.6	144.8	3.3037	9.29622	0.5584	86.4994	7.03	3.98	2.1	14.8	49.71
LG2_1	8.6	147.2	3.20746	9.911	0.2561	85.1268	5.47	4.13	1.5	14	52.17
LG2_2	8.48	150.7	4.74313	11.2002	0.3546	84.716	6.96	4.16	1.9	15.3	51.98
LG2_3	8.43	149.2	4.18595	9.71162	0.2074	82.96	6.2	3.91	1.9	15	49.97
LG3_1	8.6	130.2	4.58581	8.92571	0.4624	84.6964	5.91	4.11	2	15.6	49.38
LG3_2	8.54	138.8	4.85301	8.58836	0.5072	84.4892	6.27	3.99	2.8	17.3	49.3
LG3_3	8.4	147.9	4.96289	9.3147	0.65345	84.2972	6.76	4.67	2.6	15.1	46.98
