# Supplementary material for: Artificial grassland establishment alters soil organic carbon fractions and cbbL-type carbon-sequestering microbial communities
Source: Front Microbiol. 2025 Dec 8;16:1726039. doi: 10.3389/fmicb.2025.1726039 (PMC12722798; doi:10.3389/fmicb.2025.1726039)
Supplement: Supplementary file 2 [file Data_Sheet_1.xlsx]

## Sheet: _asv.full
domain	kingdom	phylum	class	order	family	genus	species	asv	GG1_1	GG1_2	GG1_3	GG2_1	GG2_2	GG2_3	GG3_1	GG3_2	GG3_3	LG1_1	LG1_2	LG1_3	LG2_1	LG2_2	LG2_3	LG3_1	LG3_2	LG3_3	CK1_1	CK1_2	CK1_3	CK2_1	CK2_2	CK2_3	CK3_1	CK3_2	CK3_3	Total	Percent	Prevalence
d__Bacteria	k__unclassified_d__Bacteria	p__Proteobacteria	c__Alphaproteobacteria	o__Hyphomicrobiales	f__Methylobacteriaceae	g__Microvirga	s__Microvirga_sp._VF16	ASV20	239	11	171	41	11	25	267	166	56	75	56	32	46	72	22	183	90	27	7	13	9	42	0	3	0	0	8	1672	0.0338955562764	0.888889
d__Bacteria	k__unclassified_d__Bacteria	p__Proteobacteria	c__Alphaproteobacteria	o__Hyphomicrobiales	f__Rhizobiaceae	g__Sinorhizobium	s__Sinorhizobium_fredii	ASV62	0	8	0	0	0	11	0	0	0	4	63	43	401	29	33	51	45	78	0	0	0	0	0	4	0	129	13	912	0.0184884852416	0.518519
d__Bacteria	k__unclassified_d__Bacteria	p__Actinobacteria	c__Actinomycetia	o__Propionibacteriales	f__Nocardioidaceae	g__Nocardioides	s__Nocardioides_euryhalodurans	ASV3838	70	120	428	22	29	54	14	14	7	100	5	0	0	0	11	2	44	10	0	0	2	0	7	4	0	0	16	959	0.0194412909504	0.7037037037039999
d__Bacteria	k__unclassified_d__Bacteria	p__Proteobacteria	c__Betaproteobacteria	o__Nitrosomonadales	f__Sulfuricellaceae	g__Sulfuriferula	s__Sulfuriferula_nivalis	ASV1710	0	0	0	15	0	0	0	0	0	0	0	0	0	0	0	0	0	0	247	56	183	83	6	62	14	52	16	734	0.014879987025600002	0.37037
d__Bacteria	k__unclassified_d__Bacteria	p__Proteobacteria	c__Alphaproteobacteria	o__Hyphomicrobiales	f__Rhizobiaceae	g__Sinorhizobium	s__Sinorhizobium_medicae	ASV54	36	38	35	66	16	49	10	5	13	3	17	59	24	37	53	12	17	9	14	24	8	24	14	24	2	0	6	615	0.0124676	0.962963
d__Bacteria	k__unclassified_d__Bacteria	p__Actinobacteria	c__Actinomycetia	o__Jiangellales	f__Jiangellaceae	g__Jiangella	s__Jiangella_sp._DSM_45060	ASV86	0	65	28	222	38	0	10	0	34	13	41	0	14	28	0	0	0	15	20	19	37	27	24	7	18	0	13	673	0.013643366850499999	0.7037037037039999
d__Bacteria	k__unclassified_d__Bacteria	p__Actinobacteria	c__Actinomycetia	o__Propionibacteriales	f__Nocardioidaceae	g__Nocardioides	s__Nocardioides_cynanchi	ASV416	47	0	10	0	28	3	0	0	15	25	0	13	2	8	0	151	12	7	12	0	0	8	8	0	0	4	0	353	0.007156179046380001	0.592593
d__Bacteria	k__unclassified_d__Bacteria	p__Actinobacteria	c__Actinomycetia	o__Jiangellales	f__Jiangellaceae	g__Jiangella	s__Jiangella_sp._DSM_45060	ASV3880	12	0	0	114	0	22	0	10	16	8	0	14	0	0	16	0	10	0	0	0	30	0	10	0	0	18	15	295	0.00598037625689	0.48148148148100006
d__Bacteria	k__unclassified_d__Bacteria	p__Actinobacteria	c__Actinomycetia	o__Pseudonocardiales	f__Pseudonocardiaceae	g__Actinoalloteichus	s__Actinoalloteichus_sp._GBA129-24	ASV79	4	0	22	10	45	0	5	0	3	31	0	15	0	28	4	10	27	11	0	0	74	0	6	1	0	0	0	296	0.00600064871878	0.592593
d__Bacteria	k__unclassified_d__Bacteria	p__Proteobacteria	c__Gammaproteobacteria	o__Nevskiales	f__Steroidobacteraceae	g__Steroidobacter	s__Steroidobacter_denitrificans	ASV4959	1	0	0	0	0	0	0	0	0	0	0	0	0	0	3	0	0	0	0	0	0	0	87	0	0	0	0	91	0.00184479403179	0.111111
d__Bacteria	k__unclassified_d__Bacteria	p__Verrucomicrobia	c__Verrucomicrobiae	o__Verrucomicrobiales	f__Akkermansiaceae	g__unclassified_f__Akkermansiaceae	s__Akkermansiaceae_bacterium	ASV210	9	22	9	9	53	42	0	0	28	14	0	5	2	11	0	0	0	0	41	6	14	0	0	3	0	23	0	291	0.00589928640934	0.592593
d__Bacteria	k__unclassified_d__Bacteria	p__Proteobacteria	c__Alphaproteobacteria	o__Hyphomicrobiales	f__Rhizobiaceae	g__Sinorhizobium	s__Sinorhizobium_fredii	ASV198	0	0	7	20	12	0	11	13	0	2	30	9	68	17	3	0	13	42	0	0	0	10	0	4	0	0	0	261	0.00529111255271	0.555556
d__Bacteria	k__unclassified_d__Bacteria	p__Proteobacteria	c__Alphaproteobacteria	o__Hyphomicrobiales	f__Phyllobacteriaceae	g__Aminobacter	s__Aminobacter_aminovorans	ASV187	2	3	0	21	8	0	0	25	6	10	0	0	0	17	6	10	30	32	23	1	66	0	0	0	0	4	12	276	0.00559519948102	0.62963
d__Bacteria	k__unclassified_d__Bacteria	p__Actinobacteria	c__Actinomycetia	o__Propionibacteriales	f__Nocardioidaceae	g__Nocardioides	s__Nocardioides_anomalus	ASV36	12	0	18	11	7	0	3	0	26	9	9	4	0	48	0	6	0	10	0	0	6	18	9	0	0	0	12	208	0.00421667207266	0.592593
d__Bacteria	k__unclassified_d__Bacteria	p__Proteobacteria	c__Alphaproteobacteria	o__Hyphomicrobiales	f__Rhizobiaceae	g__Sinorhizobium	s__Sinorhizobium_medicae	ASV253	5	26	0	24	0	1	0	0	2	0	0	23	0	12	8	6	0	0	0	5	0	13	20	12	0	1	0	158	0.00320304897827	0.518519
d__Bacteria	k__unclassified_d__Bacteria	p__Deinococcus-Thermus	c__Deinococci	o__Thermales	f__Thermaceae	g__Oceanithermus	s__Oceanithermus_profundus	ASV42	0	0	3	4	14	0	2	16	28	1	22	16	0	41	15	0	3	0	46	0	62	0	0	0	6	0	2	281	0.00569656179046	0.592593
d__Bacteria	k__unclassified_d__Bacteria	p__Actinobacteria	c__Rubrobacteria	o__Rubrobacterales	f__Rubrobacteraceae	g__Rubrobacter	s__Rubrobacter_xylanophilus	ASV315	7	21	4	8	0	8	0	0	0	9	0	10	0	9	4	0	0	12	0	0	0	0	2	1	0	0	51	146	0.00295977943561	0.48148148148100006
d__Bacteria	k__unclassified_d__Bacteria	p__Proteobacteria	c__Betaproteobacteria	o__Burkholderiales	f__Burkholderiaceae	g__Burkholderia	s__Burkholderia_thailandensis	ASV149	12	2	12	18	22	0	9	0	1	10	0	40	0	19	12	12	0	2	0	0	0	0	0	0	0	0	0	171	0.00346659098281	0.48148148148100006
d__Bacteria	k__unclassified_d__Bacteria	p__Proteobacteria	c__Betaproteobacteria	o__Burkholderiales	f__unclassified_o__Burkholderiales	g__Xylophilus	s__Xylophilus_rhododendri	ASV165	7	0	21	0	0	0	15	39	18	4	0	0	29	14	7	15	14	16	0	0	0	0	0	0	0	0	0	199	0.00403421991567	0.444444
d__Bacteria	k__unclassified_d__Bacteria	p__Proteobacteria	c__Alphaproteobacteria	o__Hyphomicrobiales	f__Nitrobacteraceae	g__Bradyrhizobium	s__Bradyrhizobium_sp._CCBAU_51765	ASV16543	0	17	0	0	25	0	12	36	12	34	0	0	0	0	7	0	7	0	0	0	4	0	0	0	0	0	0	154	0.0031219591307199996	0.33333333333299997
d__Bacteria	k__unclassified_d__Bacteria	p__Proteobacteria	c__Betaproteobacteria	o__Burkholderiales	f__Comamonadaceae	g__Rhodoferax	s__Rhodoferax_ferrireducens	ASV8656	0	0	0	0	0	0	0	0	0	0	0	0	14	0	12	0	0	0	0	0	0	0	31	9	2	0	15	83	0.0016826143366900001	0.222222
d__Bacteria	k__unclassified_d__Bacteria	p__Proteobacteria	c__Alphaproteobacteria	o__Hyphomicrobiales	f__Rhizobiaceae	g__Sinorhizobium	s__Sinorhizobium_fredii	ASV9845	0	0	3	0	0	0	0	0	0	0	0	0	60	0	0	0	0	0	0	0	0	43	1	0	30	20	0	157	0.0031827765163800004	0.222222
d__Bacteria	k__unclassified_d__Bacteria	p__Actinobacteria	c__Actinomycetia	o__Pseudonocardiales	f__Pseudonocardiaceae	g__Actinoalloteichus	s__Actinoalloteichus_sp._GBA129-24	ASV122	0	10	0	0	0	0	0	8	0	18	15	14	0	20	15	0	0	0	10	0	25	0	0	0	0	0	0	135	0.00273678235485	0.33333333333299997
d__Bacteria	k__unclassified_d__Bacteria	p__Planctomycetes	c__Phycisphaerae	o__Tepidisphaerales	f__Tepidisphaeraceae	g__Humisphaera	s__Humisphaera_borealis	ASV1774	0	15	0	12	23	21	0	0	0	8	18	0	0	0	2	0	0	0	22	27	0	15	1	0	0	0	3	167	0.00338550113526	0.444444
d__Bacteria	k__unclassified_d__Bacteria	p__Actinobacteria	c__Actinomycetia	o__Corynebacteriales	f__Mycobacteriaceae	g__Mycobacterium	s__Mycobacterium_lacus	ASV2860	0	0	9	10	0	0	0	0	0	35	0	0	1	0	0	0	0	0	2	0	0	0	0	0	0	0	0	57	0.0011555303276	0.185185
d__Bacteria	k__unclassified_d__Bacteria	p__Proteobacteria	c__Gammaproteobacteria	o__Alteromonadales	f__Idiomarinaceae	g__Idiomarina	s__Idiomarina_abyssalis	ASV4323	2	0	0	0	0	0	0	0	0	0	0	0	0	0	4	0	0	0	0	0	0	0	25	9	6	0	17	63	0.00127716509893	0.222222
d__Bacteria	k__unclassified_d__Bacteria	p__Proteobacteria	c__Alphaproteobacteria	o__Hyphomicrobiales	f__Devosiaceae	g__Devosia	s__Devosia_salina	ASV21370	0	0	0	0	0	0	0	0	0	0	0	0	0	0	0	0	0	0	0	113	0	0	0	0	0	0	0	113	0.00229078819332	0.037037
d__Bacteria	k__unclassified_d__Bacteria	p__Proteobacteria	c__Betaproteobacteria	o__Nitrosomonadales	f__Nitrosomonadaceae	g__Nitrosospira	s__Nitrosospira_multiformis	ASV38	0	0	0	0	16	30	0	0	0	0	0	0	1	50	0	0	0	0	0	0	0	36	0	22	0	22	16	193	0.00391258514434	0.296296
d__Bacteria	k__unclassified_d__Bacteria	p__Actinobacteria	c__Rubrobacteria	o__Rubrobacterales	f__Rubrobacteraceae	g__Rubrobacter	s__Rubrobacter_radiotolerans	ASV1992	6	4	8	17	21	15	0	0	0	12	0	8	0	0	0	0	5	7	8	0	0	0	0	0	24	0	0	135	0.00273678235485	0.444444
d__Bacteria	k__unclassified_d__Bacteria	p__Actinobacteria	c__Actinomycetia	o__Streptomycetales	f__Streptomycetaceae	g__Streptomyces	s__Streptomyces_lydicus	ASV3860	30	0	0	0	0	0	0	0	0	0	0	0	0	0	0	0	0	0	0	13	0	0	0	11	0	0	31	85	0.00172315926046	0.148148
d__Bacteria	k__unclassified_d__Bacteria	p__Proteobacteria	c__Alphaproteobacteria	o__Hyphomicrobiales	f__Nitrobacteraceae	g__Bradyrhizobium	s__Bradyrhizobium_sp._CCBAU_51765	ASV1062	0	23	23	0	14	0	10	20	0	17	0	1	5	4	0	0	0	0	0	0	0	0	4	2	0	0	1	124	0.0025137852740799997	0.444444
d__Bacteria	k__unclassified_d__Bacteria	p__Proteobacteria	c__Betaproteobacteria	o__Burkholderiales	f__Comamonadaceae	g__Ramlibacter	s__Ramlibacter_tataouinensis	ASV16563	0	11	0	0	0	0	0	15	0	11	0	26	0	0	0	0	8	78	0	0	0	0	0	0	0	0	0	149	0.00302059682128	0.222222
d__Bacteria	k__unclassified_d__Bacteria	p__Actinobacteria	c__Rubrobacteria	o__Rubrobacterales	f__Rubrobacteraceae	g__Rubrobacter	s__Rubrobacter_marinus	ASV337	5	9	2	0	0	13	0	8	0	13	0	2	0	8	1	0	17	11	0	0	0	5	0	0	0	16	0	110	0.0022299708076500002	0.48148148148100006
d__Bacteria	k__unclassified_d__Bacteria	p__Proteobacteria	c__Alphaproteobacteria	o__Hyphomicrobiales	f__Rhizobiaceae	g__Sinorhizobium	s__Sinorhizobium_fredii	ASV37547	0	0	0	0	0	0	0	0	0	0	0	0	0	0	0	0	0	0	0	0	0	0	0	0	0	229	1	230	0.004662666234189999	0.07407407407410001
d__Bacteria	k__unclassified_d__Bacteria	p__Actinobacteria	c__Actinomycetia	o__Micrococcales	f__Sanguibacteraceae	g__Sanguibacter	s__Sanguibacter_sp._HDW7	ASV137	10	0	19	66	0	31	0	0	0	7	0	0	0	19	0	0	0	0	0	0	0	0	0	0	0	0	0	152	0.0030814142069400005	0.222222
d__Bacteria	k__unclassified_d__Bacteria	p__Proteobacteria	c__Alphaproteobacteria	o__Sphingomonadales	f__Erythrobacteraceae	g__Qipengyuania	s__Qipengyuania_flava	ASV3967	8	0	0	0	0	0	88	0	0	0	0	8	13	0	0	0	6	4	0	0	0	0	0	0	0	0	2	129	0.00261514758352	0.259259
d__Bacteria	k__unclassified_d__Bacteria	p__Proteobacteria	c__Betaproteobacteria	o__Burkholderiales	f__Oxalobacteraceae	g__Noviherbaspirillum	s__Noviherbaspirillum_sp._UKPF54	ASV3959	8	0	24	8	0	0	9	8	0	23	0	0	0	0	0	0	0	0	0	0	0	0	0	0	0	0	0	80	0.00162179695102	0.222222
d__Bacteria	k__unclassified_d__Bacteria	p__Actinobacteria	c__Actinomycetia	o__Corynebacteriales	f__Nocardiaceae	g__Rhodococcus	s__Rhodococcus_fascians	ASV408	0	0	0	5	0	10	6	1	7	0	0	17	0	5	14	0	4	20	0	0	28	12	0	0	1	0	13	143	0.0028989620499499996	0.518519
d__Bacteria	k__unclassified_d__Bacteria	p__Proteobacteria	c__Betaproteobacteria	o__Rhodocyclales	f__Rhodocyclaceae	g__Rugosibacter	s__Rugosibacter_aromaticivorans	ASV3939	9	0	0	0	0	0	0	0	0	0	0	0	39	0	9	0	0	0	0	0	0	0	6	0	0	0	0	63	0.00127716509893	0.148148
d__Bacteria	k__unclassified_d__Bacteria	p__Actinobacteria	c__Actinomycetia	o__Propionibacteriales	f__Nocardioidaceae	g__Nocardioides	s__Nocardioides_sp._HDW12B	ASV33838	0	0	0	0	0	0	0	0	0	0	0	103	0	0	0	0	0	0	0	0	0	0	0	0	0	0	0	103	0.00208806357444	0.037037
d__Bacteria	k__unclassified_d__Bacteria	p__Planctomycetes	c__Planctomycetia	o__Planctomycetales	f__Planctomycetaceae	g__Alienimonas	s__Alienimonas_californiensis	ASV8695	0	0	0	0	0	0	0	0	0	0	0	0	0	0	0	0	0	0	0	0	0	0	18	5	38	0	0	61	0.00123662017515	0.111111
d__Bacteria	k__unclassified_d__Bacteria	p__Proteobacteria	c__Alphaproteobacteria	o__Hyphomicrobiales	f__Phyllobacteriaceae	g__Mesorhizobium	s__Mesorhizobium_loti	ASV148	0	8	0	0	0	0	0	0	0	20	0	5	0	18	2	2	0	2	0	0	0	0	0	0	0	0	0	57	0.0011555303276	0.259259
d__Bacteria	k__unclassified_d__Bacteria	p__Proteobacteria	c__Alphaproteobacteria	o__Hyphomicrobiales	f__Parvibaculaceae	g__Anderseniella	s__Anderseniella_baltica	ASV2060	7	2	0	0	0	24	4	0	4	0	0	9	0	0	2	2	0	0	9	9	0	0	2	7	0	8	7	96	0.0019461563412299999	0.518519
d__Bacteria	k__unclassified_d__Bacteria	p__Proteobacteria	c__Alphaproteobacteria	o__Sphingomonadales	f__Sphingomonadaceae	g__Sphingomonas	s__Sphingomonas_sediminicola	ASV9987	0	0	0	0	0	0	0	0	0	0	0	0	0	0	0	0	0	0	0	0	0	0	3	0	56	0	7	66	0.00133798248459	0.111111
d__Bacteria	k__unclassified_d__Bacteria	p__Proteobacteria	c__Betaproteobacteria	o__Burkholderiales	f__Comamonadaceae	g__Variovorax	s__Variovorax_boronicumulans	ASV507	3	4	0	0	0	0	0	13	16	0	0	0	0	5	8	10	5	18	0	0	0	0	0	0	14	25	0	121	0.0024529678884200002	0.407407
d__Bacteria	k__unclassified_d__Bacteria	p__Proteobacteria	c__Alphaproteobacteria	o__Sphingomonadales	f__Sphingomonadaceae	g__Allosphingosinicella	s__Allosphingosinicella_indica	ASV593	0	0	0	3	4	1	4	4	0	10	0	11	0	6	0	3	0	19	0	0	0	0	2	0	2	0	5	74	0.0015001621797	0.48148148148100006
d__Bacteria	k__unclassified_d__Bacteria	p__Proteobacteria	c__Alphaproteobacteria	o__Sphingomonadales	f__Sphingomonadaceae	g__Sphingomonas	s__Sphingomonas_sp._HDW15A	ASV889	21	0	0	3	0	11	0	0	0	0	0	0	17	3	0	0	0	0	0	0	0	0	1	0	1	0	18	75	0.0015204346415799998	0.296296
d__Bacteria	k__unclassified_d__Bacteria	p__Proteobacteria	c__Alphaproteobacteria	o__Hyphomicrobiales	f__Nitrobacteraceae	g__Bradyrhizobium	s__Bradyrhizobium_symbiodeficiens	ASV3940	10	11	0	0	0	0	6	0	0	17	0	0	0	0	0	0	0	4	0	0	0	0	0	0	0	0	0	48	0.000973078170613	0.185185
d__Bacteria	k__unclassified_d__Bacteria	p__Proteobacteria	c__Alphaproteobacteria	o__Hyphomicrobiales	f__Xanthobacteraceae	g__Starkeya	s__Starkeya_sp._ORNL1	ASV14356	0	19	0	0	11	8	3	12	0	5	0	0	0	0	6	0	7	0	0	0	25	0	0	0	6	0	0	102	0.00206779111255	0.37037
d__Bacteria	k__unclassified_d__Bacteria	p__Acidobacteria	c__Vicinamibacteria	o__Vicinamibacterales	f__Vicinamibacteraceae	g__Luteitalea	s__Luteitalea_pratensis	ASV238	0	0	0	0	10	0	6	5	0	0	0	8	0	13	0	0	0	0	11	0	0	0	6	0	20	15	2	96	0.0019461563412299999	0.37037
d__Bacteria	k__unclassified_d__Bacteria	p__Proteobacteria	c__Betaproteobacteria	o__Nitrosomonadales	f__Nitrosomonadaceae	g__Nitrosospira	s__Nitrosospira_multiformis	ASV1815	0	0	0	0	0	1	0	0	0	1	0	0	0	0	0	0	0	0	18	0	0	43	2	32	0	0	1	98	0.0019867012650000002	0.259259
d__Bacteria	k__unclassified_d__Bacteria	p__Proteobacteria	c__Alphaproteobacteria	o__Hyphomicrobiales	f__Rhizobiaceae	g__Rhizobium	s__Rhizobium_etli	ASV411	7	8	10	12	0	0	4	0	0	4	9	0	7	8	2	0	0	7	2	0	15	2	0	3	0	0	0	100	0.0020272461887800002	0.555556
d__Bacteria	k__unclassified_d__Bacteria	p__Actinobacteria	c__Rubrobacteria	o__Rubrobacterales	f__Rubrobacteraceae	g__Rubrobacter	s__Rubrobacter_xylanophilus	ASV8894	0	15	23	0	0	14	0	0	0	10	0	0	0	0	2	0	0	0	0	0	0	0	7	0	12	0	0	83	0.0016826143366900001	0.259259
d__Bacteria	k__unclassified_d__Bacteria	p__Proteobacteria	c__Gammaproteobacteria	o__Chromatiales	f__Wenzhouxiangellaceae	g__Wenzhouxiangella	s__Wenzhouxiangella_sp._AB-CW3	ASV1822	0	0	0	3	0	0	0	0	0	6	0	4	0	0	1	0	0	3	16	10	0	5	0	3	0	5	6	62	0.0012568926370399999	0.407407
d__Bacteria	k__unclassified_d__Bacteria	p__Actinobacteria	c__Rubrobacteria	o__Rubrobacterales	f__Rubrobacteraceae	g__Rubrobacter	s__Rubrobacter_tropicus	ASV345	0	7	15	0	0	12	0	0	0	11	0	4	0	9	0	17	0	0	4	0	0	0	6	0	0	0	1	86	0.0017434317223499998	0.37037
d__Bacteria	k__unclassified_d__Bacteria	p__Proteobacteria	c__Betaproteobacteria	o__Burkholderiales	f__Comamonadaceae	g__Comamonas	s__Comamonas_testosteroni	ASV8755	0	0	0	0	0	0	0	0	0	0	0	0	0	0	0	0	0	0	0	0	0	0	12	23	1	0	12	48	0.000973078170613	0.148148
d__Bacteria	k__unclassified_d__Bacteria	p__Proteobacteria	c__Alphaproteobacteria	o__Sphingomonadales	f__Sphingomonadaceae	g__Sphingobium	s__Sphingobium_sp._Cam5-1	ASV1780	0	0	0	0	0	0	9	0	0	0	0	0	6	0	0	0	3	0	18	0	4	0	0	0	0	42	13	95	0.0019258838793399999	0.259259
d__Bacteria	k__unclassified_d__Bacteria	p__Proteobacteria	c__Alphaproteobacteria	o__Sphingomonadales	f__Erythrobacteraceae	g__Altererythrobacter	s__Altererythrobacter_sp._TH136	ASV8677	0	0	0	0	0	0	0	0	0	0	0	0	4	0	0	0	0	0	0	3	0	0	17	15	3	0	0	42	0.0008514433992860001	0.185185
d__Bacteria	k__unclassified_d__Bacteria	p__Proteobacteria	c__Gammaproteobacteria	o__Acidiferrobacterales	f__Acidiferrobacteraceae	g__Sulfurifustis	s__Sulfurifustis_variabilis	ASV960	3	3	0	6	0	9	0	0	3	0	0	4	0	4	0	0	0	6	0	0	0	0	9	4	0	0	4	55	0.00111498540383	0.407407
d__Bacteria	k__unclassified_d__Bacteria	p__Proteobacteria	c__Betaproteobacteria	o__Burkholderiales	f__Burkholderiaceae	g__Paraburkholderia	s__Paraburkholderia_caffeinilytica	ASV21378	0	0	0	0	0	0	0	0	0	0	0	0	0	0	0	0	0	0	0	68	0	0	0	0	0	0	0	68	0.00137852740837	0.037037
d__Bacteria	k__unclassified_d__Bacteria	p__Proteobacteria	c__Gammaproteobacteria	o__Xanthomonadales	f__Xanthomonadaceae	g__Stenotrophomonas	s__Stenotrophomonas_maltophilia	ASV21379	0	0	0	0	0	0	0	0	0	0	0	0	0	0	0	0	0	0	0	50	0	0	0	0	0	0	0	50	0.0010136230943900001	0.037037
d__Bacteria	k__unclassified_d__Bacteria	p__Proteobacteria	c__Betaproteobacteria	o__Nitrosomonadales	f__Sulfuricellaceae	g__Sulfuriferula	s__Sulfuriferula_plumbiphila	ASV14175	0	0	0	0	0	16	0	0	0	0	0	0	33	0	0	0	0	0	0	0	0	11	0	0	0	0	0	60	0.00121634771327	0.111111
d__Bacteria	k__unclassified_d__Bacteria	p__Proteobacteria	c__Gammaproteobacteria	o__Oceanospirillales	f__Halomonadaceae	g__Halomonas	s__Halomonas_sp._THAF5a	ASV8795	0	0	0	0	0	0	0	0	0	0	0	0	0	0	0	0	0	0	0	4	0	0	8	8	18	0	11	49	0.000993350632501	0.185185
d__Bacteria	k__unclassified_d__Bacteria	p__Proteobacteria	c__Alphaproteobacteria	o__Hyphomicrobiales	f__Rhizobiaceae	g__Sinorhizobium	s__Sinorhizobium_fredii	ASV711	0	0	0	0	0	0	8	0	5	4	0	8	16	3	0	2	0	18	6	0	0	0	0	0	5	0	3	78	0.00158125202725	0.407407
d__Bacteria	k__unclassified_d__Bacteria	p__Planctomycetes	c__Planctomycetia	o__Gemmatales	f__Gemmataceae	g__Gemmata	s__Gemmata_obscuriglobus	ASV749	0	0	5	0	0	11	0	0	5	10	3	3	0	5	5	2	0	0	1	0	5	0	0	0	8	0	11	74	0.0015001621797	0.48148148148100006
d__Bacteria	k__unclassified_d__Bacteria	p__Proteobacteria	c__Alphaproteobacteria	o__Sphingomonadales	f__Sphingomonadaceae	g__Sphingomonas	s__Sphingomonas_taxi	ASV234	2	4	2	16	0	0	0	0	0	1	4	2	0	13	20	22	3	0	7	0	0	0	1	0	0	0	0	97	0.00196642880311	0.48148148148100006
d__Bacteria	k__unclassified_d__Bacteria	p__Proteobacteria	c__Alphaproteobacteria	o__Hyphomicrobiales	f__Devosiaceae	g__Devosia	s__Devosia_sp._1566	ASV4060	8	0	9	13	0	1	0	8	20	3	0	1	0	0	2	3	0	1	0	2	0	4	0	0	0	0	0	75	0.0015204346415799998	0.48148148148100006
d__Bacteria	k__unclassified_d__Bacteria	p__Proteobacteria	c__Alphaproteobacteria	o__Sphingomonadales	f__Sphingomonadaceae	g__Allosphingosinicella	s__Allosphingosinicella_indica	ASV514	0	0	0	0	2	0	10	0	0	7	0	9	0	6	0	0	0	16	3	0	7	9	3	0	0	2	11	85	0.00172315926046	0.444444
d__Bacteria	k__unclassified_d__Bacteria	p__Proteobacteria	c__Alphaproteobacteria	o__Sphingomonadales	f__Sphingosinicellaceae	g__Sphingosinicella	s__Sphingosinicella_sp._BN140058	ASV182	5	0	0	9	0	0	0	0	6	6	4	10	0	13	2	0	0	0	0	0	10	3	0	0	12	0	0	80	0.00162179695102	0.407407
d__Bacteria	k__unclassified_d__Bacteria	p__Planctomycetes	c__Planctomycetia	o__Pirellulales	f__Lacipirellulaceae	g__Lacipirellula	s__Lacipirellula_limnantheis	ASV24246	0	0	6	0	0	0	3	0	0	0	0	3	0	0	0	0	0	0	0	0	0	0	0	2	42	0	0	56	0.00113525786572	0.185185
d__Bacteria	k__unclassified_d__Bacteria	p__Proteobacteria	c__Betaproteobacteria	o__Burkholderiales	f__Burkholderiaceae	g__Cupriavidus	s__Cupriavidus_oxalaticus	ASV45814	0	0	0	0	0	0	0	0	0	0	0	0	0	0	0	0	0	0	0	0	0	0	0	0	52	0	0	52	0.0010541680181599998	0.037037
d__Bacteria	k__unclassified_d__Bacteria	p__Proteobacteria	c__Alphaproteobacteria	o__Hyphomicrobiales	f__Rhizobiaceae	g__Sinorhizobium	s__Sinorhizobium_fredii	ASV6641	0	0	0	0	0	0	0	0	0	0	0	0	33	0	0	13	22	24	0	0	0	0	0	0	0	0	0	92	0.0018650664936700001	0.148148
d__Bacteria	k__unclassified_d__Bacteria	p__Proteobacteria	c__Betaproteobacteria	o__Burkholderiales	f__Comamonadaceae	g__Variovorax	s__Variovorax_boronicumulans	ASV21382	0	0	0	0	0	0	0	0	0	0	0	0	0	0	0	0	0	0	0	45	0	0	0	0	0	0	0	45	0.0009122607849500001	0.037037
d__Bacteria	k__unclassified_d__Bacteria	p__Actinobacteria	c__Actinomycetia	o__Micromonosporales	f__Micromonosporaceae	g__Actinocatenispora	s__Actinocatenispora_sera	ASV6628	0	0	0	70	0	9	0	0	9	0	0	0	0	0	0	15	0	0	0	0	0	0	0	0	2	0	0	105	0.0021286084982199997	0.185185
d__Bacteria	k__unclassified_d__Bacteria	p__Actinobacteria	c__Rubrobacteria	o__Rubrobacterales	f__Rubrobacteraceae	g__Rubrobacter	s__Rubrobacter_xylanophilus	ASV117	0	0	0	0	0	0	0	0	0	6	0	0	0	20	0	0	0	0	0	0	0	0	0	0	5	0	17	48	0.000973078170613	0.148148
d__Bacteria	k__unclassified_d__Bacteria	p__Proteobacteria	c__Betaproteobacteria	o__Nitrosomonadales	f__Sulfuricellaceae	g__Sulfuriferula	s__Sulfuriferula_plumbiphila	ASV1717	0	0	0	0	0	0	0	0	0	0	9	0	25	0	0	0	0	0	41	0	0	0	0	0	0	0	0	75	0.0015204346415799998	0.111111
d__Bacteria	k__unclassified_d__Bacteria	p__Proteobacteria	c__Alphaproteobacteria	o__Hyphomicrobiales	f__Hyphomicrobiaceae	g__Rhodoplanes	s__Rhodoplanes_sp._Z2-YC6860	ASV16548	0	0	0	0	0	0	0	0	0	16	0	0	0	0	0	0	0	0	0	0	0	0	0	0	0	0	0	16	0.000324359390204	0.037037
d__Bacteria	k__unclassified_d__Bacteria	p__Proteobacteria	c__Alphaproteobacteria	o__Hyphomicrobiales	f__Nitrobacteraceae	g__Bradyrhizobium	s__Bradyrhizobium_symbiodeficiens	ASV16549	0	0	0	0	0	0	0	0	0	21	0	0	0	0	0	0	0	0	0	0	0	0	0	0	0	0	0	21	0.00042572169964300005	0.037037
d__Bacteria	k__unclassified_d__Bacteria	p__Proteobacteria	c__Gammaproteobacteria	o__Pseudomonadales	f__Pseudomonadaceae	g__Pseudomonas	s__Pseudomonas_sp._GR_6-02	ASV21666	0	0	0	0	0	0	0	0	0	0	0	0	0	0	0	0	0	0	0	8	0	0	0	3	0	0	39	50	0.0010136230943900001	0.111111
d__Bacteria	k__unclassified_d__Bacteria	p__Actinobacteria	c__Actinomycetia	o__Propionibacteriales	f__Nocardioidaceae	g__Nocardioides	s__Nocardioides_cynanchi	ASV582	8	0	0	0	0	0	0	3	0	6	0	0	0	5	0	47	0	0	0	0	0	0	1	0	0	0	0	70	0.0014190723321400001	0.222222
d__Bacteria	k__unclassified_d__Bacteria	p__Acidobacteria	c__Vicinamibacteria	o__Vicinamibacterales	f__Vicinamibacteraceae	g__Luteitalea	s__Luteitalea_sp._TBR-22	ASV477	0	0	5	5	16	0	2	0	4	2	24	0	0	5	0	0	0	2	7	0	5	0	0	0	8	0	0	85	0.00172315926046	0.444444
d__Bacteria	k__unclassified_d__Bacteria	p__Proteobacteria	c__Alphaproteobacteria	o__Sphingomonadales	f__Sphingomonadaceae	g__Sphingomonas	s__Sphingomonas_lutea	ASV6565	0	0	0	0	0	0	0	0	0	0	0	0	0	0	0	106	0	0	0	0	0	0	3	0	0	0	0	109	0.00220969834577	0.07407407407410001
d__Bacteria	k__unclassified_d__Bacteria	p__Proteobacteria	c__Alphaproteobacteria	o__Hyphomicrobiales	f__Blastochloridaceae	g__Blastochloris	s__Blastochloris_viridis	ASV10245	0	0	0	0	0	0	0	0	0	0	0	0	0	0	0	0	0	0	0	43	0	0	1	0	0	0	0	44	0.000891988323062	0.07407407407410001
d__Bacteria	k__unclassified_d__Bacteria	p__Verrucomicrobia	c__unclassified_p__Verrucomicrobia	o__unclassified_p__Verrucomicrobia	f__unclassified_p__Verrucomicrobia	g__Methylacidimicrobium	s__Methylacidimicrobium_sp._AP8	ASV3994	7	0	0	0	0	0	0	0	0	0	0	0	3	0	0	0	0	0	0	0	0	24	15	0	0	0	0	49	0.000993350632501	0.148148
d__Bacteria	k__unclassified_d__Bacteria	p__Actinobacteria	c__Rubrobacteria	o__Rubrobacterales	f__Rubrobacteraceae	g__Rubrobacter	s__Rubrobacter_tropicus	ASV4421	3	0	0	0	0	16	0	0	0	16	0	0	0	0	0	0	0	0	0	0	0	0	0	3	0	0	4	42	0.0008514433992860001	0.185185
d__Bacteria	k__unclassified_d__Bacteria	p__Actinobacteria	c__Rubrobacteria	o__Rubrobacterales	f__Rubrobacteraceae	g__Rubrobacter	s__Rubrobacter_xylanophilus	ASV6893	0	14	0	0	19	0	0	0	0	10	0	0	0	0	0	6	0	0	0	8	0	0	0	0	0	0	0	57	0.0011555303276	0.185185
d__Bacteria	k__unclassified_d__Bacteria	p__Proteobacteria	c__Alphaproteobacteria	o__Hyphomicrobiales	f__Hyphomicrobiaceae	g__Hyphomicrobium	s__Hyphomicrobium_nitrativorans	ASV1762	0	0	0	0	0	0	0	0	0	0	0	0	0	0	0	0	25	4	21	0	0	0	0	6	0	0	13	69	0.00139879987026	0.185185
d__Bacteria	k__unclassified_d__Bacteria	p__Proteobacteria	c__Alphaproteobacteria	o__Hyphomicrobiales	f__Hyphomicrobiaceae	g__Rhodoplanes	s__Rhodoplanes_sp._Z2-YC6860	ASV1834	0	2	1	0	0	5	0	2	16	0	0	0	0	0	8	6	0	0	16	0	0	0	2	0	0	0	1	59	0.0011960752513800002	0.37037
d__Bacteria	k__unclassified_d__Bacteria	p__Acidobacteria	c__Acidobacteriia	o__Acidobacteriales	f__Acidobacteriaceae	g__Granulicella	s__Granulicella_mallensis	ASV69	13	0	0	0	0	0	0	0	0	0	0	8	3	32	0	11	0	0	16	0	0	0	0	0	0	0	0	83	0.0016826143366900001	0.222222
d__Bacteria	k__unclassified_d__Bacteria	p__Proteobacteria	c__Alphaproteobacteria	o__Hyphomicrobiales	f__Phyllobacteriaceae	g__Mesorhizobium	s__Mesorhizobium_sp._L-8-3	ASV5367	1	0	0	0	2	13	18	0	3	0	0	9	0	0	9	0	15	2	0	0	0	2	0	0	0	0	0	74	0.0015001621797	0.37037
d__Bacteria	k__unclassified_d__Bacteria	p__Proteobacteria	c__Betaproteobacteria	o__Burkholderiales	f__Comamonadaceae	g__Ramlibacter	s__Ramlibacter_tataouinensis	ASV6576	0	44	0	0	0	0	0	0	0	0	0	0	0	0	0	28	0	0	0	0	0	0	1	0	0	0	0	73	0.00147988971781	0.111111
d__Bacteria	k__unclassified_d__Bacteria	p__Actinobacteria	c__Actinomycetia	o__Micrococcales	f__Micrococcaceae	g__Arthrobacter	s__Arthrobacter_sp._PGP41	ASV2353	0	0	0	0	0	0	4	5	0	0	0	5	0	0	0	0	6	2	6	0	0	0	0	2	13	7	1	51	0.00103389555628	0.37037
d__Bacteria	k__unclassified_d__Bacteria	p__Proteobacteria	c__Alphaproteobacteria	o__Sphingomonadales	f__Sphingomonadaceae	g__Sphingomonas	s__Sphingomonas_sp._C8-2	ASV919	0	0	0	0	0	0	0	13	0	0	0	2	0	4	1	0	8	4	25	0	26	0	0	0	0	0	0	83	0.0016826143366900001	0.296296
d__Bacteria	k__unclassified_d__Bacteria	p__Proteobacteria	c__Betaproteobacteria	o__Burkholderiales	f__Oxalobacteraceae	g__Noviherbaspirillum	s__Noviherbaspirillum_sp._UKPF54	ASV3993	10	0	0	0	0	0	0	0	0	11	0	0	0	0	0	0	0	0	0	0	0	0	0	0	0	0	0	21	0.00042572169964300005	0.07407407407410001
d__Bacteria	k__unclassified_d__Bacteria	p__Proteobacteria	c__Alphaproteobacteria	o__Hyphomicrobiales	f__Nitrobacteraceae	g__Bradyrhizobium	s__Bradyrhizobium_sp._TM102	ASV3910	18	0	12	0	0	0	0	0	0	11	0	0	0	0	0	0	0	0	0	0	0	0	0	0	0	0	0	41	0.000831170937399	0.111111
d__Bacteria	k__unclassified_d__Bacteria	p__Firmicutes	c__Bacilli	o__Bacillales	f__Alicyclobacillaceae	g__Alicyclobacillus	s__Alicyclobacillus_acidocaldarius	ASV292	0	0	0	0	0	0	2	0	0	5	0	12	0	6	0	0	13	3	5	0	0	0	0	0	0	0	0	46	0.0009325332468370001	0.259259
d__Bacteria	k__unclassified_d__Bacteria	p__Proteobacteria	c__Alphaproteobacteria	o__Hyphomicrobiales	f__Nitrobacteraceae	g__Rhodopseudomonas	s__Rhodopseudomonas_palustris	ASV7853	0	0	28	3	0	0	0	0	0	0	0	0	0	0	0	3	18	2	0	0	0	8	4	5	0	0	4	75	0.0015204346415799998	0.33333333333299997
d__Bacteria	k__unclassified_d__Bacteria	p__Proteobacteria	c__Alphaproteobacteria	o__Hyphomicrobiales	f__unclassified_o__Hyphomicrobiales	g__Nordella	s__Nordella_sp._HKS_07	ASV3850	47	0	0	0	0	0	0	0	0	0	0	0	0	0	0	0	0	0	0	6	0	0	0	0	0	0	0	53	0.0010744404800499998	0.07407407407410001
d__Bacteria	k__unclassified_d__Bacteria	p__Actinobacteria	c__Thermoleophilia	o__Miltoncostaeales	f__Miltoncostaeaceae	g__Miltoncostaea	s__Miltoncostaea_oceani	ASV8729	0	0	0	0	0	0	0	0	0	0	0	0	0	0	2	0	0	0	0	0	0	0	13	1	6	0	1	23	0.00046626662341900003	0.185185
d__Bacteria	k__unclassified_d__Bacteria	p__Proteobacteria	c__Alphaproteobacteria	o__Hyphomicrobiales	f__Devosiaceae	g__Devosia	s__Devosia_beringensis	ASV15263	0	0	0	0	0	0	0	0	0	0	0	0	0	0	0	0	0	0	0	31	0	0	0	0	0	0	0	31	0.000628446318521	0.037037
d__Bacteria	k__unclassified_d__Bacteria	p__Proteobacteria	c__Betaproteobacteria	o__Burkholderiales	f__Alcaligenaceae	g__Achromobacter	s__Achromobacter_spanius	ASV43532	0	0	0	0	0	0	0	0	0	0	0	0	0	0	32	0	0	0	0	0	0	0	0	0	0	0	0	32	0.0006487187804090001	0.037037
d__Bacteria	k__unclassified_d__Bacteria	p__Proteobacteria	c__Betaproteobacteria	o__Nitrosomonadales	f__Nitrosomonadaceae	g__Nitrosospira	s__Nitrosospira_multiformis	ASV4132	4	8	0	3	5	0	0	0	0	0	4	2	0	0	0	0	0	0	0	0	0	17	1	2	0	18	3	67	0.00135825494648	0.407407
d__Bacteria	k__unclassified_d__Bacteria	p__Proteobacteria	c__Gammaproteobacteria	o__Oceanospirillales	f__Alcanivoracaceae	g__Alcanivorax	s__Alcanivorax_xenomutans	ASV8829	0	0	0	0	0	0	0	0	0	0	0	0	0	0	3	0	0	0	0	0	0	0	7	12	2	0	0	24	0.000486539085307	0.148148
d__Bacteria	k__unclassified_d__Bacteria	p__Proteobacteria	c__Alphaproteobacteria	o__Hyphomicrobiales	f__Phyllobacteriaceae	g__Mesorhizobium	s__Mesorhizobium_ciceri	ASV7361	0	0	0	0	0	0	6	0	0	2	0	0	0	0	0	3	6	23	0	0	0	0	0	0	16	0	0	56	0.00113525786572	0.222222
d__Bacteria	k__unclassified_d__Bacteria	p__Proteobacteria	c__Alphaproteobacteria	o__Hyphomicrobiales	f__Phyllobacteriaceae	g__Mesorhizobium	s__Mesorhizobium_sp._INR15	ASV12278	0	0	0	0	0	0	0	0	0	0	0	0	0	0	6	0	0	0	0	0	0	0	2	16	0	0	0	24	0.000486539085307	0.111111
d__Bacteria	k__unclassified_d__Bacteria	p__Proteobacteria	c__Gammaproteobacteria	o__Xanthomonadales	f__Rhodanobacteraceae	g__Dokdonella	s__Dokdonella_koreensis	ASV16631	0	2	0	0	0	0	0	5	0	9	0	0	0	0	0	0	0	0	0	0	0	0	0	0	15	0	0	31	0.000628446318521	0.148148
d__Bacteria	k__unclassified_d__Bacteria	p__Bacteroidetes	c__Cytophagia	o__Cytophagales	f__Hymenobacteraceae	g__Hymenobacter	s__Hymenobacter_busanensis	ASV26728	0	0	60	4	10	0	0	0	0	0	0	0	0	0	0	0	9	0	0	0	0	0	0	0	0	9	0	92	0.0018650664936700001	0.185185
d__Bacteria	k__unclassified_d__Bacteria	p__Actinobacteria	c__Rubrobacteria	o__Rubrobacterales	f__Rubrobacteraceae	g__Rubrobacter	s__Rubrobacter_xylanophilus	ASV490	0	0	8	0	0	0	0	11	7	3	0	0	0	6	0	3	0	0	3	0	0	0	0	2	4	0	3	50	0.0010136230943900001	0.37037
d__Bacteria	k__unclassified_d__Bacteria	p__Planctomycetes	c__Planctomycetia	o__Planctomycetales	f__Planctomycetaceae	g__Maioricimonas	s__Maioricimonas_rarisocia	ASV9316	0	0	0	0	0	0	0	0	0	0	0	0	0	0	0	0	0	0	0	0	0	0	2	5	17	0	6	30	0.000608173856633	0.148148
d__Bacteria	k__unclassified_d__Bacteria	p__Proteobacteria	c__Alphaproteobacteria	o__Hyphomicrobiales	f__Nitrobacteraceae	g__Bradyrhizobium	s__Bradyrhizobium_guangxiense	ASV4050	7	0	0	0	0	0	0	0	0	0	0	0	0	0	0	0	0	0	0	0	0	0	13	0	11	0	0	31	0.000628446318521	0.111111
d__Bacteria	k__unclassified_d__Bacteria	p__Proteobacteria	c__Betaproteobacteria	o__Burkholderiales	f__Comamonadaceae	g__Variovorax	s__Variovorax_paradoxus	ASV22446	0	0	0	0	0	0	12	34	27	0	0	0	0	0	0	0	13	0	0	0	0	0	0	0	0	0	0	86	0.0017434317223499998	0.148148
d__Bacteria	k__unclassified_d__Bacteria	p__Proteobacteria	c__Alphaproteobacteria	o__Hyphomicrobiales	f__Phyllobacteriaceae	g__Mesorhizobium	s__Mesorhizobium_sp._131-2-1	ASV4637	4	0	0	0	3	0	0	0	0	0	0	0	0	0	5	0	20	17	0	0	0	8	6	0	0	0	0	63	0.00127716509893	0.259259
d__Bacteria	k__unclassified_d__Bacteria	p__Proteobacteria	c__Alphaproteobacteria	o__Hyphomicrobiales	f__Phyllobacteriaceae	g__Mesorhizobium	s__Mesorhizobium_sp._L-8-3	ASV872	0	0	13	0	0	0	0	21	0	0	0	0	0	4	9	0	0	0	0	0	0	0	0	0	0	0	6	53	0.0010744404800499998	0.185185
d__Bacteria	k__unclassified_d__Bacteria	p__Proteobacteria	c__Alphaproteobacteria	o__Hyphomicrobiales	f__Methylobacteriaceae	g__Microvirga	s__Microvirga_sp._VF16	ASV21393	0	0	2	0	0	0	0	0	0	0	0	0	0	0	0	0	0	0	0	28	0	0	0	0	0	0	0	30	0.000608173856633	0.07407407407410001
d__Bacteria	k__unclassified_d__Bacteria	p__Actinobacteria	c__Actinomycetia	o__Micromonosporales	f__Micromonosporaceae	g__Micromonospora	s__Micromonospora_coxensis	ASV564	8	0	0	2	0	0	0	0	0	7	0	4	0	7	5	0	0	0	1	0	0	0	0	0	0	0	0	34	0.0006892637041839999	0.259259
d__Bacteria	k__unclassified_d__Bacteria	p__Proteobacteria	c__Alphaproteobacteria	o__Sphingomonadales	f__Sphingomonadaceae	g__Allosphingosinicella	s__Allosphingosinicella_indica	ASV806	23	0	0	0	0	0	0	0	0	4	0	1	0	3	0	0	0	14	0	0	2	6	0	0	0	0	0	53	0.0010744404800499998	0.259259
d__Bacteria	k__unclassified_d__Bacteria	p__Actinobacteria	c__Actinomycetia	o__Micrococcales	f__Cellulomonadaceae	g__Cellulomonas	s__Cellulomonas_sp._zg-ZUI188	ASV4825	1	0	0	0	0	0	0	0	8	6	0	2	0	0	0	0	0	0	0	0	0	0	1	0	0	0	0	18	0.00036490431398000003	0.185185
d__Bacteria	k__unclassified_d__Bacteria	p__Actinobacteria	c__Actinomycetia	o__Jiangellales	f__Jiangellaceae	g__Jiangella	s__Jiangella_sp._DSM_45060	ASV40938	0	15	0	58	0	0	0	0	0	0	0	0	0	0	0	0	0	0	0	0	0	0	0	0	0	0	0	73	0.00147988971781	0.07407407407410001
d__Bacteria	k__unclassified_d__Bacteria	p__Proteobacteria	c__Gammaproteobacteria	o__Pseudomonadales	f__Pseudomonadaceae	g__Pseudomonas	s__Pseudomonas_aeruginosa	ASV1144	2	0	4	0	0	0	0	0	0	0	0	0	0	2	0	0	0	0	6	0	6	14	5	0	0	3	4	46	0.0009325332468370001	0.33333333333299997
d__Bacteria	k__unclassified_d__Bacteria	p__Proteobacteria	c__Alphaproteobacteria	o__Sphingomonadales	f__Sphingomonadaceae	g__Sphingopyxis	s__Sphingopyxis_macrogoltabida	ASV312	0	4	0	0	0	0	0	2	3	0	0	0	0	10	4	8	11	2	13	0	0	0	0	0	1	0	0	58	0.00117580278949	0.37037
d__Bacteria	k__unclassified_d__Bacteria	p__Proteobacteria	c__Alphaproteobacteria	o__Hyphomicrobiales	f__Methylobacteriaceae	g__Methylorubrum	s__Methylorubrum_extorquens	ASV21398	0	0	0	0	0	0	0	0	0	0	0	0	0	0	0	0	0	0	0	32	0	0	0	0	0	0	0	32	0.0006487187804090001	0.037037
d__Bacteria	k__unclassified_d__Bacteria	p__Proteobacteria	c__Alphaproteobacteria	o__Hyphomicrobiales	f__Phyllobacteriaceae	g__Mesorhizobium	s__Mesorhizobium_sp._M2A.F.Ca.ET.046.03.2.1	ASV2246	6	0	11	0	0	0	0	3	7	0	0	9	0	0	0	0	32	0	4	0	0	0	0	0	0	0	1	73	0.00147988971781	0.296296
d__Bacteria	k__unclassified_d__Bacteria	p__Proteobacteria	c__Alphaproteobacteria	o__Rhodospirillales	f__Rhodospirillaceae	g__unclassified_f__Rhodospirillaceae	s__Rhodospirillaceae_bacterium	ASV8888	0	0	0	0	0	0	0	0	0	0	0	0	0	0	17	0	0	0	0	0	0	0	6	0	0	0	0	23	0.00046626662341900003	0.07407407407410001
d__Bacteria	k__unclassified_d__Bacteria	p__Proteobacteria	c__Alphaproteobacteria	o__Hyphomicrobiales	f__Phyllobacteriaceae	g__Mesorhizobium	s__Mesorhizobium_sp._J8	ASV21401	0	0	0	0	0	0	0	0	0	0	0	0	0	0	0	0	0	0	0	34	0	0	0	0	0	0	0	34	0.0006892637041839999	0.037037
d__Bacteria	k__unclassified_d__Bacteria	p__Actinobacteria	c__Actinomycetia	o__Micromonosporales	f__Micromonosporaceae	g__Micromonospora	s__Micromonospora_echinaurantiaca	ASV1725	0	0	0	0	0	0	0	0	0	0	0	0	0	0	0	0	0	0	32	0	0	0	0	0	5	23	0	60	0.00121634771327	0.111111
d__Bacteria	k__unclassified_d__Bacteria	p__Firmicutes	c__Bacilli	o__Bacillales	f__Paenibacillaceae	g__Cohnella	s__Cohnella_candidum	ASV21466	0	0	0	0	0	0	0	0	0	0	0	0	0	0	12	0	0	0	0	20	0	0	0	0	0	0	0	32	0.0006487187804090001	0.07407407407410001
d__Bacteria	k__unclassified_d__Bacteria	p__Proteobacteria	c__Alphaproteobacteria	o__Caulobacterales	f__Caulobacteraceae	g__Brevundimonas	s__Brevundimonas_sp._M20	ASV925	0	9	0	12	0	0	0	0	8	0	0	0	0	4	0	0	8	7	0	14	0	0	0	0	0	8	0	70	0.0014190723321400001	0.296296
d__Bacteria	k__unclassified_d__Bacteria	p__Chloroflexi	c__Tepidiformia	o__Tepidiformales	f__Tepidiformaceae	g__Tepidiforma	s__Tepidiforma_bonchosmolovskayae	ASV1735	0	0	0	4	0	0	0	19	0	0	6	5	0	0	0	0	0	0	34	0	0	0	0	0	0	0	0	68	0.00137852740837	0.185185
d__Bacteria	k__unclassified_d__Bacteria	p__Proteobacteria	c__Alphaproteobacteria	o__Hyphomicrobiales	f__Nitrobacteraceae	g__Nitrobacter	s__Nitrobacter_hamburgensis	ASV2146	1	0	7	0	4	0	0	0	0	1	0	0	0	0	1	0	0	0	5	8	0	0	0	8	0	0	0	35	0.0007095361660720001	0.296296
d__Bacteria	k__unclassified_d__Bacteria	p__Proteobacteria	c__Alphaproteobacteria	o__Hyphomicrobiales	f__Xanthobacteraceae	g__Starkeya	s__Starkeya_novella	ASV2183	0	0	0	0	0	0	0	0	0	3	0	0	0	0	4	0	0	0	7	0	5	0	0	0	6	0	0	25	0.000506811547194	0.185185
d__Bacteria	k__unclassified_d__Bacteria	p__Actinobacteria	c__Actinomycetia	o__Corynebacteriales	f__Mycobacteriaceae	g__Mycobacterium	s__Mycobacterium_avium	ASV9124	0	0	0	10	5	2	25	5	0	3	0	0	0	0	0	0	0	0	0	0	6	3	2	0	0	0	0	61	0.00123662017515	0.33333333333299997
d__Bacteria	k__unclassified_d__Bacteria	p__Proteobacteria	c__Alphaproteobacteria	o__Hyphomicrobiales	f__Hyphomicrobiaceae	g__Rhodoplanes	s__Rhodoplanes_sp._Z2-YC6860	ASV16567	0	0	0	0	0	0	0	0	0	9	0	0	0	0	0	0	0	0	0	0	0	0	0	0	0	0	0	9	0.00018245215699000001	0.037037
d__Bacteria	k__unclassified_d__Bacteria	p__Proteobacteria	c__Alphaproteobacteria	o__Sphingomonadales	f__Sphingomonadaceae	g__Sphingomonas	s__Sphingomonas_lutea	ASV1772	1	0	0	0	0	0	0	19	0	0	0	4	0	0	2	0	13	0	19	0	0	0	1	0	0	0	0	59	0.0011960752513800002	0.259259
d__Bacteria	k__unclassified_d__Bacteria	p__Proteobacteria	c__Betaproteobacteria	o__Nitrosomonadales	f__Nitrosomonadaceae	g__Nitrosospira	s__Nitrosospira_multiformis	ASV9051	0	0	0	0	0	0	0	0	0	5	0	0	0	0	0	0	0	0	0	8	0	0	5	0	0	0	0	18	0.00036490431398000003	0.111111
d__Bacteria	k__unclassified_d__Bacteria	p__Actinobacteria	c__Actinomycetia	o__Corynebacteriales	f__Mycobacteriaceae	g__Mycobacterium	s__Mycobacterium_sp._JS623	ASV8905	0	0	0	0	0	0	0	0	0	0	0	0	0	0	1	0	0	0	0	0	0	0	5	6	0	0	10	22	0.000445994161531	0.148148
d__Bacteria	k__unclassified_d__Bacteria	p__Actinobacteria	c__Actinomycetia	o__Streptosporangiales	f__Thermomonosporaceae	g__Actinomadura	s__Actinomadura_sp.	ASV30029	0	0	0	0	10	0	0	0	0	0	0	0	18	0	9	0	0	0	0	0	0	0	0	0	0	3	0	40	0.000810898475511	0.148148
d__Bacteria	k__unclassified_d__Bacteria	p__Proteobacteria	c__Gammaproteobacteria	o__Xanthomonadales	f__Xanthomonadaceae	g__Xanthomonas	s__Xanthomonas_phaseoli	ASV8679	0	0	0	0	0	0	0	0	0	0	0	0	0	0	0	0	0	0	0	0	0	0	14	0	0	0	0	14	0.00028381446642900004	0.037037
d__Bacteria	k__unclassified_d__Bacteria	p__Proteobacteria	c__Alphaproteobacteria	o__Hyphomicrobiales	f__Phyllobacteriaceae	g__Mesorhizobium	s__Mesorhizobium_terrae	ASV4249	2	0	0	0	0	0	0	0	0	0	0	0	0	0	0	0	0	0	0	0	0	0	7	10	5	0	0	24	0.000486539085307	0.148148
d__Bacteria	k__unclassified_d__Bacteria	p__Proteobacteria	c__Betaproteobacteria	o__Burkholderiales	f__Comamonadaceae	g__Variovorax	s__Variovorax_paradoxus	ASV14137	0	0	0	8	14	23	0	0	0	0	19	0	0	0	0	0	0	0	0	0	0	0	0	2	0	0	0	66	0.00133798248459	0.185185
d__Bacteria	k__unclassified_d__Bacteria	p__Actinobacteria	c__Actinomycetia	o__Propionibacteriales	f__Nocardioidaceae	g__Nocardioides	s__Nocardioides_sp._JS614	ASV16069	0	0	0	0	0	0	0	3	0	7	0	0	0	0	0	0	0	0	0	0	39	3	0	0	0	0	0	52	0.0010541680181599998	0.148148
d__Bacteria	k__unclassified_d__Bacteria	p__Actinobacteria	c__Actinomycetia	o__Corynebacteriales	f__Mycobacteriaceae	g__Mycolicibacterium	s__Mycolicibacterium_duvalii	ASV16634	0	0	0	0	0	0	0	0	0	9	0	14	0	0	2	0	0	0	0	0	0	0	0	0	0	0	0	25	0.000506811547194	0.111111
d__Bacteria	k__unclassified_d__Bacteria	p__Proteobacteria	c__Betaproteobacteria	o__Nitrosomonadales	f__Thiobacillaceae	g__Thiobacillus	s__Thiobacillus_sp.	ASV9146	0	0	0	0	0	0	0	0	0	0	0	0	0	0	0	0	0	0	0	20	0	0	5	0	0	0	3	28	0.0005676289328580001	0.111111
d__Bacteria	k__unclassified_d__Bacteria	p__Proteobacteria	c__Betaproteobacteria	o__Rhodocyclales	f__Zoogloeaceae	g__Azoarcus	s__Azoarcus_communis	ASV17414	0	0	0	3	0	0	0	0	0	2	0	5	0	0	12	0	0	0	0	0	0	0	0	0	0	0	0	22	0.000445994161531	0.148148
d__Bacteria	k__unclassified_d__Bacteria	p__Actinobacteria	c__Actinomycetia	o__Propionibacteriales	f__Kribbellaceae	g__Kribbella	s__Kribbella_flavida	ASV37160	0	0	0	0	0	0	0	0	0	0	0	0	0	0	0	0	0	0	0	0	0	0	0	0	0	0	12	12	0.000243269542653	0.037037
d__Bacteria	k__unclassified_d__Bacteria	p__Proteobacteria	c__Alphaproteobacteria	o__Sphingomonadales	f__Sphingomonadaceae	g__Sphingomonas	s__Sphingomonas_rhizophila	ASV3887	21	0	0	2	0	10	0	0	0	0	0	0	0	0	0	0	0	0	0	0	10	19	0	0	0	0	0	62	0.0012568926370399999	0.185185
d__Bacteria	k__unclassified_d__Bacteria	p__Proteobacteria	c__Alphaproteobacteria	o__Hyphomicrobiales	f__Nitrobacteraceae	g__Bradyrhizobium	s__Bradyrhizobium_symbiodeficiens	ASV1337	0	0	0	0	0	0	0	0	0	17	0	0	0	3	0	0	0	0	0	0	0	0	0	0	0	0	0	20	0.000405449237755	0.07407407407410001
d__Bacteria	k__unclassified_d__Bacteria	p__Proteobacteria	c__Alphaproteobacteria	o__Hyphomicrobiales	f__Phyllobacteriaceae	g__Mesorhizobium	s__Mesorhizobium_sp._M6A.T.Cr.TU.016.01.1.1	ASV16586	0	5	0	0	0	0	0	0	0	12	0	0	0	0	0	0	0	0	0	0	0	0	0	0	0	0	0	17	0.00034463185209199996	0.07407407407410001
d__Bacteria	k__unclassified_d__Bacteria	p__Cyanobacteria	c__unclassified_p__Cyanobacteria	o__Pseudanabaenales	f__Leptolyngbyaceae	g__Leptolyngbya	s__Leptolyngbya_sp._7M	ASV8681	0	0	0	0	0	0	0	0	0	0	0	0	0	0	0	0	0	0	0	0	0	0	11	0	0	0	0	11	0.000222997080765	0.037037
d__Bacteria	k__unclassified_d__Bacteria	p__Planctomycetes	c__Planctomycetia	o__Pirellulales	f__Lacipirellulaceae	g__Aeoliella	s__Aeoliella_mucimassa	ASV39633	0	0	0	0	0	0	0	0	0	0	0	0	0	0	0	0	0	0	0	0	0	0	0	0	32	5	0	37	0.0007500810898480001	0.07407407407410001
d__Bacteria	k__unclassified_d__Bacteria	p__Proteobacteria	c__Alphaproteobacteria	o__Hyphomicrobiales	f__Nitrobacteraceae	g__Bradyrhizobium	s__Bradyrhizobium_sp._CCBAU_51765	ASV16575	0	0	0	0	0	0	0	0	0	13	0	0	0	0	0	0	0	0	0	0	0	0	0	0	0	0	0	13	0.000263542004541	0.037037
d__Bacteria	k__unclassified_d__Bacteria	p__Proteobacteria	c__Alphaproteobacteria	o__Rhodospirillales	f__Rhodospirillaceae	g__Magnetospirillum	s__Magnetospirillum_gryphiswaldense	ASV6997	0	0	5	5	0	3	0	8	0	2	0	0	0	0	0	5	12	4	0	0	0	0	2	0	0	0	0	46	0.0009325332468370001	0.33333333333299997
d__Bacteria	k__unclassified_d__Bacteria	p__Proteobacteria	c__Alphaproteobacteria	o__Hyphomicrobiales	f__Parvibaculaceae	g__Kaustia	s__Kaustia_mangrovi	ASV1938	0	0	0	0	0	6	0	0	5	0	8	6	0	0	0	4	0	0	9	0	0	0	0	2	0	5	2	47	0.0009528057087250001	0.33333333333299997
d__Bacteria	k__unclassified_d__Bacteria	p__Proteobacteria	c__Alphaproteobacteria	o__Rhodospirillales	f__Azospirillaceae	g__Skermanella	s__Skermanella_sp._TT6	ASV45822	0	0	0	0	0	0	0	0	0	0	0	0	0	0	0	0	0	0	0	0	0	0	0	0	22	0	0	22	0.000445994161531	0.037037
d__Bacteria	k__unclassified_d__Bacteria	p__Proteobacteria	c__Alphaproteobacteria	o__Hyphomicrobiales	f__Methylobacteriaceae	g__Microvirga	s__Microvirga_sp._VF16	ASV16576	0	0	0	0	0	0	0	0	0	11	0	0	0	0	0	0	0	0	0	0	0	0	0	0	0	0	0	11	0.000222997080765	0.037037
d__Bacteria	k__unclassified_d__Bacteria	p__Proteobacteria	c__Alphaproteobacteria	o__Hyphomicrobiales	f__Phyllobacteriaceae	g__Mesorhizobium	s__Mesorhizobium_sp._M7A.F.Ce.TU.012.03.2.1	ASV9682	0	0	0	0	0	0	0	0	0	8	0	0	0	0	0	0	0	2	0	0	0	0	4	0	0	0	4	18	0.00036490431398000003	0.148148
d__Bacteria	k__unclassified_d__Bacteria	p__Bacteroidetes	c__Cytophagia	o__Cytophagales	f__Hymenobacteraceae	g__Hymenobacter	s__Hymenobacter_sp._TS19	ASV37161	0	0	0	0	0	0	0	0	0	0	0	0	0	0	0	0	0	0	0	0	0	0	0	0	0	0	14	14	0.00028381446642900004	0.037037
d__Bacteria	k__unclassified_d__Bacteria	p__Actinobacteria	c__Actinomycetia	o__Streptomycetales	f__Streptomycetaceae	g__Streptomyces	s__Streptomyces_genisteinicus	ASV281	0	0	3	2	0	0	2	0	0	5	0	3	0	10	0	6	0	4	0	0	0	0	0	0	0	0	0	35	0.0007095361660720001	0.296296
d__Bacteria	k__unclassified_d__Bacteria	p__Proteobacteria	c__Gammaproteobacteria	o__Enterobacterales	f__Pectobacteriaceae	g__Dickeya	s__Dickeya_dadantii	ASV16579	0	0	0	0	0	0	0	0	0	16	0	0	0	0	0	0	0	0	0	0	0	0	0	0	0	0	0	16	0.000324359390204	0.037037
d__Bacteria	k__unclassified_d__Bacteria	p__Planctomycetes	c__Planctomycetia	o__Gemmatales	f__Gemmataceae	g__Gemmata	s__Gemmata_sp._SH-PL17	ASV2166	0	0	3	9	0	0	0	0	0	3	0	0	0	0	0	0	0	0	7	0	0	0	2	2	0	0	0	26	0.000527084009082	0.222222
d__Bacteria	k__unclassified_d__Bacteria	p__Proteobacteria	c__Alphaproteobacteria	o__Sphingomonadales	f__Sphingomonadaceae	g__Rhizorhabdus	s__Rhizorhabdus_wittichii	ASV9763	0	0	0	0	0	0	0	2	0	15	0	0	0	0	0	0	0	0	0	0	0	0	1	0	0	0	0	18	0.00036490431398000003	0.111111
d__Bacteria	k__unclassified_d__Bacteria	p__Gemmatimonadetes	c__Gemmatimonadetes	o__Gemmatimonadales	f__Gemmatimonadaceae	g__Gemmatimonas	s__Gemmatimonas_phototrophica	ASV21415	0	0	0	0	0	0	0	0	0	0	0	0	0	0	0	0	0	0	0	31	0	0	0	0	0	0	0	31	0.000628446318521	0.037037
d__Bacteria	k__unclassified_d__Bacteria	p__Proteobacteria	c__Betaproteobacteria	o__Burkholderiales	f__Comamonadaceae	g__Variovorax	s__Variovorax_boronicumulans	ASV28711	0	0	6	0	0	0	20	0	0	0	0	0	0	0	0	0	0	0	0	0	0	0	0	0	0	0	11	37	0.0007500810898480001	0.111111
d__Bacteria	k__unclassified_d__Bacteria	p__Proteobacteria	c__Betaproteobacteria	o__Burkholderiales	f__Comamonadaceae	g__Rhodoferax	s__Rhodoferax_sediminis	ASV37163	0	0	0	0	0	0	0	0	0	0	0	0	0	0	0	0	0	0	0	0	0	0	0	0	0	0	21	21	0.00042572169964300005	0.037037
d__Bacteria	k__unclassified_d__Bacteria	p__Proteobacteria	c__Alphaproteobacteria	o__Hyphomicrobiales	f__Phyllobacteriaceae	g__Mesorhizobium	s__Mesorhizobium_sp._DCY119	ASV695	0	0	0	0	0	0	0	0	0	3	16	6	0	5	0	0	14	0	0	0	0	0	0	0	3	0	0	47	0.0009528057087250001	0.222222
d__Bacteria	k__unclassified_d__Bacteria	p__Actinobacteria	c__Actinomycetia	o__Jiangellales	f__Jiangellaceae	g__Jiangella	s__Jiangella_sp._DSM_45060	ASV21417	0	0	0	0	0	0	0	0	0	0	0	0	0	0	0	0	0	0	0	23	0	0	0	0	0	0	0	23	0.00046626662341900003	0.037037
d__Bacteria	k__unclassified_d__Bacteria	p__Proteobacteria	c__Alphaproteobacteria	o__Rhodospirillales	f__Rhodospirillaceae	g__Hypericibacter	s__Hypericibacter_adhaerens	ASV1195	0	5	7	0	0	6	0	0	0	0	10	10	4	3	0	0	2	0	0	0	0	0	0	0	0	0	0	47	0.0009528057087250001	0.296296
d__Bacteria	k__unclassified_d__Bacteria	p__Proteobacteria	c__Betaproteobacteria	o__Burkholderiales	f__Burkholderiaceae	g__Burkholderia	s__Burkholderia_stabilis	ASV9203	0	0	0	0	0	0	0	0	0	0	0	0	0	0	0	0	0	0	0	3	0	0	6	0	2	0	16	27	0.00054735647097	0.148148
d__Bacteria	k__unclassified_d__Bacteria	p__Proteobacteria	c__Betaproteobacteria	o__Nitrosomonadales	f__Nitrosomonadaceae	g__Nitrosospira	s__Nitrosospira_multiformis	ASV4082	5	0	7	0	0	0	0	0	0	0	0	0	0	0	0	12	0	0	0	11	0	2	3	1	0	0	0	41	0.000831170937399	0.259259
d__Bacteria	k__unclassified_d__Bacteria	p__Acidobacteria	c__Acidobacteriia	o__Acidobacteriales	f__Acidobacteriaceae	g__Granulicella	s__Granulicella_mallensis	ASV15768	0	0	0	0	5	0	12	0	0	1	5	0	0	0	0	0	0	0	0	0	0	5	0	0	0	0	9	37	0.0007500810898480001	0.222222
d__Bacteria	k__unclassified_d__Bacteria	p__Proteobacteria	c__Betaproteobacteria	o__Nitrosomonadales	f__Sulfuricellaceae	g__Sulfuriferula	s__Sulfuriferula_plumbiphila	ASV24075	0	0	0	0	0	0	0	0	0	0	0	0	0	0	0	0	0	0	0	0	0	0	0	16	0	23	0	39	0.0007906260136230001	0.07407407407410001
d__Bacteria	k__unclassified_d__Bacteria	p__Proteobacteria	c__Alphaproteobacteria	o__Hyphomicrobiales	f__Phyllobacteriaceae	g__Aquibium	s__Aquibium_oceanicum	ASV45825	0	0	0	0	0	0	0	0	0	0	0	0	0	0	0	0	0	0	0	0	0	0	0	0	15	0	0	15	0.000304086928317	0.037037
d__Bacteria	k__unclassified_d__Bacteria	p__Proteobacteria	c__Alphaproteobacteria	o__Hyphomicrobiales	f__Phyllobacteriaceae	g__Aquibium	s__Aquibium_oceanicum	ASV4250	3	0	0	0	0	0	0	0	0	0	0	0	1	0	1	0	0	0	0	14	0	0	3	2	0	0	0	24	0.000486539085307	0.222222
d__Bacteria	k__unclassified_d__Bacteria	p__Chloroflexi	c__Caldilineae	o__Caldilineales	f__Caldilineaceae	g__Caldilinea	s__Caldilinea_aerophila	ASV13693	0	0	3	0	0	0	0	0	0	0	0	0	0	0	3	0	0	0	0	0	0	0	1	0	9	0	2	18	0.00036490431398000003	0.185185
d__Bacteria	k__unclassified_d__Bacteria	p__Proteobacteria	c__Alphaproteobacteria	o__Hyphomicrobiales	f__Phyllobacteriaceae	g__Mesorhizobium	s__Mesorhizobium_sp._M2A.F.Ca.ET.046.03.2.1	ASV852	0	0	0	0	0	2	0	3	0	7	0	5	0	5	0	0	0	5	0	0	0	0	0	3	0	0	0	30	0.000608173856633	0.259259
d__Bacteria	k__unclassified_d__Bacteria	p__Proteobacteria	c__Alphaproteobacteria	o__Hyphomicrobiales	f__Devosiaceae	g__Devosia	s__Devosia_ginsengisoli	ASV47431	0	0	0	0	0	0	0	0	0	0	64	0	0	0	0	0	0	0	0	0	0	0	0	0	0	0	0	64	0.0012974375608199998	0.037037
d__Bacteria	k__unclassified_d__Bacteria	p__Actinobacteria	c__Actinomycetia	o__Streptomycetales	f__Streptomycetaceae	g__Streptomyces	s__Streptomyces_hundungensis	ASV8700	0	0	0	0	0	0	0	0	0	0	0	0	0	0	0	0	0	0	0	0	0	0	17	0	0	0	0	17	0.00034463185209199996	0.037037
d__Bacteria	k__unclassified_d__Bacteria	p__Proteobacteria	c__Alphaproteobacteria	o__Hyphomicrobiales	f__Phyllobacteriaceae	g__Mesorhizobium	s__Mesorhizobium_terrae	ASV9323	0	0	0	0	0	0	0	0	0	0	0	0	0	0	0	0	0	0	0	0	0	0	4	7	9	0	0	20	0.000405449237755	0.111111
d__Bacteria	k__unclassified_d__Bacteria	p__Actinobacteria	c__Actinomycetia	o__Corynebacteriales	f__Mycobacteriaceae	g__Mycolicibacterium	s__Mycolicibacterium_parafortuitum	ASV17169	0	0	0	0	3	0	0	0	0	3	0	2	0	0	0	0	0	19	0	0	15	0	0	0	0	0	0	42	0.0008514433992860001	0.185185
d__Bacteria	k__unclassified_d__Bacteria	p__Proteobacteria	c__Betaproteobacteria	o__Nitrosomonadales	f__Nitrosomonadaceae	g__Nitrosospira	s__Nitrosospira_multiformis	ASV1733	0	0	0	0	0	0	0	0	0	0	0	0	0	0	0	0	0	0	32	0	0	0	0	0	0	0	7	39	0.0007906260136230001	0.07407407407410001
d__Bacteria	k__unclassified_d__Bacteria	p__Actinobacteria	c__Actinomycetia	o__Streptosporangiales	f__Nocardiopsaceae	g__Streptomonospora	s__Streptomonospora_litoralis	ASV16593	0	0	0	0	0	0	0	0	0	12	0	0	0	0	0	0	0	0	0	0	0	0	0	0	0	0	0	12	0.000243269542653	0.037037
d__Bacteria	k__unclassified_d__Bacteria	p__Proteobacteria	c__Alphaproteobacteria	o__Hyphomicrobiales	f__Phyllobacteriaceae	g__Mesorhizobium	s__Mesorhizobium_sp._113-3-3	ASV6697	0	0	0	0	1	0	0	1	0	0	0	0	0	0	0	11	0	0	0	4	20	0	4	0	0	0	0	41	0.000831170937399	0.222222
d__Bacteria	k__unclassified_d__Bacteria	p__Actinobacteria	c__Actinomycetia	o__Micrococcales	f__Sanguibacteraceae	g__Sanguibacter	s__Sanguibacter_sp._HDW7	ASV135	0	0	0	0	0	0	0	0	10	0	0	0	0	17	8	0	0	6	0	0	0	0	0	0	0	0	0	41	0.000831170937399	0.148148
d__Bacteria	k__unclassified_d__Bacteria	p__Proteobacteria	c__Alphaproteobacteria	o__Hyphomicrobiales	f__Nitrobacteraceae	g__Bradyrhizobium	s__Bradyrhizobium_sp._KBS0727	ASV16801	0	0	0	14	0	0	0	0	0	7	0	11	0	0	0	0	0	0	0	0	0	0	0	0	0	0	0	32	0.0006487187804090001	0.111111
d__Bacteria	k__unclassified_d__Bacteria	p__Actinobacteria	c__Actinomycetia	o__Propionibacteriales	f__Propionibacteriaceae	g__Propionibacterium	s__Propionibacterium_freudenreichii	ASV4213	2	0	0	0	0	0	0	0	0	1	0	0	6	0	0	0	0	0	0	0	0	15	3	0	0	0	0	27	0.00054735647097	0.185185
d__Bacteria	k__unclassified_d__Bacteria	p__Actinobacteria	c__Actinomycetia	o__Streptomycetales	f__Streptomycetaceae	g__Streptomyces	s__Streptomyces_hundungensis	ASV40030	0	0	0	0	0	0	0	0	0	0	0	0	22	0	0	0	0	0	0	0	0	0	0	0	0	0	0	22	0.000445994161531	0.037037
d__Bacteria	k__unclassified_d__Bacteria	p__Actinobacteria	c__Actinomycetia	o__Streptomycetales	f__Streptomycetaceae	g__Streptomyces	s__Streptomyces_galilaeus	ASV6701	0	0	3	0	0	0	0	0	0	0	0	0	0	0	1	9	0	2	0	0	0	0	0	0	0	0	13	28	0.0005676289328580001	0.185185
d__Bacteria	k__unclassified_d__Bacteria	p__Planctomycetes	c__Phycisphaerae	o__Tepidisphaerales	f__Tepidisphaeraceae	g__Humisphaera	s__Humisphaera_borealis	ASV21431	0	0	0	0	0	0	0	0	0	0	0	0	0	0	0	0	0	0	0	21	0	0	0	0	0	0	0	21	0.00042572169964300005	0.037037
d__Bacteria	k__unclassified_d__Bacteria	p__Proteobacteria	c__Alphaproteobacteria	o__Hyphomicrobiales	f__Rhizobiaceae	g__Sinorhizobium	s__Sinorhizobium_fredii	ASV22723	0	0	0	0	1	0	0	5	0	0	3	7	0	0	4	0	0	0	0	0	0	0	0	0	0	0	0	20	0.000405449237755	0.185185
d__Bacteria	k__unclassified_d__Bacteria	p__Proteobacteria	c__Betaproteobacteria	o__Nitrosomonadales	f__Sulfuricellaceae	g__Sulfuriferula	s__Sulfuriferula_plumbiphila	ASV1731	0	0	0	12	0	0	0	0	0	0	0	0	0	0	0	0	0	0	30	0	0	0	0	0	0	0	0	42	0.0008514433992860001	0.07407407407410001
d__Bacteria	k__unclassified_d__Bacteria	p__Gemmatimonadetes	c__Gemmatimonadetes	o__Gemmatimonadales	f__Gemmatimonadaceae	g__Gemmatirosa	s__Gemmatirosa_kalamazoonesis	ASV353	0	0	0	0	0	0	0	0	0	0	0	2	1	8	5	0	7	0	0	0	0	0	0	5	0	0	0	28	0.0005676289328580001	0.222222
d__Bacteria	k__unclassified_d__Bacteria	p__Proteobacteria	c__Alphaproteobacteria	o__Rhodospirillales	f__Acetobacteraceae	g__Roseococcus	s__Roseococcus_microcysteis	ASV16664	0	0	0	0	0	0	0	0	0	7	0	0	0	0	1	0	0	4	0	0	0	0	0	0	0	0	0	12	0.000243269542653	0.111111
d__Bacteria	k__unclassified_d__Bacteria	p__Actinobacteria	c__Actinomycetia	o__Micrococcales	f__Intrasporangiaceae	g__Pedococcus	s__Pedococcus_dokdonensis	ASV45834	0	0	0	0	0	0	0	0	0	0	0	0	0	0	0	0	0	0	0	0	0	0	0	0	21	0	0	21	0.00042572169964300005	0.037037
d__Bacteria	k__unclassified_d__Bacteria	p__Proteobacteria	c__Betaproteobacteria	o__Nitrosomonadales	f__Nitrosomonadaceae	g__Nitrosospira	s__Nitrosospira_multiformis	ASV15464	0	0	0	0	0	0	0	0	0	0	0	0	0	0	0	0	0	0	0	0	0	65	0	0	0	0	0	65	0.00131771002271	0.037037
d__Bacteria	k__unclassified_d__Bacteria	p__Actinobacteria	c__Actinomycetia	o__Propionibacteriales	f__Nocardioidaceae	g__Nocardioides	s__Nocardioides_anomalus	ASV3966	9	0	0	0	6	0	0	0	0	0	0	0	0	0	0	19	0	0	0	0	0	0	1	0	0	0	0	35	0.0007095361660720001	0.148148
d__Bacteria	k__unclassified_d__Bacteria	p__Actinobacteria	c__Thermoleophilia	o__Solirubrobacterales	f__Conexibacteraceae	g__Conexibacter	s__Conexibacter_woesei	ASV16599	0	0	0	0	0	0	0	0	0	6	0	0	0	0	0	0	0	0	0	0	0	0	0	0	0	0	0	6	0.000121634771327	0.037037
d__Bacteria	k__unclassified_d__Bacteria	p__Proteobacteria	c__Alphaproteobacteria	o__Hyphomicrobiales	f__Rhizobiaceae	g__Sinorhizobium	s__Sinorhizobium_fredii	ASV251	0	0	0	0	0	0	0	0	0	0	0	0	12	14	0	0	0	10	0	0	0	0	0	0	0	0	0	36	0.0007298086279600001	0.111111
d__Bacteria	k__unclassified_d__Bacteria	p__Proteobacteria	c__Gammaproteobacteria	o__Xanthomonadales	f__Xanthomonadaceae	g__Lysobacter	s__Lysobacter_lycopersici	ASV16603	0	0	0	0	0	0	0	0	0	7	0	0	0	0	0	0	0	0	0	0	0	0	0	0	0	0	0	7	0.000141907233214	0.037037
d__Bacteria	k__unclassified_d__Bacteria	p__Proteobacteria	c__Deltaproteobacteria	o__Myxococcales	f__Polyangiaceae	g__Sorangium	s__Sorangium_cellulosum	ASV16635	0	0	0	0	0	0	0	0	0	9	0	3	0	0	0	0	0	3	0	0	0	0	0	0	0	0	0	15	0.000304086928317	0.111111
d__Bacteria	k__unclassified_d__Bacteria	p__Proteobacteria	c__Alphaproteobacteria	o__Hyphomicrobiales	f__Nitrobacteraceae	g__Bradyrhizobium	s__Bradyrhizobium_japonicum	ASV16611	0	0	0	0	0	0	0	0	0	7	0	0	0	0	0	0	0	0	0	0	0	0	0	0	0	0	0	7	0.000141907233214	0.037037
d__Bacteria	k__unclassified_d__Bacteria	p__Actinobacteria	c__Actinomycetia	o__Micromonosporales	f__Micromonosporaceae	g__Actinoplanes	s__Actinoplanes_friuliensis	ASV21454	0	0	3	0	0	0	0	0	0	0	0	0	0	0	0	0	0	0	0	18	0	0	0	0	0	0	0	21	0.00042572169964300005	0.07407407407410001
d__Bacteria	k__unclassified_d__Bacteria	p__Actinobacteria	c__Actinomycetia	o__Micrococcales	f__Micrococcaceae	g__Arthrobacter	s__Arthrobacter_sp._UKPF54-2	ASV16608	0	0	0	0	0	0	0	0	0	8	0	0	0	0	0	0	0	0	0	0	0	0	0	0	0	0	0	8	0.000162179695102	0.037037
d__Bacteria	k__unclassified_d__Bacteria	p__Proteobacteria	c__Alphaproteobacteria	o__Sphingomonadales	f__Sphingomonadaceae	g__Sphingomonas	s__Sphingomonas_rhizophila	ASV934	0	8	0	0	0	0	0	0	0	2	0	0	0	4	0	0	0	0	2	0	0	0	2	0	0	0	0	18	0.00036490431398000003	0.185185
d__Bacteria	k__unclassified_d__Bacteria	p__Proteobacteria	c__Alphaproteobacteria	o__Sphingomonadales	f__Sphingomonadaceae	g__Sphingomonas	s__Sphingomonas_alpina	ASV21443	0	0	0	0	0	0	0	0	0	0	0	0	0	0	0	0	0	0	0	26	0	0	0	0	0	0	0	26	0.000527084009082	0.037037
d__Bacteria	k__unclassified_d__Bacteria	p__Actinobacteria	c__Actinomycetia	o__Micrococcales	f__Microbacteriaceae	g__Marisediminicola	s__Marisediminicola_antarctica	ASV40037	0	0	0	0	0	0	0	0	0	0	0	0	28	0	0	0	0	0	0	0	0	0	0	0	0	0	0	28	0.0005676289328580001	0.037037
d__Bacteria	k__unclassified_d__Bacteria	p__Planctomycetes	c__Planctomycetia	o__Planctomycetales	f__Planctomycetaceae	g__Caulifigura	s__Caulifigura_coniformis	ASV350	0	6	0	0	0	2	0	4	0	0	0	0	0	9	0	0	0	0	0	0	0	0	0	0	0	0	11	32	0.0006487187804090001	0.185185
d__Bacteria	k__unclassified_d__Bacteria	p__Proteobacteria	c__Betaproteobacteria	o__Burkholderiales	f__Burkholderiaceae	g__Burkholderia	s__Burkholderia_thailandensis	ASV11379	0	0	0	0	0	0	0	0	0	10	0	0	0	0	0	0	0	0	0	0	0	0	2	0	0	0	0	12	0.000243269542653	0.07407407407410001
d__Bacteria	k__unclassified_d__Bacteria	p__Proteobacteria	c__Alphaproteobacteria	o__Hyphomicrobiales	f__Devosiaceae	g__Devosia	s__Devosia_beringensis	ASV21448	0	0	0	0	0	0	0	0	0	0	0	0	0	0	0	0	0	0	0	27	0	0	0	0	0	0	0	27	0.00054735647097	0.037037
d__Bacteria	k__unclassified_d__Bacteria	p__Actinobacteria	c__Actinomycetia	o__Micrococcales	f__Micrococcaceae	g__Arthrobacter	s__Arthrobacter_crystallopoietes	ASV37176	0	0	0	0	0	0	0	0	0	0	0	0	0	0	0	0	0	0	0	0	0	0	0	0	0	0	17	17	0.00034463185209199996	0.037037
d__Bacteria	k__unclassified_d__Bacteria	p__Proteobacteria	c__Betaproteobacteria	o__Burkholderiales	f__Alcaligenaceae	g__unclassified_f__Alcaligenaceae	s__Alcaligenaceae_bacterium_SJ-26	ASV21451	0	0	0	0	0	0	0	0	0	0	0	0	0	0	0	0	0	0	0	16	0	0	0	0	0	0	0	16	0.000324359390204	0.037037
d__Bacteria	k__unclassified_d__Bacteria	p__Proteobacteria	c__Alphaproteobacteria	o__Hyphomicrobiales	f__Methylobacteriaceae	g__Methylorubrum	s__Methylorubrum_extorquens	ASV7686	0	3	0	2	0	0	0	0	5	0	0	0	0	0	0	2	0	0	0	0	2	0	0	7	0	0	0	21	0.00042572169964300005	0.222222
d__Bacteria	k__unclassified_d__Bacteria	p__Planctomycetes	c__Phycisphaerae	o__Tepidisphaerales	f__Tepidisphaeraceae	g__Humisphaera	s__Humisphaera_borealis	ASV2489	0	2	0	0	0	0	0	0	0	0	0	0	0	0	0	0	0	0	6	0	0	0	6	7	1	0	0	22	0.000445994161531	0.185185
d__Bacteria	k__unclassified_d__Bacteria	p__Proteobacteria	c__Betaproteobacteria	o__Burkholderiales	f__unclassified_o__Burkholderiales	g__Rhizobacter	s__Rhizobacter_sp._AJA081-3	ASV20554	0	4	0	0	0	0	0	0	0	0	0	0	0	0	3	0	0	0	0	0	45	0	0	0	0	0	0	52	0.0010541680181599998	0.111111
d__Bacteria	k__unclassified_d__Bacteria	p__Actinobacteria	c__Actinomycetia	o__Micromonosporales	f__Micromonosporaceae	g__Micromonospora	s__Micromonospora_terminaliae	ASV16622	0	0	0	0	0	0	0	0	0	4	0	0	0	0	0	0	0	0	0	0	0	0	0	0	0	0	0	4	8.10898475511e-05	0.037037
d__Bacteria	k__unclassified_d__Bacteria	p__Proteobacteria	c__Deltaproteobacteria	o__Myxococcales	f__unclassified_o__Myxococcales	g__Minicystis	s__Minicystis_rosea	ASV16661	0	0	0	0	0	0	0	0	0	5	0	0	0	0	0	0	0	0	0	0	6	0	0	0	0	0	0	11	0.000222997080765	0.07407407407410001
d__Bacteria	k__unclassified_d__Bacteria	p__Planctomycetes	c__Planctomycetia	o__Gemmatales	f__Gemmataceae	g__Limnoglobus	s__Limnoglobus_roseus	ASV10549	0	0	0	0	3	0	0	0	0	0	0	0	0	0	0	0	0	0	0	0	3	0	1	0	0	14	4	25	0.000506811547194	0.185185
d__Bacteria	k__unclassified_d__Bacteria	p__Actinobacteria	c__Actinomycetia	o__Micromonosporales	f__Micromonosporaceae	g__Dactylosporangium	s__Dactylosporangium_vinaceum	ASV16773	0	0	0	0	0	0	0	0	0	9	0	0	0	0	0	0	0	0	0	0	0	0	0	0	3	0	0	12	0.000243269542653	0.07407407407410001
d__Bacteria	k__unclassified_d__Bacteria	p__Proteobacteria	c__Betaproteobacteria	o__Burkholderiales	f__Comamonadaceae	g__Variovorax	s__Variovorax_sp._RA8	ASV6691	0	8	0	0	0	7	0	6	19	0	0	0	0	0	0	9	0	0	0	0	0	0	0	0	0	0	0	49	0.000993350632501	0.185185
d__Bacteria	k__unclassified_d__Bacteria	p__Proteobacteria	c__Alphaproteobacteria	o__Hyphomicrobiales	f__Xanthobacteraceae	g__Starkeya	s__Starkeya_sp._ORNL1	ASV40151	0	0	0	0	0	0	0	0	0	0	30	0	11	0	0	0	0	0	0	0	0	0	0	0	0	0	0	41	0.000831170937399	0.07407407407410001
d__Bacteria	k__unclassified_d__Bacteria	p__Proteobacteria	c__Alphaproteobacteria	o__Hyphomicrobiales	f__Phyllobacteriaceae	g__Mesorhizobium	s__Mesorhizobium_amorphae	ASV525	0	0	0	0	0	0	0	0	0	6	0	4	0	5	0	0	0	0	0	0	0	0	0	0	0	0	0	15	0.000304086928317	0.111111
d__Bacteria	k__unclassified_d__Bacteria	p__Actinobacteria	c__Rubrobacteria	o__Rubrobacterales	f__Rubrobacteraceae	g__Rubrobacter	s__Rubrobacter_xylanophilus	ASV20628	0	0	0	0	0	0	0	7	0	0	0	11	0	0	0	0	0	0	0	0	11	0	0	0	0	0	0	29	0.000587901394745	0.111111
d__Bacteria	k__unclassified_d__Bacteria	p__Actinobacteria	c__Rubrobacteria	o__Rubrobacterales	f__Rubrobacteraceae	g__Rubrobacter	s__Rubrobacter_xylanophilus	ASV32477	0	0	0	0	0	0	0	0	10	0	0	0	0	0	0	0	0	0	0	0	0	0	0	0	0	0	6	16	0.000324359390204	0.07407407407410001
d__Bacteria	k__unclassified_d__Bacteria	p__Planctomycetes	c__Planctomycetia	o__Pirellulales	f__Lacipirellulaceae	g__Pirellulimonas	s__Pirellulimonas_nuda	ASV21455	0	0	0	0	0	0	0	0	0	0	0	0	0	0	0	0	0	0	0	23	0	0	0	0	0	0	0	23	0.00046626662341900003	0.037037
d__Bacteria	k__unclassified_d__Bacteria	p__Proteobacteria	c__Alphaproteobacteria	o__Hyphomicrobiales	f__unclassified_o__Hyphomicrobiales	g__Nordella	s__Nordella_sp._HKS_07	ASV1910	0	0	4	1	0	5	5	2	0	0	0	7	0	0	1	0	0	0	7	0	0	0	0	0	0	0	0	32	0.0006487187804090001	0.296296
d__Bacteria	k__unclassified_d__Bacteria	p__Proteobacteria	c__Alphaproteobacteria	o__Hyphomicrobiales	f__Nitrobacteraceae	g__Bradyrhizobium	s__Bradyrhizobium_sp._CCBAU_21365	ASV8828	0	0	0	0	0	0	0	0	0	0	0	0	0	0	0	0	0	0	0	0	0	0	4	0	10	0	0	14	0.00028381446642900004	0.07407407407410001
d__Bacteria	k__unclassified_d__Bacteria	p__Proteobacteria	c__Alphaproteobacteria	o__Hyphomicrobiales	f__Boseaceae	g__Bosea	s__Bosea_sp._PAMC_26642	ASV37411	0	0	0	0	0	0	0	0	0	0	0	0	0	0	9	0	0	0	0	0	0	0	0	0	0	0	9	18	0.00036490431398000003	0.07407407407410001
d__Bacteria	k__unclassified_d__Bacteria	p__Proteobacteria	c__Alphaproteobacteria	o__Hyphomicrobiales	f__Nitrobacteraceae	g__Tardiphaga	s__Tardiphaga_sp._vice352	ASV22444	0	0	0	0	0	0	0	52	0	0	0	0	0	0	0	0	0	0	0	0	0	0	0	0	0	0	0	52	0.0010541680181599998	0.037037
d__Bacteria	k__unclassified_d__Bacteria	p__Proteobacteria	c__Alphaproteobacteria	o__Hyphomicrobiales	f__unclassified_o__Hyphomicrobiales	g__Nordella	s__Nordella_sp._HKS_07	ASV900	0	0	0	0	0	0	2	0	5	4	0	0	0	4	0	0	0	0	0	0	24	0	0	0	0	0	0	39	0.0007906260136230001	0.185185
d__Bacteria	k__unclassified_d__Bacteria	p__Bacteroidetes	c__Sphingobacteriia	o__Sphingobacteriales	f__Sphingobacteriaceae	g__Sphingobacterium	s__Sphingobacterium_sp._PM2-P1-29	ASV75	0	2	0	0	0	0	0	0	0	0	0	6	0	29	0	0	4	0	0	0	5	0	0	0	0	0	0	46	0.0009325332468370001	0.185185
d__Bacteria	k__unclassified_d__Bacteria	p__Proteobacteria	c__Alphaproteobacteria	o__Rhodospirillales	f__Azospirillaceae	g__Azospirillum	s__Azospirillum_sp._TSH100	ASV14122	0	0	0	16	0	30	0	0	0	0	0	0	0	0	0	0	0	0	0	0	0	0	0	0	0	0	0	46	0.0009325332468370001	0.07407407407410001
d__Bacteria	k__unclassified_d__Bacteria	p__Proteobacteria	c__Betaproteobacteria	o__Burkholderiales	f__Comamonadaceae	g__Ramlibacter	s__Ramlibacter_tataouinensis	ASV30746	0	0	0	0	0	0	0	0	0	0	0	0	0	0	0	0	0	51	0	0	0	0	0	0	0	0	0	51	0.00103389555628	0.037037
d__Bacteria	k__unclassified_d__Bacteria	p__Proteobacteria	c__Betaproteobacteria	o__Burkholderiales	f__Comamonadaceae	g__Ramlibacter	s__Ramlibacter_tataouinensis	ASV6687	0	0	0	0	0	0	0	0	0	0	0	0	0	0	0	8	0	41	0	0	0	0	0	0	0	0	0	49	0.000993350632501	0.07407407407410001
d__Bacteria	k__unclassified_d__Bacteria	p__Proteobacteria	c__Betaproteobacteria	o__Burkholderiales	f__Alcaligenaceae	g__Achromobacter	s__Achromobacter_xylosoxidans	ASV21463	0	0	0	0	0	0	0	0	0	0	0	0	0	0	0	0	0	0	0	22	0	0	0	0	0	0	0	22	0.000445994161531	0.037037
d__Bacteria	k__unclassified_d__Bacteria	p__Chloroflexi	c__Thermomicrobia	o__Sphaerobacterales	f__Sphaerobacteraceae	g__Sphaerobacter	s__Sphaerobacter_thermophilus	ASV1730	0	0	0	0	0	0	0	0	0	0	0	0	0	0	0	0	0	0	33	0	5	0	0	0	0	0	0	38	0.0007703535517350001	0.07407407407410001
d__Bacteria	k__unclassified_d__Bacteria	p__Proteobacteria	c__Alphaproteobacteria	o__Hyphomicrobiales	f__Nitrobacteraceae	g__Bradyrhizobium	s__Bradyrhizobium_sp._CCBAU_51765	ASV16670	0	0	6	0	0	0	0	0	0	6	0	0	0	0	0	0	0	0	0	0	0	0	0	0	0	0	0	12	0.000243269542653	0.07407407407410001
d__Bacteria	k__unclassified_d__Bacteria	p__Actinobacteria	c__Actinomycetia	o__Streptomycetales	f__Streptomycetaceae	g__Streptomyces	s__Streptomyces_hundungensis	ASV37183	0	0	0	0	0	0	0	0	0	0	0	0	0	0	0	0	0	0	0	0	0	0	0	0	0	0	14	14	0.00028381446642900004	0.037037
d__Bacteria	k__unclassified_d__Bacteria	p__Proteobacteria	c__Alphaproteobacteria	o__Hyphomicrobiales	f__Rhizobiaceae	g__Sinorhizobium	s__Sinorhizobium_meliloti	ASV1012	0	0	7	0	0	0	0	0	0	4	0	0	0	4	0	0	0	11	0	0	0	0	0	0	0	0	0	26	0.000527084009082	0.148148
d__Bacteria	k__unclassified_d__Bacteria	p__Proteobacteria	c__Alphaproteobacteria	o__Hyphomicrobiales	f__Nitrobacteraceae	g__Bradyrhizobium	s__Bradyrhizobium_cosmicum	ASV22977	0	19	0	7	0	0	16	3	2	0	0	0	0	0	0	0	0	0	0	0	0	0	0	0	0	0	0	47	0.0009528057087250001	0.185185
d__Bacteria	k__unclassified_d__Bacteria	p__Actinobacteria	c__Actinomycetia	o__Propionibacteriales	f__Actinopolymorphaceae	g__Actinopolymorpha	s__Actinopolymorpha_singaporensis	ASV59	0	0	0	0	0	0	10	0	0	0	3	0	0	30	0	0	0	0	0	0	0	0	0	0	0	0	0	43	0.0008717158611739999	0.111111
d__Bacteria	k__unclassified_d__Bacteria	p__Proteobacteria	c__Betaproteobacteria	o__Burkholderiales	f__Oxalobacteraceae	g__Duganella	s__Duganella_sp._GN2-R2	ASV16636	0	0	0	0	0	0	0	0	0	8	0	0	0	0	0	0	0	0	0	0	0	0	0	0	0	0	0	8	0.000162179695102	0.037037
d__Bacteria	k__unclassified_d__Bacteria	p__Actinobacteria	c__Actinomycetia	o__Micrococcales	f__Microbacteriaceae	g__Microbacterium	s__Microbacterium_hominis	ASV21464	0	0	0	0	0	0	0	0	0	0	0	0	0	0	0	0	0	0	0	23	0	0	0	0	0	0	0	23	0.00046626662341900003	0.037037
d__Bacteria	k__unclassified_d__Bacteria	p__Actinobacteria	c__Actinomycetia	o__Streptosporangiales	f__Nocardiopsaceae	g__Streptomonospora	s__Streptomonospora_litoralis	ASV16637	0	0	0	0	0	0	0	0	0	7	0	0	0	0	0	0	0	0	0	0	0	0	0	0	0	0	0	7	0.000141907233214	0.037037
d__Bacteria	k__unclassified_d__Bacteria	p__Proteobacteria	c__Gammaproteobacteria	o__Xanthomonadales	f__Xanthomonadaceae	g__Lysobacter	s__Lysobacter_sp._CECT_30171	ASV8403	0	0	0	0	0	0	0	0	0	0	0	0	0	0	0	1	4	0	0	0	12	11	0	1	2	6	0	37	0.0007500810898480001	0.259259
d__Bacteria	k__unclassified_d__Bacteria	p__Proteobacteria	c__Alphaproteobacteria	o__Sphingomonadales	f__Erythrobacteraceae	g__Qipengyuania	s__Qipengyuania_flava	ASV283	0	5	0	2	0	4	0	0	0	0	0	0	0	10	0	0	0	0	0	0	0	0	0	0	0	0	9	30	0.000608173856633	0.185185
d__Bacteria	k__unclassified_d__Bacteria	p__Actinobacteria	c__Actinomycetia	o__Micromonosporales	f__Micromonosporaceae	g__Actinocatenispora	s__Actinocatenispora_sera	ASV40940	0	1	0	35	0	0	0	0	0	0	0	0	0	0	0	0	0	0	0	0	0	0	0	0	0	0	0	36	0.0007298086279600001	0.07407407407410001
d__Bacteria	k__unclassified_d__Bacteria	p__Actinobacteria	c__Actinomycetia	o__Propionibacteriales	f__Nocardioidaceae	g__Nocardioides	s__Nocardioides_piscis	ASV6851	0	0	0	20	0	0	0	1	0	0	0	0	0	0	0	4	6	0	0	0	0	0	0	0	0	0	3	34	0.0006892637041839999	0.185185
d__Bacteria	k__unclassified_d__Bacteria	p__Acidobacteria	c__Acidobacteriia	o__Acidobacteriales	f__Acidobacteriaceae	g__Granulicella	s__Granulicella_mallensis	ASV24440	0	0	0	28	0	0	0	0	0	0	0	0	0	0	0	0	0	0	0	0	0	0	0	5	0	0	0	33	0.000668991242296	0.07407407407410001
d__Bacteria	k__unclassified_d__Bacteria	p__Proteobacteria	c__Betaproteobacteria	o__Nitrosomonadales	f__Nitrosomonadaceae	g__Nitrosospira	s__Nitrosospira_multiformis	ASV24461	0	0	0	0	0	0	0	0	0	0	0	19	0	0	0	0	0	0	0	0	0	0	0	3	0	0	0	22	0.000445994161531	0.07407407407410001
d__Bacteria	k__unclassified_d__Bacteria	p__Proteobacteria	c__Gammaproteobacteria	o__Enterobacterales	f__Erwiniaceae	g__Pantoea	s__Pantoea_agglomerans	ASV1727	0	0	0	0	0	0	0	0	0	0	0	0	0	0	0	0	0	0	29	0	0	0	0	0	0	0	0	29	0.000587901394745	0.037037
d__Bacteria	k__unclassified_d__Bacteria	p__Actinobacteria	c__Rubrobacteria	o__Rubrobacterales	f__Rubrobacteraceae	g__Rubrobacter	s__Rubrobacter_tropicus	ASV16642	0	0	0	0	0	0	0	0	0	9	0	0	0	0	0	0	0	0	0	0	0	0	0	0	0	0	0	9	0.00018245215699000001	0.037037
d__Bacteria	k__unclassified_d__Bacteria	p__Planctomycetes	c__Planctomycetia	o__Planctomycetales	f__Planctomycetaceae	g__Planctomyces	s__Planctomyces_sp._SH-PL14	ASV3516	0	0	3	0	0	0	0	5	0	0	0	0	0	0	6	7	4	5	2	0	4	0	0	3	0	0	0	39	0.0007906260136230001	0.33333333333299997
d__Bacteria	k__unclassified_d__Bacteria	p__Proteobacteria	c__Gammaproteobacteria	o__Nevskiales	f__Steroidobacteraceae	g__Steroidobacter	s__Steroidobacter_denitrificans	ASV8730	0	0	0	0	0	0	0	0	0	0	0	0	0	0	0	0	0	0	0	0	0	0	10	0	0	0	0	10	0.000202724618878	0.037037
d__Bacteria	k__unclassified_d__Bacteria	p__Actinobacteria	c__Actinomycetia	o__Micrococcales	f__Microbacteriaceae	g__Clavibacter	s__Clavibacter_michiganensis	ASV14235	0	0	0	0	0	10	0	0	0	0	0	0	0	0	0	0	0	0	0	0	0	0	0	0	0	0	9	19	0.00038517677586800004	0.07407407407410001
d__Bacteria	k__unclassified_d__Bacteria	p__Actinobacteria	c__Actinomycetia	o__Propionibacteriales	f__Nocardioidaceae	g__Nocardioides	s__Nocardioides_sp._zg-1228	ASV45844	0	0	0	0	0	0	0	0	0	0	0	0	0	0	0	0	0	0	0	0	0	0	0	0	9	0	0	9	0.00018245215699000001	0.037037
d__Bacteria	k__unclassified_d__Bacteria	p__Proteobacteria	c__Betaproteobacteria	o__Nitrosomonadales	f__Sulfuricellaceae	g__Sulfuriferula	s__Sulfuriferula_plumbiphila	ASV40044	0	0	0	0	0	0	0	0	0	0	0	0	15	0	0	0	0	0	0	0	0	0	0	0	0	0	0	15	0.000304086928317	0.037037
d__Bacteria	k__unclassified_d__Bacteria	p__Proteobacteria	c__Alphaproteobacteria	o__Hyphomicrobiales	f__Phyllobacteriaceae	g__Mesorhizobium	s__Mesorhizobium_sp._M2A.F.Ca.ET.046.03.2.1	ASV33912	0	0	0	0	0	0	0	0	0	0	0	7	0	0	9	0	0	0	0	0	0	0	0	0	0	0	0	16	0.000324359390204	0.07407407407410001
d__Bacteria	k__unclassified_d__Bacteria	p__Proteobacteria	c__Betaproteobacteria	o__Burkholderiales	f__Burkholderiaceae	g__Burkholderia	s__Burkholderia_sp._PAMC_28687	ASV8217	0	0	0	0	0	0	0	0	0	0	0	0	0	0	0	2	0	0	0	0	0	0	0	0	7	0	0	9	0.00018245215699000001	0.07407407407410001
d__Bacteria	k__unclassified_d__Bacteria	p__Actinobacteria	c__Actinomycetia	o__Frankiales	f__Frankiaceae	g__Frankia	s__Candidatus_Frankia_datiscae	ASV45849	0	0	0	0	0	0	0	0	0	0	0	0	0	0	0	0	0	0	0	0	0	0	0	0	15	0	0	15	0.000304086928317	0.037037
d__Bacteria	k__unclassified_d__Bacteria	p__Actinobacteria	c__Actinomycetia	o__Streptomycetales	f__Streptomycetaceae	g__Streptomyces	s__Streptomyces_atratus	ASV45847	0	0	0	0	0	0	0	0	0	0	0	0	0	0	0	0	0	0	0	0	0	0	0	0	19	0	0	19	0.00038517677586800004	0.037037
d__Bacteria	k__unclassified_d__Bacteria	p__Gemmatimonadetes	c__Gemmatimonadetes	o__Gemmatimonadales	f__Gemmatimonadaceae	g__Gemmatirosa	s__Gemmatirosa_kalamazoonesis	ASV1966	0	0	0	0	0	8	0	0	0	0	0	0	0	0	0	0	0	0	12	0	0	0	0	3	0	0	0	23	0.00046626662341900003	0.111111
d__Bacteria	k__unclassified_d__Bacteria	p__Proteobacteria	c__Deltaproteobacteria	o__Myxococcales	f__Polyangiaceae	g__Sorangium	s__Sorangium_cellulosum	ASV4773	3	0	0	0	3	0	0	0	0	0	0	0	0	0	0	0	0	0	0	0	5	0	2	3	0	0	0	16	0.000324359390204	0.185185
d__Bacteria	k__unclassified_d__Bacteria	p__Proteobacteria	c__Alphaproteobacteria	o__Hyphomicrobiales	f__Nitrobacteraceae	g__Nitrobacter	s__Nitrobacter_hamburgensis	ASV45845	0	0	0	0	0	0	0	0	0	0	0	0	0	0	0	0	0	0	0	0	0	0	0	0	19	0	0	19	0.00038517677586800004	0.037037
d__Bacteria	k__unclassified_d__Bacteria	p__Acidobacteria	c__Vicinamibacteria	o__Vicinamibacterales	f__Vicinamibacteraceae	g__Luteitalea	s__Luteitalea_sp._TBR-22	ASV16658	0	0	0	0	0	0	0	0	0	11	0	0	0	0	0	0	0	0	0	0	0	0	0	0	0	0	0	11	0.000222997080765	0.037037
d__Bacteria	k__unclassified_d__Bacteria	p__Proteobacteria	c__Alphaproteobacteria	o__Hyphomicrobiales	f__Xanthobacteraceae	g__Starkeya	s__Starkeya_novella	ASV16969	0	0	0	0	0	0	0	0	0	3	0	0	0	0	0	0	0	0	0	0	0	0	0	0	9	0	0	12	0.000243269542653	0.07407407407410001
d__Bacteria	k__unclassified_d__Bacteria	p__Planctomycetes	c__Planctomycetia	o__Isosphaerales	f__Isosphaeraceae	g__Aquisphaera	s__Aquisphaera_giovannonii	ASV45851	0	0	0	0	0	0	0	0	0	0	0	0	0	0	0	0	0	0	0	0	0	0	0	0	15	0	0	15	0.000304086928317	0.037037
d__Bacteria	k__unclassified_d__Bacteria	p__Proteobacteria	c__Deltaproteobacteria	o__Myxococcales	f__Archangiaceae	g__Archangium	s__Archangium_minus	ASV37193	0	0	0	0	0	0	0	0	0	0	0	0	0	0	0	0	0	0	0	0	0	0	0	0	0	0	16	16	0.000324359390204	0.037037
d__Bacteria	k__unclassified_d__Bacteria	p__Proteobacteria	c__Betaproteobacteria	o__Burkholderiales	f__Comamonadaceae	g__Variovorax	s__Variovorax_sp._HW608	ASV8760	0	0	0	0	0	0	0	0	0	0	0	0	0	0	0	0	0	0	0	0	0	0	8	0	0	0	1	9	0.00018245215699000001	0.07407407407410001
d__Bacteria	k__unclassified_d__Bacteria	p__Proteobacteria	c__Alphaproteobacteria	o__Hyphomicrobiales	f__Phyllobacteriaceae	g__Mesorhizobium	s__Mesorhizobium_sp._DCY119	ASV20916	0	0	0	0	0	0	0	0	0	0	0	0	11	0	0	0	0	0	0	0	5	0	0	0	0	0	2	18	0.00036490431398000003	0.111111
d__Bacteria	k__unclassified_d__Bacteria	p__Actinobacteria	c__Actinomycetia	o__Frankiales	f__Frankiaceae	g__Frankia	s__Frankia_inefficax	ASV16656	0	0	0	0	0	0	0	0	0	10	0	0	0	0	0	0	0	0	0	0	0	0	0	0	0	0	0	10	0.000202724618878	0.037037
d__Bacteria	k__unclassified_d__Bacteria	p__Proteobacteria	c__Alphaproteobacteria	o__Hyphomicrobiales	f__Xanthobacteraceae	g__Xanthobacter	s__Xanthobacter_dioxanivorans	ASV27184	0	0	0	0	0	0	0	0	0	0	0	0	10	0	0	0	4	0	0	0	0	0	0	0	0	0	0	14	0.00028381446642900004	0.07407407407410001
d__Bacteria	k__unclassified_d__Bacteria	p__Proteobacteria	c__Betaproteobacteria	o__Burkholderiales	f__Oxalobacteraceae	g__Herbaspirillum	s__Herbaspirillum_seropedicae	ASV237	0	0	0	0	0	0	4	0	0	0	0	0	0	11	0	14	0	3	1	0	0	0	0	0	0	0	0	33	0.000668991242296	0.185185
d__Bacteria	k__unclassified_d__Bacteria	p__Proteobacteria	c__Alphaproteobacteria	o__Rhodobacterales	f__Roseobacteraceae	g__Salipiger	s__Salipiger_abyssi	ASV43553	0	0	0	0	0	0	0	0	0	0	0	0	0	0	13	0	0	0	0	0	0	0	0	0	0	0	0	13	0.000263542004541	0.037037
d__Bacteria	k__unclassified_d__Bacteria	p__Proteobacteria	c__Alphaproteobacteria	o__Sphingomonadales	f__Sphingomonadaceae	g__Sphingomonas	s__Sphingomonas_rhizophila	ASV37198	0	0	0	0	0	0	0	0	0	0	0	0	0	0	0	0	0	0	0	0	0	0	0	0	0	0	11	11	0.000222997080765	0.037037
d__Bacteria	k__unclassified_d__Bacteria	p__Actinobacteria	c__Actinomycetia	o__Corynebacteriales	f__Mycobacteriaceae	g__Mycolicibacterium	s__Mycolicibacterium_duvalii	ASV1845	2	0	6	0	0	3	0	0	1	0	0	0	0	0	0	9	0	0	12	0	0	0	0	0	0	0	0	33	0.000668991242296	0.222222
d__Bacteria	k__unclassified_d__Bacteria	p__Acidobacteria	c__Vicinamibacteria	o__Vicinamibacterales	f__Vicinamibacteraceae	g__Luteitalea	s__Luteitalea_pratensis	ASV20868	0	0	0	0	0	0	0	0	0	0	0	0	9	0	2	0	0	0	0	0	5	0	0	3	0	0	0	19	0.00038517677586800004	0.148148
d__Bacteria	k__unclassified_d__Bacteria	p__Proteobacteria	c__Betaproteobacteria	o__Burkholderiales	f__Oxalobacteraceae	g__Noviherbaspirillum	s__Noviherbaspirillum_sp._UKPF54	ASV21473	0	0	0	0	0	0	0	0	0	0	0	0	0	0	0	0	0	0	0	19	0	0	0	0	0	0	0	19	0.00038517677586800004	0.037037
d__Bacteria	k__unclassified_d__Bacteria	p__Planctomycetes	c__Planctomycetia	o__Gemmatales	f__Gemmataceae	g__Gemmata	s__Gemmata_obscuriglobus	ASV11627	0	0	0	0	0	0	0	3	12	0	0	0	0	0	0	0	0	0	0	8	0	0	1	0	0	0	0	24	0.000486539085307	0.148148
d__Bacteria	k__unclassified_d__Bacteria	p__Actinobacteria	c__Actinomycetia	o__Micromonosporales	f__Micromonosporaceae	g__Micromonospora	s__Micromonospora_maris	ASV26650	0	0	5	0	0	0	0	0	0	0	0	0	0	0	2	0	23	0	0	0	0	0	0	0	0	0	0	30	0.000608173856633	0.111111
d__Bacteria	k__unclassified_d__Bacteria	p__Proteobacteria	c__Gammaproteobacteria	o__Nevskiales	f__Steroidobacteraceae	g__Steroidobacter	s__Steroidobacter_denitrificans	ASV23589	0	0	2	0	0	0	7	1	0	0	0	0	0	0	0	0	0	0	0	0	0	0	0	0	0	0	7	17	0.00034463185209199996	0.148148
d__Bacteria	k__unclassified_d__Bacteria	p__Proteobacteria	c__Alphaproteobacteria	o__Hyphomicrobiales	f__Beijerinckiaceae	g__Methylocapsa	s__Methylocapsa_acidiphila	ASV8744	0	0	0	0	0	0	0	0	0	0	0	0	0	0	0	0	0	0	0	0	0	0	7	0	0	0	0	7	0.000141907233214	0.037037
d__Bacteria	k__unclassified_d__Bacteria	p__Proteobacteria	c__Alphaproteobacteria	o__Sphingomonadales	f__Sphingomonadaceae	g__Sphingomonas	s__Sphingomonas_sinipercae	ASV2848	0	0	0	4	0	0	0	0	0	5	0	0	0	0	0	0	0	0	2	0	0	0	0	0	0	0	0	11	0.000222997080765	0.111111
d__Bacteria	k__unclassified_d__Bacteria	p__Proteobacteria	c__Betaproteobacteria	o__Burkholderiales	f__Burkholderiaceae	g__Pandoraea	s__Pandoraea_pnomenusa	ASV37199	0	0	0	0	0	0	0	0	0	0	0	0	0	0	0	0	0	0	0	0	0	0	0	0	0	0	12	12	0.000243269542653	0.037037
d__Bacteria	k__unclassified_d__Bacteria	p__Proteobacteria	c__Betaproteobacteria	o__Nitrosomonadales	f__Nitrosomonadaceae	g__Nitrosospira	s__Nitrosospira_sp._40KI	ASV4184	5	0	0	0	0	0	0	5	0	0	0	0	0	0	0	0	0	0	0	0	0	12	0	4	0	0	0	26	0.000527084009082	0.148148
d__Bacteria	k__unclassified_d__Bacteria	p__Actinobacteria	c__Actinomycetia	o__Pseudonocardiales	f__Pseudonocardiaceae	g__Saccharopolyspora	s__Saccharopolyspora_erythraea	ASV22450	0	0	5	0	0	0	12	26	0	0	0	0	0	0	0	0	0	0	0	0	0	0	0	0	0	0	0	43	0.0008717158611739999	0.111111
d__Bacteria	k__unclassified_d__Bacteria	p__Actinobacteria	c__Actinomycetia	o__Micromonosporales	f__Micromonosporaceae	g__Micromonospora	s__Micromonospora_viridifaciens	ASV37204	0	0	0	0	0	0	0	0	0	0	0	0	0	0	0	0	0	0	0	0	0	0	0	0	0	0	16	16	0.000324359390204	0.037037
d__Bacteria	k__unclassified_d__Bacteria	p__Actinobacteria	c__Actinomycetia	o__Micrococcales	f__Microbacteriaceae	g__Microbacterium	s__Microbacterium_sp._Se5.02b	ASV43557	0	0	0	0	0	0	0	0	0	0	0	0	0	0	11	0	0	0	0	0	0	0	0	0	0	0	0	11	0.000222997080765	0.037037
d__Bacteria	k__unclassified_d__Bacteria	p__Proteobacteria	c__Gammaproteobacteria	o__Pseudomonadales	f__Pseudomonadaceae	g__Pseudomonas	s__Pseudomonas_fulva	ASV21478	0	0	0	0	0	0	0	0	0	0	0	0	0	0	0	0	0	0	0	17	0	0	0	0	0	0	0	17	0.00034463185209199996	0.037037
d__Bacteria	k__unclassified_d__Bacteria	p__Actinobacteria	c__Actinomycetia	o__Micrococcales	f__Microbacteriaceae	g__Microbacterium	s__Microbacterium_sp._XT11	ASV37413	0	0	0	0	0	0	0	0	0	0	0	0	0	0	5	0	0	0	0	0	0	0	0	0	0	0	6	11	0.000222997080765	0.07407407407410001
d__Bacteria	k__unclassified_d__Bacteria	p__Actinobacteria	c__Actinomycetia	o__Micrococcales	f__Sanguibacteraceae	g__Sanguibacter	s__Sanguibacter_sp._HDW7	ASV10623	0	0	0	0	0	0	0	0	0	0	0	0	0	0	0	0	0	0	0	13	0	10	0	0	0	0	0	23	0.00046626662341900003	0.07407407407410001
d__Bacteria	k__unclassified_d__Bacteria	p__Actinobacteria	c__Actinomycetia	o__Micromonosporales	f__Micromonosporaceae	g__Micromonospora	s__Micromonospora_sp._L5	ASV16687	0	0	0	0	0	0	0	0	0	2	0	0	0	0	0	0	0	0	0	0	0	0	0	0	0	0	0	2	4.05449237755e-05	0.037037
d__Bacteria	k__unclassified_d__Bacteria	p__Actinobacteria	c__Rubrobacteria	o__Rubrobacterales	f__Rubrobacteraceae	g__Rubrobacter	s__Rubrobacter_tropicus	ASV16686	0	0	0	0	0	0	0	0	0	9	0	0	0	0	0	0	0	0	0	0	0	0	0	0	0	0	0	9	0.00018245215699000001	0.037037
d__Bacteria	k__unclassified_d__Bacteria	p__Proteobacteria	c__Alphaproteobacteria	o__Hyphomicrobiales	f__Phyllobacteriaceae	g__Mesorhizobium	s__Mesorhizobium_sp._8	ASV8758	0	0	0	0	0	0	0	0	0	0	0	0	0	0	0	0	0	0	0	0	0	0	8	0	0	0	0	8	0.000162179695102	0.037037
d__Bacteria	k__unclassified_d__Bacteria	p__Proteobacteria	c__Alphaproteobacteria	o__Sphingomonadales	f__Sphingosinicellaceae	g__Sphingosinicella	s__Sphingosinicella_sp._BN140058	ASV1803	0	0	0	0	0	0	0	0	0	0	0	0	0	0	0	7	0	0	15	3	0	0	0	0	0	4	0	29	0.000587901394745	0.148148
d__Bacteria	k__unclassified_d__Bacteria	p__Planctomycetes	c__Planctomycetia	o__Gemmatales	f__Gemmataceae	g__Gemmata	s__Gemmata_sp._SH-PL17	ASV4718	2	0	0	0	0	0	0	0	0	0	0	0	0	0	0	0	0	0	0	0	0	0	1	7	0	0	1	11	0.000222997080765	0.148148
d__Bacteria	k__unclassified_d__Bacteria	p__Proteobacteria	c__Alphaproteobacteria	o__Hyphomicrobiales	f__Nitrobacteraceae	g__Bradyrhizobium	s__Bradyrhizobium_sp._CCBAU_53351	ASV16743	0	0	0	0	0	0	0	0	0	7	0	1	0	0	0	0	0	0	0	0	0	0	0	0	0	0	0	8	0.000162179695102	0.07407407407410001
d__Bacteria	k__unclassified_d__Bacteria	p__Proteobacteria	c__Alphaproteobacteria	o__Hyphomicrobiales	f__Phyllobacteriaceae	g__Mesorhizobium	s__Mesorhizobium_sp._M6A.T.Cr.TU.016.01.1.1	ASV7155	0	0	0	9	0	0	0	0	0	0	0	0	0	0	0	5	0	0	0	0	0	0	2	0	3	0	0	19	0.00038517677586800004	0.148148
d__Bacteria	k__unclassified_d__Bacteria	p__Proteobacteria	c__Alphaproteobacteria	o__Hyphomicrobiales	f__Phyllobacteriaceae	g__Mesorhizobium	s__Mesorhizobium_sp._M2A.F.Ca.ET.046.03.2.1	ASV16683	0	0	0	0	0	0	0	0	0	8	0	0	0	0	0	0	0	0	0	0	0	0	0	0	0	0	0	8	0.000162179695102	0.037037
d__Bacteria	k__unclassified_d__Bacteria	p__Proteobacteria	c__Alphaproteobacteria	o__Sphingomonadales	f__Sphingomonadaceae	g__Rhizorhabdus	s__Rhizorhabdus_dicambivorans	ASV16705	0	0	0	0	0	0	0	0	0	9	0	0	0	0	0	0	4	0	0	0	0	0	0	0	0	0	0	13	0.000263542004541	0.07407407407410001
d__Bacteria	k__unclassified_d__Bacteria	p__Proteobacteria	c__Alphaproteobacteria	o__Hyphomicrobiales	f__Rhizobiaceae	g__Rhizobium	s__Rhizobium_leguminosarum	ASV14279	0	0	0	11	0	10	0	0	0	0	0	0	0	0	0	0	0	0	0	0	0	0	0	1	0	0	0	22	0.000445994161531	0.111111
d__Bacteria	k__unclassified_d__Bacteria	p__Actinobacteria	c__Actinomycetia	o__Pseudonocardiales	f__Pseudonocardiaceae	g__Actinoalloteichus	s__Actinoalloteichus_sp._GBA129-24	ASV45857	0	0	0	0	0	0	0	0	0	0	0	0	0	0	0	0	0	0	0	0	0	0	0	0	12	0	0	12	0.000243269542653	0.037037
d__Bacteria	k__unclassified_d__Bacteria	p__Actinobacteria	c__Actinomycetia	o__Corynebacteriales	f__Corynebacteriaceae	g__Corynebacterium	s__Corynebacterium_maris	ASV6615	0	0	0	0	0	0	0	0	0	0	0	0	0	0	0	18	2	0	0	0	0	4	2	0	0	0	0	26	0.000527084009082	0.148148
d__Eukaryota	k__Metazoa	p__Arthropoda	c__Insecta	o__Siphonaptera	f__Pulicidae	g__Ctenocephalides	s__Ctenocephalides_felis	ASV31308	0	0	0	0	0	0	0	0	0	0	4	0	11	0	0	0	0	4	0	0	0	0	0	0	0	0	0	19	0.00038517677586800004	0.111111
d__Bacteria	k__unclassified_d__Bacteria	p__Proteobacteria	c__Alphaproteobacteria	o__Hyphomicrobiales	f__Phyllobacteriaceae	g__Mesorhizobium	s__Mesorhizobium_sp._M6A.T.Cr.TU.016.01.1.1	ASV5224	1	0	4	0	0	0	12	0	0	0	0	6	0	0	3	0	0	0	0	0	0	0	1	0	0	0	0	27	0.00054735647097	0.222222
d__Bacteria	k__unclassified_d__Bacteria	p__Proteobacteria	c__Betaproteobacteria	o__Burkholderiales	f__Alcaligenaceae	g__Achromobacter	s__Achromobacter_xylosoxidans	ASV4053	5	0	0	0	0	0	0	0	0	3	0	0	0	0	0	0	0	0	0	0	0	0	0	0	0	0	0	8	0.000162179695102	0.07407407407410001
d__Bacteria	k__unclassified_d__Bacteria	p__Planctomycetes	c__Planctomycetia	o__Isosphaerales	f__Isosphaeraceae	g__Aquisphaera	s__Aquisphaera_giovannonii	ASV8896	0	0	0	0	0	0	0	0	0	0	0	0	0	0	7	0	0	0	0	0	0	0	8	0	0	0	0	15	0.000304086928317	0.07407407407410001
d__Bacteria	k__unclassified_d__Bacteria	p__Proteobacteria	c__Alphaproteobacteria	o__Hyphomicrobiales	f__Nitrobacteraceae	g__Bradyrhizobium	s__Bradyrhizobium_icense	ASV15834	0	0	0	0	4	0	0	3	15	0	0	0	0	0	0	0	0	0	0	0	7	5	0	0	0	0	0	34	0.0006892637041839999	0.185185
d__Bacteria	k__unclassified_d__Bacteria	p__Proteobacteria	c__Betaproteobacteria	o__Neisseriales	f__Neisseriaceae	g__Vitreoscilla	s__Vitreoscilla_filiformis	ASV9027	0	0	0	0	0	0	0	0	0	0	0	0	0	0	0	0	0	0	0	0	0	0	5	0	0	0	9	14	0.00028381446642900004	0.07407407407410001
d__Bacteria	k__unclassified_d__Bacteria	p__Proteobacteria	c__Alphaproteobacteria	o__Hyphomicrobiales	f__Xanthobacteraceae	g__Starkeya	s__Starkeya_sp._ORNL1	ASV16802	0	0	7	0	0	0	0	0	0	2	0	0	0	0	0	0	2	0	0	0	0	0	0	0	0	0	0	11	0.000222997080765	0.111111
d__Bacteria	k__unclassified_d__Bacteria	p__Proteobacteria	c__Deltaproteobacteria	o__Myxococcales	f__Polyangiaceae	g__Sorangium	s__Sorangium_cellulosum	ASV45868	0	0	0	0	0	0	0	0	0	0	0	0	0	0	0	0	0	0	0	0	0	0	0	0	18	0	0	18	0.00036490431398000003	0.037037
d__Bacteria	k__unclassified_d__Bacteria	p__Actinobacteria	c__Actinomycetia	o__Corynebacteriales	f__Mycobacteriaceae	g__Mycobacterium	s__Mycobacterium_sp._JS623	ASV6407	0	0	0	0	0	0	0	0	0	0	0	0	0	0	7	0	0	0	0	0	0	0	3	0	0	0	1	11	0.000222997080765	0.111111
d__Bacteria	k__unclassified_d__Bacteria	p__Proteobacteria	c__Betaproteobacteria	o__Burkholderiales	f__Burkholderiaceae	g__Cupriavidus	s__Cupriavidus_necator	ASV4480	5	0	0	0	0	0	0	0	0	0	0	0	3	0	1	0	0	0	0	0	0	0	4	0	3	0	1	17	0.00034463185209199996	0.222222
d__Bacteria	k__unclassified_d__Bacteria	p__Proteobacteria	c__Alphaproteobacteria	o__Hyphomicrobiales	f__Phyllobacteriaceae	g__Mesorhizobium	s__Mesorhizobium_sp._M3A.F.Ca.ET.080.04.2.1	ASV16916	0	5	0	0	0	0	0	0	0	5	0	0	0	0	0	0	0	0	0	0	0	0	0	0	0	0	0	10	0.000202724618878	0.07407407407410001
d__Bacteria	k__unclassified_d__Bacteria	p__Actinobacteria	c__Rubrobacteria	o__Rubrobacterales	f__Rubrobacteraceae	g__Rubrobacter	s__Rubrobacter_marinus	ASV1371	2	0	0	4	6	0	0	0	0	2	0	0	0	2	0	0	0	0	0	0	0	0	0	0	0	0	1	17	0.00034463185209199996	0.222222
d__Bacteria	k__unclassified_d__Bacteria	p__Proteobacteria	c__Alphaproteobacteria	o__Hyphomicrobiales	f__Methylobacteriaceae	g__Microvirga	s__Microvirga_sp._VF16	ASV16696	0	0	0	0	0	0	0	0	0	6	0	0	0	0	0	0	0	0	0	0	0	0	0	0	0	0	0	6	0.000121634771327	0.037037
d__Bacteria	k__unclassified_d__Bacteria	p__Proteobacteria	c__Betaproteobacteria	o__Nitrosomonadales	f__Nitrosomonadaceae	g__Nitrosospira	s__Nitrosospira_multiformis	ASV14183	0	0	0	0	0	13	0	0	0	0	0	0	0	0	0	0	0	0	0	0	0	0	0	6	0	0	0	19	0.00038517677586800004	0.07407407407410001
d__Bacteria	k__unclassified_d__Bacteria	p__Proteobacteria	c__Betaproteobacteria	o__Burkholderiales	f__Burkholderiaceae	g__Paraburkholderia	s__Paraburkholderia_tropica	ASV5366	3	0	11	0	0	0	0	0	0	0	0	0	0	0	0	0	8	2	0	0	0	0	3	1	0	0	0	28	0.0005676289328580001	0.222222
d__Bacteria	k__unclassified_d__Bacteria	p__Proteobacteria	c__Betaproteobacteria	o__Nitrosomonadales	f__Nitrosomonadaceae	g__Nitrosospira	s__Nitrosospira_multiformis	ASV15475	0	0	0	0	0	0	0	0	0	0	0	0	0	0	2	0	0	0	0	0	0	27	0	0	0	0	0	29	0.000587901394745	0.07407407407410001
d__Bacteria	k__unclassified_d__Bacteria	p__Proteobacteria	c__Alphaproteobacteria	o__Sphingomonadales	f__Sphingosinicellaceae	g__Sphingosinicella	s__Sphingosinicella_flava	ASV8767	0	0	0	0	0	0	0	0	0	0	0	0	0	0	0	0	0	0	0	0	0	0	6	0	0	0	0	6	0.000121634771327	0.037037
d__Bacteria	k__unclassified_d__Bacteria	p__Proteobacteria	c__Gammaproteobacteria	o__Pseudomonadales	f__Pseudomonadaceae	g__Pseudomonas	s__Pseudomonas_stutzeri	ASV18695	0	0	0	0	0	0	0	0	0	0	0	0	2	0	0	0	0	0	0	0	33	0	0	0	0	0	0	35	0.0007095361660720001	0.07407407407410001
d__Bacteria	k__unclassified_d__Bacteria	p__Proteobacteria	c__Alphaproteobacteria	o__Hyphomicrobiales	f__Nitrobacteraceae	g__Bradyrhizobium	s__Bradyrhizobium_paxllaeri	ASV8768	0	0	0	0	0	0	0	0	0	0	0	0	0	0	0	0	0	0	0	0	0	0	12	0	0	0	0	12	0.000243269542653	0.037037
d__Bacteria	k__unclassified_d__Bacteria	p__Proteobacteria	c__Deltaproteobacteria	o__Myxococcales	f__Labilitrichaceae	g__Labilithrix	s__Labilithrix_luteola	ASV16745	0	0	0	0	5	0	0	0	0	5	0	0	0	0	0	0	0	0	0	0	0	0	0	0	0	0	0	10	0.000202724618878	0.07407407407410001
d__Bacteria	k__unclassified_d__Bacteria	p__Verrucomicrobia	c__Opitutae	o__Opitutales	f__Opitutaceae	g__Opitutus	s__Opitutus_terrae	ASV9385	0	0	0	0	0	0	0	0	0	0	0	0	0	0	0	0	0	0	0	0	0	0	3	4	3	0	0	10	0.000202724618878	0.111111
d__Bacteria	k__unclassified_d__Bacteria	p__Proteobacteria	c__Alphaproteobacteria	o__Rhodospirillales	f__unclassified_o__Rhodospirillales	g__unclassified_o__Rhodospirillales	s__Rhodospirillales_bacterium	ASV45870	0	0	0	0	0	0	0	0	0	0	0	0	0	0	0	0	0	0	0	0	0	0	0	0	10	0	0	10	0.000202724618878	0.037037
d__Bacteria	k__unclassified_d__Bacteria	p__Gemmatimonadetes	c__Gemmatimonadetes	o__Gemmatimonadales	f__Gemmatimonadaceae	g__Gemmatimonas	s__Gemmatimonas_aurantiaca	ASV24753	0	0	0	0	0	0	0	0	0	0	0	0	3	0	1	0	0	0	0	0	0	0	0	2	2	0	0	8	0.000162179695102	0.148148
d__Bacteria	k__unclassified_d__Bacteria	p__Planctomycetes	c__Planctomycetia	o__Pirellulales	f__Lacipirellulaceae	g__Lacipirellula	s__Lacipirellula_limnantheis	ASV8769	0	0	0	0	0	0	0	0	0	0	0	0	0	0	0	0	0	0	0	0	0	0	8	0	0	0	0	8	0.000162179695102	0.037037
d__Bacteria	k__unclassified_d__Bacteria	p__Actinobacteria	c__Actinomycetia	o__Streptomycetales	f__Streptomycetaceae	g__Streptomyces	s__Streptomyces_hundungensis	ASV21488	0	0	0	0	0	0	0	0	0	0	0	0	0	0	0	0	0	0	0	12	0	0	0	0	0	0	0	12	0.000243269542653	0.037037
d__Bacteria	k__unclassified_d__Bacteria	p__Proteobacteria	c__Alphaproteobacteria	o__Sphingomonadales	f__Erythrobacteraceae	g__Qipengyuania	s__Qipengyuania_flava	ASV8960	0	0	0	0	0	0	17	0	0	0	0	0	0	0	0	0	0	0	0	0	0	0	6	0	0	0	0	23	0.00046626662341900003	0.07407407407410001
d__Bacteria	k__unclassified_d__Bacteria	p__Planctomycetes	c__Planctomycetia	o__Gemmatales	f__Gemmataceae	g__Gemmata	s__Gemmata_sp._SH-PL17	ASV24084	0	0	0	0	0	0	0	0	0	0	0	0	0	0	0	0	0	0	0	0	0	0	0	7	0	0	0	7	0.000141907233214	0.037037
d__Bacteria	k__unclassified_d__Bacteria	p__Proteobacteria	c__Betaproteobacteria	o__Burkholderiales	f__Oxalobacteraceae	g__Noviherbaspirillum	s__Noviherbaspirillum_sp._UKPF54	ASV3919	18	0	0	0	0	0	15	0	0	0	0	0	0	0	0	0	0	0	0	0	0	0	0	0	0	0	0	33	0.000668991242296	0.07407407407410001
d__Bacteria	k__unclassified_d__Bacteria	p__Proteobacteria	c__Betaproteobacteria	o__Rhodocyclales	f__Rhodocyclaceae	g__Aromatoleum	s__Aromatoleum_petrolei	ASV16805	0	0	0	0	2	0	0	0	0	2	0	0	0	0	0	0	0	0	0	0	5	0	0	0	0	0	0	9	0.00018245215699000001	0.111111
d__Bacteria	k__unclassified_d__Bacteria	p__Actinobacteria	c__Actinomycetia	o__Micromonosporales	f__Micromonosporaceae	g__Micromonospora	s__Micromonospora_purpureochromogenes	ASV16710	0	0	0	0	0	0	0	0	0	7	0	0	0	0	0	0	0	0	0	0	0	0	0	0	0	0	0	7	0.000141907233214	0.037037
d__Bacteria	k__unclassified_d__Bacteria	p__Actinobacteria	c__Actinomycetia	o__Streptomycetales	f__Streptomycetaceae	g__Streptomyces	s__Streptomyces_galilaeus	ASV16431	0	0	0	2	0	0	0	0	12	0	0	10	0	0	0	0	0	0	0	0	0	2	0	0	0	0	0	26	0.000527084009082	0.148148
d__Bacteria	k__unclassified_d__Bacteria	p__Proteobacteria	c__Gammaproteobacteria	o__Nevskiales	f__Steroidobacteraceae	g__Steroidobacter	s__Steroidobacter_denitrificans	ASV8773	0	0	0	0	0	0	0	0	0	0	0	0	0	0	0	0	0	0	0	0	0	0	8	0	0	0	0	8	0.000162179695102	0.037037
d__Bacteria	k__unclassified_d__Bacteria	p__Actinobacteria	c__Actinomycetia	o__Propionibacteriales	f__Nocardioidaceae	g__Nocardioides	s__Nocardioides_aquaticus	ASV16711	0	0	0	0	0	0	0	0	0	3	0	0	0	0	0	0	0	0	0	0	0	0	0	0	0	0	0	3	6.08173856633e-05	0.037037
d__Bacteria	k__unclassified_d__Bacteria	p__Proteobacteria	c__Betaproteobacteria	o__Burkholderiales	f__Comamonadaceae	g__Ramlibacter	s__Ramlibacter_tataouinensis	ASV6656	0	0	0	0	0	0	3	0	23	0	0	0	0	0	0	12	0	0	0	0	0	0	0	0	0	0	0	38	0.0007703535517350001	0.111111
d__Bacteria	k__unclassified_d__Bacteria	p__Actinobacteria	c__Actinomycetia	o__Corynebacteriales	f__Mycobacteriaceae	g__Mycolicibacterium	s__Mycolicibacterium_duvalii	ASV9254	0	0	0	4	0	0	0	0	0	0	0	0	2	0	0	0	0	0	0	0	0	0	1	0	0	10	0	17	0.00034463185209199996	0.148148
d__Bacteria	k__unclassified_d__Bacteria	p__Proteobacteria	c__Alphaproteobacteria	o__Sphingomonadales	f__Sphingomonadaceae	g__Blastomonas	s__Blastomonas_fulva	ASV21515	0	0	0	0	0	0	0	0	0	0	0	0	0	0	0	0	0	0	0	9	0	0	0	1	0	0	0	10	0.000202724618878	0.07407407407410001
d__Bacteria	k__unclassified_d__Bacteria	p__Proteobacteria	c__Alphaproteobacteria	o__Hyphomicrobiales	f__Xanthobacteraceae	g__Starkeya	s__Starkeya_novella	ASV16811	0	0	0	0	0	0	0	0	0	5	0	0	0	0	0	0	0	9	0	0	0	0	0	0	0	0	0	14	0.00028381446642900004	0.07407407407410001
d__Bacteria	k__unclassified_d__Bacteria	p__Proteobacteria	c__Alphaproteobacteria	o__Sphingomonadales	f__Sphingomonadaceae	g__Sphingomonas	s__Sphingomonas_sp._C8-2	ASV16715	0	0	0	0	0	0	0	0	0	7	0	0	0	0	0	0	0	0	0	0	0	0	0	0	0	0	0	7	0.000141907233214	0.037037
d__Bacteria	k__unclassified_d__Bacteria	p__Planctomycetes	c__Planctomycetia	o__Pirellulales	f__Lacipirellulaceae	g__Lacipirellula	s__Lacipirellula_parvula	ASV24329	0	0	0	7	8	0	0	0	0	0	0	1	0	0	0	0	0	2	0	0	0	0	0	3	0	0	0	21	0.00042572169964300005	0.185185
d__Bacteria	k__unclassified_d__Bacteria	p__Firmicutes	c__Bacilli	o__Bacillales	f__Planococcaceae	g__Planococcus	s__Planococcus_glaciei	ASV21490	0	0	0	0	0	0	0	0	0	0	0	0	0	0	0	0	0	0	0	14	0	0	0	0	0	0	0	14	0.00028381446642900004	0.037037
d__Bacteria	k__unclassified_d__Bacteria	p__Proteobacteria	c__Alphaproteobacteria	o__Hyphomicrobiales	f__Rhizobiaceae	g__Sinorhizobium	s__Sinorhizobium_fredii	ASV40077	0	0	0	0	0	0	0	0	0	0	0	0	9	0	0	0	0	0	0	0	0	0	0	0	0	0	0	9	0.00018245215699000001	0.037037
d__Bacteria	k__unclassified_d__Bacteria	p__Actinobacteria	c__Actinomycetia	o__Corynebacteriales	f__Mycobacteriaceae	g__Mycobacterium	s__Mycobacterium_simiae	ASV21497	0	0	0	0	0	0	0	0	0	0	0	0	0	0	0	0	0	0	0	14	0	0	0	0	0	0	0	14	0.00028381446642900004	0.037037
d__Bacteria	k__unclassified_d__Bacteria	p__Planctomycetes	c__Planctomycetia	o__Pirellulales	f__Lacipirellulaceae	g__Pirellulimonas	s__Pirellulimonas_nuda	ASV21522	0	5	0	0	0	0	0	0	0	0	0	0	0	0	0	0	0	0	0	11	0	0	0	0	0	0	0	16	0.000324359390204	0.07407407407410001
d__Bacteria	k__unclassified_d__Bacteria	p__Chloroflexi	c__Tepidiformia	o__Tepidiformales	f__Tepidiformaceae	g__Tepidiforma	s__Tepidiforma_bonchosmolovskayae	ASV1745	0	0	0	0	0	0	0	0	0	0	0	0	0	0	0	0	0	0	26	0	0	0	0	0	0	0	0	26	0.000527084009082	0.037037
d__Bacteria	k__unclassified_d__Bacteria	p__Proteobacteria	c__Betaproteobacteria	o__Burkholderiales	f__Comamonadaceae	g__Variovorax	s__Variovorax_paradoxus	ASV37228	0	0	0	0	0	0	0	0	0	0	0	0	0	0	0	0	0	0	0	0	0	0	0	0	0	0	9	9	0.00018245215699000001	0.037037
d__Bacteria	k__unclassified_d__Bacteria	p__Proteobacteria	c__Alphaproteobacteria	o__Hyphomicrobiales	f__Hyphomicrobiaceae	g__Rhodoplanes	s__Rhodoplanes_sp._Z2-YC6860	ASV37229	0	0	0	0	0	0	0	0	0	0	0	0	0	0	0	0	0	0	0	0	0	0	0	0	0	0	13	13	0.000263542004541	0.037037
d__Bacteria	k__unclassified_d__Bacteria	p__Actinobacteria	c__Actinomycetia	o__Micrococcales	f__Sanguibacteraceae	g__Sanguibacter	s__Sanguibacter_sp._HDW7	ASV693	0	0	0	0	0	0	0	0	0	0	0	0	0	6	7	0	0	0	0	0	0	0	0	0	0	0	0	13	0.000263542004541	0.07407407407410001
d__Bacteria	k__unclassified_d__Bacteria	p__Proteobacteria	c__Gammaproteobacteria	o__Xanthomonadales	f__Xanthomonadaceae	g__Lysobacter	s__Lysobacter_helvus	ASV16721	0	0	0	0	0	0	0	0	0	4	0	0	0	0	0	0	0	0	0	0	0	0	0	0	0	0	0	4	8.10898475511e-05	0.037037
d__Bacteria	k__unclassified_d__Bacteria	p__Proteobacteria	c__Betaproteobacteria	o__Rhodocyclales	f__Zoogloeaceae	g__Thauera	s__Thauera_humireducens	ASV45885	0	0	0	0	0	0	0	0	0	0	0	0	0	0	0	0	0	0	0	0	0	0	0	0	11	0	0	11	0.000222997080765	0.037037
d__Bacteria	k__unclassified_d__Bacteria	p__Proteobacteria	c__Betaproteobacteria	o__Burkholderiales	f__Comamonadaceae	g__Variovorax	s__Variovorax_sp._PMC12	ASV37226	0	0	0	0	0	0	0	0	0	0	0	0	0	0	0	0	0	0	0	0	0	0	0	0	0	0	11	11	0.000222997080765	0.037037
d__Bacteria	k__unclassified_d__Bacteria	p__Actinobacteria	c__Actinomycetia	o__Micrococcales	f__Micrococcaceae	g__Pseudarthrobacter	s__Pseudarthrobacter_phenanthrenivorans	ASV21494	0	0	0	0	0	0	0	0	0	0	0	0	0	0	0	0	0	0	0	7	0	0	0	0	0	0	0	7	0.000141907233214	0.037037
d__Bacteria	k__unclassified_d__Bacteria	p__Actinobacteria	c__Actinomycetia	o__Propionibacteriales	f__Nocardioidaceae	g__Nocardioides	s__Nocardioides_anomalus	ASV45888	0	0	0	0	0	0	0	0	0	0	0	0	0	0	0	0	0	0	0	0	0	0	0	0	15	0	0	15	0.000304086928317	0.037037
d__Bacteria	k__unclassified_d__Bacteria	p__Proteobacteria	c__Betaproteobacteria	o__Nitrosomonadales	f__Sulfuricellaceae	g__Sulfuriferula	s__Sulfuriferula_plumbiphila	ASV1771	0	0	0	0	0	0	0	0	0	0	0	0	0	0	0	0	0	0	20	0	10	0	0	0	0	0	0	30	0.000608173856633	0.07407407407410001
d__Bacteria	k__unclassified_d__Bacteria	p__Proteobacteria	c__Gammaproteobacteria	o__Methylococcales	f__Methylococcaceae	g__Candidatus_Methylospira	s__Candidatus_Methylospira_mobilis	ASV10506	0	0	0	17	0	0	0	0	0	0	0	0	0	0	1	0	0	0	0	0	0	0	5	0	0	0	0	23	0.00046626662341900003	0.111111
d__Bacteria	k__unclassified_d__Bacteria	p__Planctomycetes	c__Phycisphaerae	o__Tepidisphaerales	f__Tepidisphaeraceae	g__Humisphaera	s__Humisphaera_borealis	ASV2286	0	0	9	0	10	0	0	0	0	0	0	4	0	0	0	0	0	0	6	0	0	0	0	0	0	0	0	29	0.000587901394745	0.148148
d__Eukaryota	k__Metazoa	p__Chordata	c__Mammalia	o__Carnivora	f__Canidae	g__Vulpes	s__Vulpes_vulpes	ASV23154	0	0	0	7	0	0	0	4	1	0	0	14	0	0	0	0	0	0	0	0	0	0	0	0	0	0	0	26	0.000527084009082	0.148148
d__Bacteria	k__unclassified_d__Bacteria	p__Acidobacteria	c__Acidobacteriia	o__Acidobacteriales	f__Acidobacteriaceae	g__Candidatus_Koribacter	s__Candidatus_Koribacter_versatilis	ASV20745	0	0	0	0	0	0	0	3	3	0	0	0	0	0	0	0	5	0	0	0	8	0	0	0	0	9	1	29	0.000587901394745	0.222222
d__Bacteria	k__unclassified_d__Bacteria	p__Proteobacteria	c__Alphaproteobacteria	o__Rhodospirillales	f__Azospirillaceae	g__Skermanella	s__Skermanella_sp._TT6	ASV16731	0	0	0	0	0	0	0	0	0	7	0	0	0	0	0	0	0	0	0	0	0	0	0	0	0	0	0	7	0.000141907233214	0.037037
d__Bacteria	k__unclassified_d__Bacteria	p__Proteobacteria	c__Deltaproteobacteria	o__Myxococcales	f__Sandaracinaceae	g__Sandaracinus	s__Sandaracinus_amylolyticus	ASV11255	0	0	0	0	0	0	0	0	0	3	0	0	0	0	0	0	0	0	0	0	0	0	1	0	0	0	0	4	8.10898475511e-05	0.07407407407410001
d__Bacteria	k__unclassified_d__Bacteria	p__Proteobacteria	c__Alphaproteobacteria	o__Sphingomonadales	f__Sphingomonadaceae	g__Sphingomonas	s__Sphingomonas_taxi	ASV37233	0	0	0	0	0	0	0	0	0	0	0	0	0	0	0	0	0	0	0	0	0	0	0	0	0	0	13	13	0.000263542004541	0.037037
d__Bacteria	k__unclassified_d__Bacteria	p__Proteobacteria	c__Betaproteobacteria	o__Burkholderiales	f__Burkholderiaceae	g__Cupriavidus	s__Cupriavidus_sp._KK10	ASV37230	0	0	0	0	0	0	0	0	0	0	0	0	0	0	0	0	0	0	0	0	0	0	0	0	0	0	8	8	0.000162179695102	0.037037
d__Bacteria	k__unclassified_d__Bacteria	p__Proteobacteria	c__Alphaproteobacteria	o__Hyphomicrobiales	f__Nitrobacteraceae	g__Bradyrhizobium	s__Bradyrhizobium_sp._TM102	ASV16799	0	4	0	0	0	0	0	0	0	2	0	0	0	0	0	0	0	0	0	0	0	0	0	0	0	0	0	6	0.000121634771327	0.07407407407410001
d__Bacteria	k__unclassified_d__Bacteria	p__Proteobacteria	c__Alphaproteobacteria	o__Hyphomicrobiales	f__Nitrobacteraceae	g__Nitrobacter	s__Nitrobacter_hamburgensis	ASV16727	0	0	0	0	0	0	0	0	0	11	0	0	0	0	0	0	0	0	0	0	0	0	0	0	0	0	0	11	0.000222997080765	0.037037
d__Bacteria	k__unclassified_d__Bacteria	p__Proteobacteria	c__Alphaproteobacteria	o__Hyphomicrobiales	f__Phyllobacteriaceae	g__Nitratireductor	s__Nitratireductor_sp._SY7	ASV45890	0	0	0	0	0	0	0	0	0	0	0	0	0	0	0	0	0	0	0	0	0	0	0	0	9	0	0	9	0.00018245215699000001	0.037037
d__Bacteria	k__unclassified_d__Bacteria	p__Proteobacteria	c__Alphaproteobacteria	o__Hyphomicrobiales	f__Methylobacteriaceae	g__Microvirga	s__Microvirga_ossetica	ASV12366	0	0	0	5	0	0	0	0	6	0	4	7	0	0	0	0	6	0	0	0	0	0	1	0	0	0	0	29	0.000587901394745	0.222222
d__Bacteria	k__unclassified_d__Bacteria	p__Proteobacteria	c__Deltaproteobacteria	o__Myxococcales	f__Anaeromyxobacteraceae	g__Anaeromyxobacter	s__Anaeromyxobacter_sp._K	ASV37235	0	0	0	0	0	0	0	0	0	0	0	0	0	0	0	0	0	0	0	0	0	0	0	0	0	0	8	8	0.000162179695102	0.037037
d__Bacteria	k__unclassified_d__Bacteria	p__Proteobacteria	c__Alphaproteobacteria	o__Hyphomicrobiales	f__Phyllobacteriaceae	g__Mesorhizobium	s__Mesorhizobium_loti	ASV6610	0	0	0	0	0	0	0	0	0	0	0	0	0	0	0	20	20	0	0	0	0	0	0	0	0	0	0	40	0.000810898475511	0.07407407407410001
d__Bacteria	k__unclassified_d__Bacteria	p__Actinobacteria	c__Rubrobacteria	o__Rubrobacterales	f__Rubrobacteraceae	g__Rubrobacter	s__Rubrobacter_tropicus	ASV40943	0	0	0	23	0	0	0	0	0	0	0	0	0	0	0	0	0	0	0	0	0	0	0	0	0	0	0	23	0.00046626662341900003	0.037037
d__Bacteria	k__unclassified_d__Bacteria	p__Proteobacteria	c__Betaproteobacteria	o__Burkholderiales	f__Comamonadaceae	g__Ramlibacter	s__Ramlibacter_sp._H242	ASV1818	0	0	0	0	0	0	0	0	0	0	0	0	0	0	0	0	0	0	12	6	0	0	0	0	0	0	0	18	0.00036490431398000003	0.07407407407410001
d__Bacteria	k__unclassified_d__Bacteria	p__Proteobacteria	c__Alphaproteobacteria	o__Hyphomicrobiales	f__Devosiaceae	g__Devosia	s__Devosia_beringensis	ASV16739	0	0	0	0	0	0	0	0	0	6	0	0	0	0	0	0	0	0	0	0	0	0	0	0	0	0	0	6	0.000121634771327	0.037037
d__Bacteria	k__unclassified_d__Bacteria	p__Actinobacteria	c__Actinomycetia	o__Corynebacteriales	f__Mycobacteriaceae	g__Mycolicibacterium	s__Mycolicibacterium_fluoranthenivorans	ASV16837	0	7	0	0	0	0	0	0	0	3	0	0	0	0	0	0	0	0	0	0	0	0	0	0	0	0	0	10	0.000202724618878	0.07407407407410001
d__Bacteria	k__unclassified_d__Bacteria	p__Proteobacteria	c__Alphaproteobacteria	o__Hyphomicrobiales	f__Nitrobacteraceae	g__Bradyrhizobium	s__Bradyrhizobium_ottawaense	ASV16736	0	0	0	0	0	0	0	0	0	7	0	0	0	0	0	0	0	0	0	0	0	0	0	0	0	0	0	7	0.000141907233214	0.037037
d__Bacteria	k__unclassified_d__Bacteria	p__Actinobacteria	c__Actinomycetia	o__Streptosporangiales	f__Thermomonosporaceae	g__Thermomonospora	s__Thermomonospora_amylolytica	ASV16765	0	0	0	0	0	0	0	0	0	6	0	0	0	0	0	0	0	2	0	0	0	0	0	0	0	0	0	8	0.000162179695102	0.07407407407410001
d__Bacteria	k__unclassified_d__Bacteria	p__Planctomycetes	c__Planctomycetia	o__Planctomycetales	f__Planctomycetaceae	g__Gimesia	s__Gimesia_fumaroli	ASV45898	0	0	0	0	0	0	0	0	0	0	0	0	0	0	0	0	0	0	0	0	0	0	0	0	15	0	0	15	0.000304086928317	0.037037
d__Bacteria	k__unclassified_d__Bacteria	p__Proteobacteria	c__Alphaproteobacteria	o__Caulobacterales	f__Caulobacteraceae	g__Caulobacter	s__Caulobacter_soli	ASV16734	0	0	0	0	0	0	0	0	0	7	0	0	0	0	0	0	0	0	0	0	0	0	0	0	0	0	0	7	0.000141907233214	0.037037
d__Bacteria	k__unclassified_d__Bacteria	p__Proteobacteria	c__Betaproteobacteria	o__Burkholderiales	f__Oxalobacteraceae	g__Massilia	s__Massilia_armeniaca	ASV1081	0	0	0	0	0	0	0	0	0	0	0	3	0	3	2	1	0	3	7	0	0	0	0	0	0	0	0	19	0.00038517677586800004	0.222222
d__Bacteria	k__unclassified_d__Bacteria	p__Proteobacteria	c__Alphaproteobacteria	o__Hyphomicrobiales	f__Rhizobiaceae	g__Sinorhizobium	s__Sinorhizobium_fredii	ASV43572	0	0	0	0	0	0	0	0	0	0	0	0	0	0	6	0	0	0	0	0	0	0	0	0	0	0	0	6	0.000121634771327	0.037037
d__Bacteria	k__unclassified_d__Bacteria	p__Proteobacteria	c__Gammaproteobacteria	o__Cellvibrionales	f__Cellvibrionaceae	g__Cellvibrio	s__Cellvibrio_sp._KY-YJ-3	ASV21507	0	0	0	0	0	0	0	0	0	0	0	0	0	0	0	0	0	0	0	19	0	0	0	0	0	0	0	19	0.00038517677586800004	0.037037
d__Bacteria	k__unclassified_d__Bacteria	p__Proteobacteria	c__Betaproteobacteria	o__Burkholderiales	f__Comamonadaceae	g__Variovorax	s__Variovorax_sp._PAMC26660	ASV28586	0	0	32	0	0	0	0	0	0	0	0	0	0	0	0	0	0	0	0	0	0	0	0	0	0	0	0	32	0.0006487187804090001	0.037037
d__Bacteria	k__unclassified_d__Bacteria	p__Proteobacteria	c__Deltaproteobacteria	o__Desulfuromonadales	f__Desulfuromonadaceae	g__Desulfuromonas	s__Desulfuromonas_sp._DDH964	ASV16744	0	0	0	0	0	0	0	0	0	4	0	0	0	0	0	0	0	0	0	0	0	0	0	0	0	0	0	4	8.10898475511e-05	0.037037
d__Bacteria	k__unclassified_d__Bacteria	p__Actinobacteria	c__Actinomycetia	o__Micrococcales	f__Micrococcaceae	g__Arthrobacter	s__Arthrobacter_sp._PGP41	ASV17625	0	0	0	0	0	0	0	0	0	3	4	0	0	0	0	0	0	0	0	0	2	0	0	11	0	0	0	20	0.000405449237755	0.148148
d__Bacteria	k__unclassified_d__Bacteria	p__Proteobacteria	c__Alphaproteobacteria	o__Hyphomicrobiales	f__Nitrobacteraceae	g__Bradyrhizobium	s__Bradyrhizobium_arachidis	ASV4758	4	20	0	0	0	0	0	0	0	0	0	0	0	0	0	0	0	0	0	0	0	0	0	1	0	0	0	25	0.000506811547194	0.111111
d__Bacteria	k__unclassified_d__Bacteria	p__Proteobacteria	c__Alphaproteobacteria	o__Rhodospirillales	f__Rhodospirillaceae	g__unclassified_f__Rhodospirillaceae	s__Rhodospirillaceae_bacterium	ASV37246	0	0	0	0	0	0	0	0	0	0	0	0	0	0	0	0	0	0	0	0	0	0	0	0	0	0	11	11	0.000222997080765	0.037037
d__Bacteria	k__unclassified_d__Bacteria	p__Proteobacteria	c__Alphaproteobacteria	o__Hyphomicrobiales	f__Methylobacteriaceae	g__Microvirga	s__Microvirga_sp._VF16	ASV22532	0	0	0	0	0	0	11	12	0	0	0	5	0	0	0	0	0	0	0	0	0	0	0	2	0	0	0	30	0.000608173856633	0.148148
d__Bacteria	k__unclassified_d__Bacteria	p__Proteobacteria	c__Alphaproteobacteria	o__Hyphomicrobiales	f__Nitrobacteraceae	g__Bradyrhizobium	s__Bradyrhizobium_sp._CCBAU_53351	ASV16753	0	0	0	0	0	0	0	0	0	7	0	0	0	0	0	0	0	0	0	0	0	0	0	0	0	0	0	7	0.000141907233214	0.037037
d__Bacteria	k__unclassified_d__Bacteria	p__Proteobacteria	c__Betaproteobacteria	o__Burkholderiales	f__unclassified_o__Burkholderiales	g__Methylibium	s__Methylibium_petroleiphilum	ASV1850	0	0	0	0	0	0	0	0	0	0	0	0	0	0	0	0	0	0	13	0	16	0	0	0	0	0	0	29	0.000587901394745	0.07407407407410001
d__Bacteria	k__unclassified_d__Bacteria	p__Proteobacteria	c__Betaproteobacteria	o__Burkholderiales	f__Comamonadaceae	g__Rhodoferax	s__Rhodoferax_koreense	ASV42400	0	34	0	0	0	0	0	0	0	0	0	0	0	0	0	0	0	0	0	0	0	0	0	0	0	0	0	34	0.0006892637041839999	0.037037
d__Bacteria	k__unclassified_d__Bacteria	p__Proteobacteria	c__Betaproteobacteria	o__Burkholderiales	f__Burkholderiaceae	g__Burkholderia	s__Burkholderia_cepacia	ASV8798	0	0	0	0	0	0	0	0	0	0	0	0	0	0	0	0	0	0	0	0	0	0	6	0	0	0	0	6	0.000121634771327	0.037037
d__Bacteria	k__unclassified_d__Bacteria	p__Proteobacteria	c__Alphaproteobacteria	o__Hyphomicrobiales	f__Rhizobiaceae	g__Rhizobium	s__Rhizobium_bangladeshense	ASV833	0	0	0	0	9	0	0	0	0	0	0	1	0	4	0	0	0	5	0	0	0	0	0	0	0	8	0	27	0.00054735647097	0.185185
d__Bacteria	k__unclassified_d__Bacteria	p__Actinobacteria	c__Actinomycetia	o__Micrococcales	f__Microbacteriaceae	g__Microbacterium	s__Microbacterium_sp._XT11	ASV5013	3	0	0	0	0	0	0	0	0	6	0	0	0	0	0	0	0	0	0	0	0	0	0	0	0	0	0	9	0.00018245215699000001	0.07407407407410001
d__Bacteria	k__unclassified_d__Bacteria	p__Proteobacteria	c__Alphaproteobacteria	o__Hyphomicrobiales	f__Phyllobacteriaceae	g__Mesorhizobium	s__Mesorhizobium_sp._M7A.F.Ce.TU.012.03.2.1	ASV2762	0	0	0	0	0	0	0	0	0	6	0	0	0	0	0	0	0	0	3	0	0	0	0	0	0	0	0	9	0.00018245215699000001	0.07407407407410001
d__Bacteria	k__unclassified_d__Bacteria	p__Acidobacteria	c__Vicinamibacteria	o__Vicinamibacterales	f__Vicinamibacteraceae	g__Luteitalea	s__Luteitalea_sp._TBR-22	ASV16756	0	0	0	0	0	0	0	0	0	4	0	0	0	0	0	0	0	0	0	0	0	0	0	0	0	0	0	4	8.10898475511e-05	0.037037
d__Bacteria	k__unclassified_d__Bacteria	p__Actinobacteria	c__Thermoleophilia	o__Solirubrobacterales	f__Conexibacteraceae	g__Conexibacter	s__Conexibacter_sp._SYSU_D00693	ASV15082	0	0	0	0	0	3	0	0	0	0	0	6	0	0	0	0	0	0	0	0	0	0	0	0	0	0	5	14	0.00028381446642900004	0.111111
d__Bacteria	k__unclassified_d__Bacteria	p__Proteobacteria	c__Alphaproteobacteria	o__Sphingomonadales	f__Sphingomonadaceae	g__Sphingomonas	s__Sphingomonas_daechungensis	ASV20687	0	0	0	0	0	0	0	0	0	0	0	8	0	0	0	0	5	0	0	0	11	0	0	0	0	0	0	24	0.000486539085307	0.111111
d__Bacteria	k__unclassified_d__Bacteria	p__Proteobacteria	c__Betaproteobacteria	o__Nitrosomonadales	f__Nitrosomonadaceae	g__Nitrosomonas	s__Nitrosomonas_communis	ASV37434	0	0	0	0	0	0	0	0	0	0	14	0	0	0	0	0	0	0	0	0	0	0	0	0	0	0	3	17	0.00034463185209199996	0.07407407407410001
d__Bacteria	k__unclassified_d__Bacteria	p__Planctomycetes	c__Planctomycetia	o__Gemmatales	f__Gemmataceae	g__Limnoglobus	s__Limnoglobus_roseus	ASV15980	0	0	0	8	0	0	0	0	0	0	0	0	0	0	0	0	0	0	0	0	0	3	0	0	0	0	9	20	0.000405449237755	0.111111
d__Bacteria	k__unclassified_d__Bacteria	p__Acidobacteria	c__Vicinamibacteria	o__Vicinamibacterales	f__Vicinamibacteraceae	g__Luteitalea	s__Luteitalea_pratensis	ASV1090	2	0	0	0	6	0	0	10	5	0	0	0	0	2	0	0	0	0	0	0	0	3	0	0	0	3	0	31	0.000628446318521	0.259259
d__Bacteria	k__unclassified_d__Bacteria	p__Proteobacteria	c__Alphaproteobacteria	o__Hyphomicrobiales	f__Boseaceae	g__Bosea	s__Bosea_sp._RAC05	ASV17092	0	0	2	0	10	0	0	0	0	4	0	0	0	0	0	0	0	0	0	1	0	0	0	0	0	0	0	17	0.00034463185209199996	0.148148
d__Bacteria	k__unclassified_d__Bacteria	p__Proteobacteria	c__Alphaproteobacteria	o__Sphingomonadales	f__Sphingomonadaceae	g__Sphingomonas	s__Sphingomonas_sp._NIC1	ASV20564	0	0	0	0	0	0	0	5	0	0	0	0	0	0	0	0	0	0	0	0	30	0	0	0	0	0	0	35	0.0007095361660720001	0.07407407407410001
d__Bacteria	k__unclassified_d__Bacteria	p__Proteobacteria	c__Alphaproteobacteria	o__Hyphomicrobiales	f__Methylobacteriaceae	g__Microvirga	s__Microvirga_ossetica	ASV37254	0	0	0	0	0	0	0	0	0	0	0	0	0	0	0	0	0	0	0	0	0	0	0	0	0	0	9	9	0.00018245215699000001	0.037037
d__Bacteria	k__unclassified_d__Bacteria	p__Proteobacteria	c__Alphaproteobacteria	o__Sphingomonadales	f__Sphingomonadaceae	g__Sphingomonas	s__Sphingomonas_sediminicola	ASV3892	17	0	0	0	0	0	0	0	0	0	0	0	0	0	0	0	0	0	0	0	0	0	0	0	0	0	0	17	0.00034463185209199996	0.037037
d__Bacteria	k__unclassified_d__Bacteria	p__Planctomycetes	c__Planctomycetia	o__Pirellulales	f__Lacipirellulaceae	g__Lacipirellula	s__Lacipirellula_parvula	ASV2500	0	0	0	0	0	0	0	6	0	0	0	0	0	0	0	0	0	0	5	0	0	0	8	0	0	0	0	19	0.00038517677586800004	0.111111
d__Bacteria	k__unclassified_d__Bacteria	p__Deinococcus-Thermus	c__Deinococci	o__Deinococcales	f__Deinococcaceae	g__Deinococcus	s__Deinococcus_wulumuqiensis	ASV1414	0	0	0	0	0	0	4	0	2	0	0	0	0	1	0	0	4	0	0	0	0	0	3	0	0	0	0	14	0.00028381446642900004	0.185185
d__Bacteria	k__unclassified_d__Bacteria	p__Actinobacteria	c__Rubrobacteria	o__Rubrobacterales	f__Rubrobacteraceae	g__Rubrobacter	s__Rubrobacter_tropicus	ASV16768	0	0	0	0	0	0	0	0	0	6	0	0	0	0	0	0	0	0	0	0	0	0	0	0	0	0	0	6	0.000121634771327	0.037037
d__Bacteria	k__unclassified_d__Bacteria	p__Planctomycetes	c__Planctomycetia	o__Isosphaerales	f__Isosphaeraceae	g__Tautonia	s__Tautonia_plasticadhaerens	ASV12911	0	0	2	0	0	0	0	0	0	0	0	0	0	0	0	0	0	0	0	0	0	0	0	0	12	0	0	14	0.00028381446642900004	0.07407407407410001
d__Bacteria	k__unclassified_d__Bacteria	p__Proteobacteria	c__Alphaproteobacteria	o__Sphingomonadales	f__Erythrobacteraceae	g__Pelagerythrobacter	s__Pelagerythrobacter_marensis	ASV20559	0	0	0	0	0	0	0	0	0	0	0	0	0	0	0	0	0	0	0	0	33	0	0	0	0	0	0	33	0.000668991242296	0.037037
d__Bacteria	k__unclassified_d__Bacteria	p__Proteobacteria	c__Alphaproteobacteria	o__Hyphomicrobiales	f__Phyllobacteriaceae	g__Mesorhizobium	s__Mesorhizobium_sp._L-8-10	ASV37256	0	0	0	0	0	0	0	0	0	0	0	0	0	0	0	0	0	0	0	0	0	0	0	0	0	0	13	13	0.000263542004541	0.037037
d__Bacteria	k__unclassified_d__Bacteria	p__Actinobacteria	c__Actinomycetia	o__Streptomycetales	f__Streptomycetaceae	g__Streptomyces	s__Streptomyces_sp._JCM17656	ASV45919	0	0	0	0	0	0	0	0	0	0	0	0	0	0	0	0	0	0	0	0	0	0	0	0	15	0	0	15	0.000304086928317	0.037037
d__Bacteria	k__unclassified_d__Bacteria	p__Proteobacteria	c__Betaproteobacteria	o__Burkholderiales	f__Comamonadaceae	g__Variovorax	s__Variovorax_paradoxus	ASV21521	0	0	0	0	0	0	0	0	0	0	0	0	0	0	0	0	0	0	0	18	0	0	0	0	0	0	0	18	0.00036490431398000003	0.037037
d__Bacteria	k__unclassified_d__Bacteria	p__Proteobacteria	c__Alphaproteobacteria	o__Sphingomonadales	f__Sphingomonadaceae	g__Sphingomonas	s__Sphingomonas_sp._HDW15A	ASV4373	5	0	0	0	0	0	0	0	0	5	0	0	0	0	0	0	0	0	0	0	0	0	0	0	0	0	0	10	0.000202724618878	0.07407407407410001
d__Bacteria	k__unclassified_d__Bacteria	p__Proteobacteria	c__Betaproteobacteria	o__Burkholderiales	f__Oxalobacteraceae	g__Noviherbaspirillum	s__Noviherbaspirillum_sp._UKPF54	ASV16784	0	0	0	0	0	0	0	0	0	2	0	0	0	0	0	0	0	0	0	0	0	0	0	0	0	0	0	2	4.05449237755e-05	0.037037
d__Bacteria	k__unclassified_d__Bacteria	p__Actinobacteria	c__Actinomycetia	o__Frankiales	f__Frankiaceae	g__Frankia	s__Frankia_sp._ArI3	ASV32610	0	0	0	0	0	0	0	0	6	0	0	5	0	0	5	0	0	0	0	0	0	0	0	0	0	0	0	16	0.000324359390204	0.111111
d__Bacteria	k__unclassified_d__Bacteria	p__Actinobacteria	c__Actinomycetia	o__Micrococcales	f__Microbacteriaceae	g__Clavibacter	s__Clavibacter_michiganensis	ASV6585	0	0	0	1	0	0	0	0	0	0	0	0	0	0	0	32	0	0	0	0	0	0	0	0	0	0	0	33	0.000668991242296	0.07407407407410001
d__Bacteria	k__unclassified_d__Bacteria	p__Actinobacteria	c__Actinomycetia	o__Corynebacteriales	f__Mycobacteriaceae	g__Mycolicibacterium	s__Mycolicibacterium_duvalii	ASV33902	0	0	0	0	0	0	0	0	0	0	11	7	0	0	4	0	0	0	0	0	0	0	0	0	0	0	0	22	0.000445994161531	0.111111
d__Bacteria	k__unclassified_d__Bacteria	p__Proteobacteria	c__Alphaproteobacteria	o__Hyphomicrobiales	f__Nitrobacteraceae	g__Bradyrhizobium	s__Bradyrhizobium_icense	ASV30782	0	0	0	0	0	0	0	0	0	0	0	0	0	0	8	0	0	11	0	0	0	0	0	0	0	0	0	19	0.00038517677586800004	0.07407407407410001
d__Bacteria	k__unclassified_d__Bacteria	p__Proteobacteria	c__Alphaproteobacteria	o__Hyphomicrobiales	f__Phyllobacteriaceae	g__Mesorhizobium	s__Mesorhizobium_sp._131-2-1	ASV16783	0	0	0	0	0	0	0	0	0	4	0	0	0	0	0	0	0	0	0	0	0	0	0	0	0	0	0	4	8.10898475511e-05	0.037037
d__Bacteria	k__unclassified_d__Bacteria	p__Proteobacteria	c__Alphaproteobacteria	o__Sphingomonadales	f__Sphingomonadaceae	g__Sphingomonas	s__Sphingomonas_rhizophila	ASV20964	0	0	0	0	1	0	0	0	0	0	0	0	0	0	1	0	0	14	0	0	5	0	0	0	0	0	0	21	0.00042572169964300005	0.148148
d__Bacteria	k__unclassified_d__Bacteria	p__Actinobacteria	c__Rubrobacteria	o__Rubrobacterales	f__Rubrobacteraceae	g__Rubrobacter	s__Rubrobacter_indicoceani	ASV1529	0	7	0	0	0	20	0	0	0	0	0	0	0	2	0	0	0	0	0	0	0	0	0	0	0	0	0	29	0.000587901394745	0.111111
d__Bacteria	k__unclassified_d__Bacteria	p__Proteobacteria	c__Alphaproteobacteria	o__Hyphomicrobiales	f__Boseaceae	g__Bosea	s__Bosea_sp._RAC05	ASV3535	0	6	0	0	0	0	0	2	0	0	0	0	0	0	0	0	3	3	1	0	1	0	0	0	0	0	1	17	0.00034463185209199996	0.259259
d__Bacteria	k__unclassified_d__Bacteria	p__Actinobacteria	c__Actinomycetia	o__Micrococcales	f__Micrococcaceae	g__Arthrobacter	s__Arthrobacter_sp._24S4-2	ASV37269	0	0	0	0	0	0	0	0	0	0	0	0	0	0	0	0	0	0	0	0	0	0	0	0	0	0	17	17	0.00034463185209199996	0.037037
d__Bacteria	k__unclassified_d__Bacteria	p__Actinobacteria	c__Actinomycetia	o__Propionibacteriales	f__Propionibacteriaceae	g__Propioniciclava	s__Propioniciclava_coleopterorum	ASV3393	0	0	0	0	0	0	0	0	0	0	0	0	0	0	0	0	0	0	2	0	0	0	0	7	0	0	0	9	0.00018245215699000001	0.07407407407410001
d__Bacteria	k__unclassified_d__Bacteria	p__Proteobacteria	c__Gammaproteobacteria	o__Xanthomonadales	f__Xanthomonadaceae	g__Xanthomonas	s__Xanthomonas_vasicola	ASV8820	0	0	0	0	0	0	0	0	0	0	0	0	0	0	0	0	0	0	0	0	0	0	2	0	0	0	0	2	4.05449237755e-05	0.037037
d__Bacteria	k__unclassified_d__Bacteria	p__Proteobacteria	c__Betaproteobacteria	o__Neisseriales	f__Chromobacteriaceae	g__Pseudogulbenkiania	s__Pseudogulbenkiania_sp._NH8B	ASV1758	0	0	0	0	0	0	0	0	0	0	0	0	0	0	0	0	0	0	26	0	0	0	0	0	0	0	0	26	0.000527084009082	0.037037
d__Bacteria	k__unclassified_d__Bacteria	p__Actinobacteria	c__Actinomycetia	o__Micromonosporales	f__Micromonosporaceae	g__Micromonospora	s__Micromonospora_tulbaghiae	ASV4488	2	0	0	0	0	0	0	10	3	1	0	0	0	0	0	0	0	0	0	0	0	0	0	0	0	0	0	16	0.000324359390204	0.148148
d__Bacteria	k__unclassified_d__Bacteria	p__Actinobacteria	c__Actinomycetia	o__Pseudonocardiales	f__Pseudonocardiaceae	g__Pseudonocardia	s__Pseudonocardia_dioxanivorans	ASV7430	0	0	0	0	0	0	0	0	0	0	15	0	0	0	7	3	0	0	0	0	0	0	0	0	0	0	0	25	0.000506811547194	0.111111
d__Bacteria	k__unclassified_d__Bacteria	p__Planctomycetes	c__Phycisphaerae	o__Tepidisphaerales	f__Tepidisphaeraceae	g__Humisphaera	s__Humisphaera_borealis	ASV1169	0	0	0	0	0	0	0	0	15	0	0	0	0	2	0	0	0	0	0	0	5	0	0	0	0	0	0	22	0.000445994161531	0.111111
d__Bacteria	k__unclassified_d__Bacteria	p__Proteobacteria	c__Betaproteobacteria	o__Burkholderiales	f__Oxalobacteraceae	g__Massilia	s__Massilia_oculi	ASV21535	0	0	0	0	0	0	0	0	0	0	0	0	0	0	0	0	0	0	0	9	0	0	0	0	0	0	0	9	0.00018245215699000001	0.037037
d__Bacteria	k__unclassified_d__Bacteria	p__Actinobacteria	c__Actinomycetia	o__Propionibacteriales	f__Nocardioidaceae	g__Nocardioides	s__Nocardioides_humi	ASV17662	0	0	0	0	2	0	0	5	0	2	0	0	0	0	0	0	0	0	0	0	13	0	0	0	0	0	0	22	0.000445994161531	0.148148
d__Bacteria	k__unclassified_d__Bacteria	p__Verrucomicrobia	c__unclassified_p__Verrucomicrobia	o__unclassified_p__Verrucomicrobia	f__unclassified_p__Verrucomicrobia	g__unclassified_p__Verrucomicrobia	s__Verrucomicrobia_bacterium_IMCC26134	ASV9176	0	0	0	0	0	0	0	0	0	0	0	0	0	0	0	0	0	0	0	0	0	0	1	0	0	0	3	4	8.10898475511e-05	0.07407407407410001
d__Bacteria	k__unclassified_d__Bacteria	p__Proteobacteria	c__Betaproteobacteria	o__Burkholderiales	f__Oxalobacteraceae	g__Collimonas	s__Collimonas_pratensis	ASV21604	0	0	0	0	0	0	0	0	0	0	0	0	0	0	0	0	0	0	0	6	0	0	0	2	0	0	0	8	0.000162179695102	0.07407407407410001
d__Bacteria	k__unclassified_d__Bacteria	p__Proteobacteria	c__Gammaproteobacteria	o__Xanthomonadales	f__Xanthomonadaceae	g__Stenotrophomonas	s__Stenotrophomonas_maltophilia	ASV21531	0	0	0	0	0	0	0	0	0	0	0	0	0	0	0	0	0	0	0	8	0	0	0	0	0	0	0	8	0.000162179695102	0.037037
d__Bacteria	k__unclassified_d__Bacteria	p__Proteobacteria	c__Alphaproteobacteria	o__Hyphomicrobiales	f__Xanthobacteraceae	g__Starkeya	s__Starkeya_novella	ASV14408	0	0	0	0	5	5	0	0	0	1	0	0	0	0	0	0	0	6	0	0	0	0	0	0	0	0	0	17	0.00034463185209199996	0.148148
d__Bacteria	k__unclassified_d__Bacteria	p__Proteobacteria	c__Alphaproteobacteria	o__Hyphomicrobiales	f__Nitrobacteraceae	g__Bradyrhizobium	s__Bradyrhizobium_erythrophlei	ASV16810	0	0	0	0	0	0	0	0	0	3	0	0	0	0	0	0	0	0	0	0	0	0	0	0	0	0	0	3	6.08173856633e-05	0.037037
d__Bacteria	k__unclassified_d__Bacteria	p__Proteobacteria	c__Alphaproteobacteria	o__Sphingomonadales	f__Sphingomonadaceae	g__Sphingopyxis	s__Sphingopyxis_granuli	ASV15513	0	0	0	0	0	0	0	0	0	0	0	0	0	0	0	0	0	0	0	0	0	12	0	0	8	0	0	20	0.000405449237755	0.07407407407410001
d__Bacteria	k__unclassified_d__Bacteria	p__Proteobacteria	c__Gammaproteobacteria	o__Xanthomonadales	f__Xanthomonadaceae	g__Luteimonas	s__Luteimonas_sp._MC1750	ASV33850	0	0	0	0	0	0	0	0	0	0	0	15	0	0	0	0	0	0	0	0	0	0	0	0	0	0	0	15	0.000304086928317	0.037037
d__Bacteria	k__unclassified_d__Bacteria	p__Proteobacteria	c__Betaproteobacteria	o__Burkholderiales	f__Alcaligenaceae	g__Achromobacter	s__Achromobacter_xylosoxidans	ASV21537	0	0	0	0	0	0	0	0	0	0	0	0	0	0	0	0	0	0	0	15	0	0	0	0	0	0	0	15	0.000304086928317	0.037037
d__Bacteria	k__unclassified_d__Bacteria	p__Proteobacteria	c__Alphaproteobacteria	o__Rhodobacterales	f__Roseobacteraceae	g__Phaeobacter	s__Phaeobacter_inhibens	ASV21697	0	0	0	0	0	0	0	0	0	0	0	0	0	0	0	0	0	0	0	4	0	0	0	4	0	0	0	8	0.000162179695102	0.07407407407410001
d__Bacteria	k__unclassified_d__Bacteria	p__Acidobacteria	c__Acidobacteriia	o__Acidobacteriales	f__Acidobacteriaceae	g__Granulicella	s__Granulicella_tundricola	ASV15625	0	0	0	3	0	0	0	0	0	0	0	0	0	0	4	0	0	0	0	0	0	7	0	0	0	0	0	14	0.00028381446642900004	0.111111
d__Bacteria	k__unclassified_d__Bacteria	p__Proteobacteria	c__Gammaproteobacteria	o__Pseudomonadales	f__Pseudomonadaceae	g__Pseudomonas	s__Pseudomonas_xantholysinigenes	ASV24177	0	0	0	0	0	0	0	0	0	0	0	0	0	0	1	0	0	0	0	0	0	0	0	7	0	0	0	8	0.000162179695102	0.07407407407410001
d__Bacteria	k__unclassified_d__Bacteria	p__Proteobacteria	c__Alphaproteobacteria	o__Hyphomicrobiales	f__Methylobacteriaceae	g__Microvirga	s__Microvirga_ossetica	ASV4836	2	0	0	0	0	0	0	0	0	0	0	0	1	0	0	0	0	0	0	0	0	0	1	5	0	0	2	11	0.000222997080765	0.185185
d__Bacteria	k__unclassified_d__Bacteria	p__Proteobacteria	c__Alphaproteobacteria	o__Hyphomicrobiales	f__Methylobacteriaceae	g__Microvirga	s__Microvirga_ossetica	ASV45939	0	0	0	0	0	0	0	0	0	0	0	0	0	0	0	0	0	0	0	0	0	0	0	0	13	0	0	13	0.000263542004541	0.037037
d__Bacteria	k__unclassified_d__Bacteria	p__Actinobacteria	c__Actinomycetia	o__Micrococcales	f__Beutenbergiaceae	g__Beutenbergia	s__Beutenbergia_cavernae	ASV16814	0	0	0	0	0	0	0	0	0	5	0	0	0	0	0	0	0	0	0	0	0	0	0	0	0	0	0	5	0.000101362309439	0.037037
d__Bacteria	k__unclassified_d__Bacteria	p__Proteobacteria	c__Alphaproteobacteria	o__Hyphomicrobiales	f__Devosiaceae	g__Devosia	s__Devosia_sp._A16	ASV16817	0	0	0	0	0	0	0	0	0	8	0	0	0	0	0	0	0	0	0	0	0	0	0	0	0	0	0	8	0.000162179695102	0.037037
d__Bacteria	k__unclassified_d__Bacteria	p__Proteobacteria	c__Betaproteobacteria	o__Burkholderiales	f__Oxalobacteraceae	g__Massilia	s__Massilia_sp._WG5	ASV16819	0	0	0	0	0	0	0	0	0	2	0	0	0	0	0	0	0	0	0	0	0	0	0	0	0	0	0	2	4.05449237755e-05	0.037037
d__Bacteria	k__unclassified_d__Bacteria	p__Proteobacteria	c__Gammaproteobacteria	o__Acidiferrobacterales	f__Acidiferrobacteraceae	g__Sulfuricaulis	s__Sulfuricaulis_limicola	ASV2204	0	0	0	0	0	0	0	0	0	0	0	0	0	0	0	0	0	0	5	9	0	0	0	0	0	0	0	14	0.00028381446642900004	0.07407407407410001
d__Bacteria	k__unclassified_d__Bacteria	p__Proteobacteria	c__Betaproteobacteria	o__Burkholderiales	f__Burkholderiaceae	g__Cupriavidus	s__Cupriavidus_oxalaticus	ASV11923	0	0	0	0	0	0	0	0	0	0	0	0	0	0	0	0	0	0	0	0	0	0	0	0	0	0	7	7	0.000141907233214	0.037037
d__Bacteria	k__unclassified_d__Bacteria	p__Chloroflexi	c__Thermomicrobia	o__Sphaerobacterales	f__Sphaerobacteraceae	g__Sphaerobacter	s__Sphaerobacter_thermophilus	ASV8837	0	0	0	0	0	0	0	0	0	0	0	0	0	0	0	0	0	0	0	0	0	0	7	0	0	0	0	7	0.000141907233214	0.037037
d__Bacteria	k__unclassified_d__Bacteria	p__Actinobacteria	c__Actinomycetia	o__Micrococcales	f__Micrococcaceae	g__Arthrobacter	s__Arthrobacter_sp._StoSoilB5	ASV21539	0	0	0	0	0	0	0	0	0	0	0	0	0	0	0	0	0	0	0	8	0	0	0	0	0	0	0	8	0.000162179695102	0.037037
d__Bacteria	k__unclassified_d__Bacteria	p__Actinobacteria	c__Actinomycetia	o__Micrococcales	f__Micrococcaceae	g__Arthrobacter	s__Arthrobacter_crystallopoietes	ASV37281	0	0	0	0	0	0	0	0	0	0	0	0	0	0	0	0	0	0	0	0	0	0	0	0	0	0	9	9	0.00018245215699000001	0.037037
d__Bacteria	k__unclassified_d__Bacteria	p__Proteobacteria	c__Alphaproteobacteria	o__Hyphomicrobiales	f__Phyllobacteriaceae	g__Mesorhizobium	s__Mesorhizobium_sp._AA22	ASV21538	0	0	0	0	0	0	0	0	0	0	0	0	0	0	0	0	0	0	0	15	0	0	0	0	0	0	0	15	0.000304086928317	0.037037
d__Bacteria	k__unclassified_d__Bacteria	p__Actinobacteria	c__Actinomycetia	o__Corynebacteriales	f__Nocardiaceae	g__Rhodococcus	s__Rhodococcus_fascians	ASV40107	0	0	0	0	0	0	0	0	0	0	0	0	11	0	0	0	0	0	0	0	0	0	0	0	0	0	0	11	0.000222997080765	0.037037
d__Bacteria	k__unclassified_d__Bacteria	p__Actinobacteria	c__Thermoleophilia	o__Thermoleophilales	f__Thermoleophilaceae	g__Thermoleophilum	s__Thermoleophilum_album	ASV9141	0	0	0	0	0	0	0	0	0	0	0	0	0	0	0	0	0	0	0	9	0	0	1	0	0	0	0	10	0.000202724618878	0.07407407407410001
d__Bacteria	k__unclassified_d__Bacteria	p__Gemmatimonadetes	c__Gemmatimonadetes	o__Gemmatimonadales	f__Gemmatimonadaceae	g__Gemmatimonas	s__Gemmatimonas_aurantiaca	ASV9935	0	0	0	0	0	0	0	0	0	0	0	0	0	0	0	0	0	0	0	0	0	0	2	0	10	0	0	12	0.000243269542653	0.07407407407410001
d__Bacteria	k__unclassified_d__Bacteria	p__Proteobacteria	c__Alphaproteobacteria	o__Hyphomicrobiales	f__Nitrobacteraceae	g__Nitrobacter	s__Nitrobacter_hamburgensis	ASV7249	0	0	0	0	0	0	10	0	0	0	0	0	0	0	0	3	0	0	0	0	0	0	1	0	0	0	0	14	0.00028381446642900004	0.111111
d__Bacteria	k__unclassified_d__Bacteria	p__Proteobacteria	c__Alphaproteobacteria	o__Sphingomonadales	f__Erythrobacteraceae	g__Qipengyuania	s__Qipengyuania_flava	ASV1961	0	0	0	0	0	0	0	0	2	0	0	0	0	0	0	15	0	0	10	0	0	0	0	0	0	0	0	27	0.00054735647097	0.111111
d__Bacteria	k__unclassified_d__Bacteria	p__Proteobacteria	c__Gammaproteobacteria	o__Pseudomonadales	f__Pseudomonadaceae	g__Halopseudomonas	s__Halopseudomonas_pelagia	ASV1806	0	0	0	0	0	0	0	7	0	0	0	0	0	0	0	0	0	0	16	0	0	0	0	0	0	0	0	23	0.00046626662341900003	0.07407407407410001
d__Bacteria	k__unclassified_d__Bacteria	p__Actinobacteria	c__Actinomycetia	o__Micrococcales	f__Micrococcaceae	g__Pseudarthrobacter	s__Pseudarthrobacter_psychrotolerans	ASV37278	0	0	0	0	0	0	0	0	0	0	0	0	0	0	0	0	0	0	0	0	0	0	0	0	0	0	10	10	0.000202724618878	0.037037
d__Bacteria	k__unclassified_d__Bacteria	p__Proteobacteria	c__Deltaproteobacteria	o__Myxococcales	f__Polyangiaceae	g__Sorangium	s__Sorangium_cellulosum	ASV17221	0	0	0	0	0	0	0	0	0	3	0	7	0	0	0	0	0	4	0	0	0	0	0	0	0	0	0	14	0.00028381446642900004	0.111111
d__Bacteria	k__unclassified_d__Bacteria	p__Proteobacteria	c__Gammaproteobacteria	o__Pseudomonadales	f__Pseudomonadaceae	g__Pseudomonas	s__Pseudomonas_synxantha	ASV2610	0	0	0	0	0	0	0	0	0	0	7	0	0	0	0	0	0	0	4	0	0	0	0	0	5	0	0	16	0.000324359390204	0.111111
d__Bacteria	k__unclassified_d__Bacteria	p__Actinobacteria	c__Actinomycetia	o__Micrococcales	f__Microbacteriaceae	g__Plantibacter	s__Plantibacter_flavus	ASV14129	0	0	0	0	0	28	0	0	0	0	0	0	0	0	0	0	0	0	0	0	0	0	0	0	0	0	0	28	0.0005676289328580001	0.037037
d__Bacteria	k__unclassified_d__Bacteria	p__Proteobacteria	c__Alphaproteobacteria	o__Hyphomicrobiales	f__Rhizobiaceae	g__Rhizobium	s__Rhizobium_sp._WL3	ASV8845	0	0	0	0	0	0	0	0	0	0	0	0	0	0	0	0	0	0	0	0	0	0	3	0	0	0	0	3	6.08173856633e-05	0.037037
d__Bacteria	k__unclassified_d__Bacteria	p__Gemmatimonadetes	c__Gemmatimonadetes	o__Gemmatimonadales	f__Gemmatimonadaceae	g__Gemmatirosa	s__Gemmatirosa_kalamazoonesis	ASV40113	0	0	0	0	0	0	0	0	0	0	0	0	9	0	0	0	0	0	0	0	0	0	0	0	0	0	0	9	0.00018245215699000001	0.037037
d__Bacteria	k__unclassified_d__Bacteria	p__Proteobacteria	c__Alphaproteobacteria	o__Hyphomicrobiales	f__Nitrobacteraceae	g__Bradyrhizobium	s__Bradyrhizobium_sp._CCBAU_53421	ASV3259	0	0	0	0	0	0	0	0	0	2	0	0	0	0	0	0	0	0	1	0	0	0	0	4	0	0	0	7	0.000141907233214	0.111111
d__Bacteria	k__unclassified_d__Bacteria	p__Proteobacteria	c__Alphaproteobacteria	o__Hyphomicrobiales	f__Phyllobacteriaceae	g__Mesorhizobium	s__Mesorhizobium_sp._DCY119	ASV6798	0	7	0	0	0	0	0	0	0	3	0	0	0	0	0	7	0	0	0	0	6	0	0	0	0	0	0	23	0.00046626662341900003	0.148148
d__Bacteria	k__unclassified_d__Bacteria	p__Actinobacteria	c__Actinomycetia	o__Corynebacteriales	f__Nocardiaceae	g__Rhodococcus	s__Rhodococcus_fascians	ASV24113	0	0	0	0	0	0	0	0	0	0	0	0	0	0	0	0	0	0	0	0	0	0	0	10	0	0	0	10	0.000202724618878	0.037037
d__Bacteria	k__unclassified_d__Bacteria	p__Planctomycetes	c__Planctomycetia	o__Isosphaerales	f__Isosphaeraceae	g__Aquisphaera	s__Aquisphaera_giovannonii	ASV16834	0	0	0	0	0	0	0	0	0	5	0	0	0	0	0	0	0	0	0	0	0	0	0	0	0	0	0	5	0.000101362309439	0.037037
d__Bacteria	k__unclassified_d__Bacteria	p__Actinobacteria	c__Actinomycetia	o__Propionibacteriales	f__Nocardioidaceae	g__Nocardioides	s__Nocardioides_anomalus	ASV14176	0	0	0	0	0	15	0	6	0	0	0	0	0	0	0	0	4	0	0	0	0	0	0	0	0	0	0	25	0.000506811547194	0.111111
d__Bacteria	k__unclassified_d__Bacteria	p__Proteobacteria	c__Betaproteobacteria	o__Nitrosomonadales	f__Nitrosomonadaceae	g__Nitrosospira	s__Nitrosospira_multiformis	ASV3904	20	0	0	0	0	0	0	0	0	0	0	0	0	0	0	0	0	0	0	0	0	0	0	0	0	0	0	20	0.000405449237755	0.037037
d__Bacteria	k__unclassified_d__Bacteria	p__Actinobacteria	c__Actinomycetia	o__Corynebacteriales	f__Mycobacteriaceae	g__Mycobacterium	s__Mycobacterium_lacus	ASV20563	0	0	0	0	0	0	0	0	0	0	0	0	0	0	0	0	0	0	0	0	29	0	0	0	0	0	0	29	0.000587901394745	0.037037
d__Bacteria	k__unclassified_d__Bacteria	p__Actinobacteria	c__Actinomycetia	o__Micrococcales	f__Brevibacteriaceae	g__Brevibacterium	s__Brevibacterium_casei	ASV21544	0	0	0	0	0	0	0	0	0	0	0	0	0	0	0	0	0	0	0	8	0	0	0	0	0	0	0	8	0.000162179695102	0.037037
d__Bacteria	k__unclassified_d__Bacteria	p__Acidobacteria	c__Vicinamibacteria	o__Vicinamibacterales	f__Vicinamibacteraceae	g__Luteitalea	s__Luteitalea_sp._TBR-22	ASV7660	0	0	0	0	0	0	0	0	0	0	0	9	0	0	0	2	7	0	0	0	0	0	0	0	0	0	0	18	0.00036490431398000003	0.111111
d__Bacteria	k__unclassified_d__Bacteria	p__Proteobacteria	c__Betaproteobacteria	o__Burkholderiales	f__Comamonadaceae	g__Ramlibacter	s__Ramlibacter_tataouinensis	ASV16831	0	0	0	0	0	0	0	0	0	5	0	0	0	0	0	0	0	0	0	0	0	0	0	0	0	0	0	5	0.000101362309439	0.037037
d__Bacteria	k__unclassified_d__Bacteria	p__Proteobacteria	c__Alphaproteobacteria	o__Hyphomicrobiales	f__Methylobacteriaceae	g__Methylobacterium	s__Methylobacterium_radiodurans	ASV1557	0	0	0	0	0	0	0	0	0	0	0	0	0	1	12	5	0	0	0	0	0	0	0	0	0	0	0	18	0.00036490431398000003	0.111111
d__Bacteria	k__unclassified_d__Bacteria	p__Gemmatimonadetes	c__Gemmatimonadetes	o__Gemmatimonadales	f__Gemmatimonadaceae	g__Gemmatimonas	s__Gemmatimonas_aurantiaca	ASV9070	0	0	0	0	0	0	0	0	0	0	0	0	0	0	0	0	0	0	0	0	0	0	3	0	4	0	0	7	0.000141907233214	0.07407407407410001
d__Bacteria	k__unclassified_d__Bacteria	p__Proteobacteria	c__Alphaproteobacteria	o__Hyphomicrobiales	f__Methylobacteriaceae	g__Microvirga	s__Microvirga_sp._VF16	ASV17759	0	0	0	0	0	0	9	0	0	1	0	0	0	0	2	0	0	0	0	0	0	0	0	0	0	0	0	12	0.000243269542653	0.111111
d__Bacteria	k__unclassified_d__Bacteria	p__Proteobacteria	c__Alphaproteobacteria	o__Hyphomicrobiales	f__Methylobacteriaceae	g__Methylorubrum	s__Methylorubrum_extorquens	ASV26645	0	0	0	0	0	0	0	0	0	0	0	0	0	0	0	0	32	0	0	0	0	0	0	0	0	0	0	32	0.0006487187804090001	0.037037
d__Bacteria	k__unclassified_d__Bacteria	p__Planctomycetes	c__Planctomycetia	o__Pirellulales	f__Pirellulaceae	g__Pirellula	s__Pirellula_staleyi	ASV45957	0	0	0	0	0	0	0	0	0	0	0	0	0	0	0	0	0	0	0	0	0	0	0	0	13	0	0	13	0.000263542004541	0.037037
d__Bacteria	k__unclassified_d__Bacteria	p__Planctomycetes	c__Phycisphaerae	o__Tepidisphaerales	f__Tepidisphaeraceae	g__Humisphaera	s__Humisphaera_borealis	ASV14241	0	0	0	0	4	8	0	0	0	0	0	3	0	0	0	0	0	0	0	0	0	0	0	0	0	0	0	15	0.000304086928317	0.111111
d__Bacteria	k__unclassified_d__Bacteria	p__Proteobacteria	c__Alphaproteobacteria	o__Rhodospirillales	f__Azospirillaceae	g__Skermanella	s__Skermanella_sp._TT6	ASV9444	0	0	3	0	0	0	0	0	0	0	0	6	0	0	0	0	0	0	0	0	0	0	4	3	0	0	0	16	0.000324359390204	0.148148
d__Bacteria	k__unclassified_d__Bacteria	p__Actinobacteria	c__Actinomycetia	o__Streptomycetales	f__Streptomycetaceae	g__Streptomyces	s__Streptomyces_subrutilus	ASV16846	0	0	0	0	0	0	0	0	0	5	0	0	0	0	0	0	0	0	0	0	0	0	0	0	0	0	0	5	0.000101362309439	0.037037
d__Bacteria	k__unclassified_d__Bacteria	p__Proteobacteria	c__Gammaproteobacteria	o__Methylococcales	f__Methylococcaceae	g__Methylomonas	s__Methylomonas_koyamae	ASV21558	0	0	0	0	0	0	0	0	0	0	0	0	0	0	0	0	0	0	0	12	0	0	0	0	0	0	0	12	0.000243269542653	0.037037
d__Bacteria	k__unclassified_d__Bacteria	p__Actinobacteria	c__Actinomycetia	o__Micromonosporales	f__Micromonosporaceae	g__Actinoplanes	s__Actinoplanes_sp._N902-109	ASV16850	0	0	0	0	0	0	0	0	0	9	0	0	0	0	0	0	0	0	0	0	0	0	0	0	0	0	0	9	0.00018245215699000001	0.037037
d__Bacteria	k__unclassified_d__Bacteria	p__Proteobacteria	c__Alphaproteobacteria	o__Hyphomicrobiales	f__Nitrobacteraceae	g__Bradyrhizobium	s__Bradyrhizobium_sp._KBS0727	ASV6841	0	0	0	0	0	0	0	0	0	0	0	0	0	0	0	2	0	0	0	0	0	0	0	0	0	0	0	2	4.05449237755e-05	0.037037
d__Bacteria	k__unclassified_d__Bacteria	p__Proteobacteria	c__Alphaproteobacteria	o__Sphingomonadales	f__Erythrobacteraceae	g__Porphyrobacter	s__Porphyrobacter_sp._LM_6	ASV45958	0	0	0	0	0	0	0	0	0	0	0	0	0	0	0	0	0	0	0	0	0	0	0	0	9	0	0	9	0.00018245215699000001	0.037037
d__Bacteria	k__unclassified_d__Bacteria	p__Actinobacteria	c__Actinomycetia	o__Corynebacteriales	f__Mycobacteriaceae	g__Mycobacterium	s__Mycobacterium_holsaticum	ASV37290	0	0	0	0	0	0	0	0	0	0	0	0	0	0	0	0	0	0	0	0	0	0	0	0	0	0	5	5	0.000101362309439	0.037037
d__Bacteria	k__unclassified_d__Bacteria	p__Actinobacteria	c__Actinomycetia	o__Micromonosporales	f__Micromonosporaceae	g__Micromonospora	s__Micromonospora_coriariae	ASV5830	3	0	0	0	0	0	0	0	0	3	0	0	0	0	0	0	0	0	0	0	0	0	0	0	0	0	0	6	0.000121634771327	0.07407407407410001
d__Bacteria	k__unclassified_d__Bacteria	p__Actinobacteria	c__Actinomycetia	o__Micrococcales	f__Micrococcaceae	g__Arthrobacter	s__Arthrobacter_sp._KBS0702	ASV1055	0	0	0	3	0	0	0	0	0	0	0	0	0	3	0	0	0	0	0	0	18	0	0	0	0	0	0	24	0.000486539085307	0.111111
d__Bacteria	k__unclassified_d__Bacteria	p__Proteobacteria	c__Alphaproteobacteria	o__Hyphomicrobiales	f__Phyllobacteriaceae	g__Phyllobacterium	s__Phyllobacterium_zundukense	ASV3914	11	2	0	0	0	0	0	0	0	0	0	0	0	0	0	0	0	0	0	0	0	0	0	0	0	0	0	13	0.000263542004541	0.07407407407410001
d__Bacteria	k__unclassified_d__Bacteria	p__Proteobacteria	c__Alphaproteobacteria	o__Sphingomonadales	f__Sphingomonadaceae	g__Sphingomonas	s__Sphingomonas_sediminicola	ASV10608	0	0	0	0	0	4	0	0	17	0	0	0	0	0	0	0	0	0	0	0	0	0	0	0	0	0	0	21	0.00042572169964300005	0.07407407407410001
d__Bacteria	k__unclassified_d__Bacteria	p__Proteobacteria	c__Alphaproteobacteria	o__Sphingomonadales	f__Sphingomonadaceae	g__Sphingomonas	s__Sphingomonas_daechungensis	ASV14236	0	0	0	0	9	10	0	0	0	0	4	0	0	0	0	0	0	0	0	0	0	0	0	0	0	0	0	23	0.00046626662341900003	0.111111
d__Bacteria	k__unclassified_d__Bacteria	p__Proteobacteria	c__Alphaproteobacteria	o__Sphingomonadales	f__Sphingomonadaceae	g__Sphingobium	s__Sphingobium_yanoikuyae	ASV11323	0	0	0	0	0	0	0	0	0	0	0	0	0	0	0	0	0	0	0	0	0	26	0	0	0	0	0	26	0.000527084009082	0.037037
d__Bacteria	k__unclassified_d__Bacteria	p__Proteobacteria	c__Alphaproteobacteria	o__Hyphomicrobiales	f__Xanthobacteraceae	g__Starkeya	s__Starkeya_novella	ASV28588	0	0	25	0	0	0	0	0	0	0	0	0	0	0	0	0	0	0	0	0	0	0	0	0	0	0	0	25	0.000506811547194	0.037037
d__Bacteria	k__unclassified_d__Bacteria	p__Proteobacteria	c__Alphaproteobacteria	o__Hyphomicrobiales	f__Phyllobacteriaceae	g__Mesorhizobium	s__Mesorhizobium_loti	ASV43606	0	0	0	0	0	0	0	0	0	0	0	0	0	0	11	0	0	0	0	0	0	0	0	0	0	0	0	11	0.000222997080765	0.037037
d__Bacteria	k__unclassified_d__Bacteria	p__Proteobacteria	c__Alphaproteobacteria	o__Hyphomicrobiales	f__Rhizobiaceae	g__Rhizobium	s__Rhizobium_leguminosarum	ASV22901	0	0	0	0	0	0	0	5	0	0	0	0	8	0	0	0	0	0	0	0	0	0	0	0	0	0	0	13	0.000263542004541	0.07407407407410001
d__Bacteria	k__unclassified_d__Bacteria	p__Actinobacteria	c__Rubrobacteria	o__Rubrobacterales	f__Rubrobacteraceae	g__Rubrobacter	s__Rubrobacter_radiotolerans	ASV33858	0	0	0	5	0	0	0	0	0	0	0	13	0	0	0	0	0	0	0	0	0	0	0	0	0	0	0	18	0.00036490431398000003	0.07407407407410001
d__Bacteria	k__unclassified_d__Bacteria	p__Proteobacteria	c__Alphaproteobacteria	o__Sphingomonadales	f__Erythrobacteraceae	g__Altererythrobacter	s__Altererythrobacter_sp._TH136	ASV37299	0	0	0	0	0	0	0	0	0	0	0	0	0	0	0	0	0	0	0	0	0	0	0	0	0	0	11	11	0.000222997080765	0.037037
d__Bacteria	k__unclassified_d__Bacteria	p__Firmicutes	c__Bacilli	o__Bacillales	f__Alicyclobacillaceae	g__Alicyclobacillus	s__Alicyclobacillus_acidocaldarius	ASV40963	0	6	0	15	0	0	0	0	0	0	0	0	0	0	0	0	0	0	0	0	0	0	0	0	0	0	0	21	0.00042572169964300005	0.07407407407410001
d__Bacteria	k__unclassified_d__Bacteria	p__Proteobacteria	c__Alphaproteobacteria	o__Hyphomicrobiales	f__Phyllobacteriaceae	g__Mesorhizobium	s__Mesorhizobium_loti	ASV9842	0	2	0	0	0	0	0	0	0	0	0	7	0	0	0	0	0	0	0	0	0	0	2	0	0	0	0	11	0.000222997080765	0.111111
d__Bacteria	k__unclassified_d__Bacteria	p__Proteobacteria	c__Alphaproteobacteria	o__Sphingomonadales	f__Sphingomonadaceae	g__Sphingopyxis	s__Sphingopyxis_macrogoltabida	ASV2347	0	0	0	0	0	0	0	0	0	0	0	0	1	0	0	0	0	0	5	0	6	0	0	0	0	0	1	13	0.000263542004541	0.148148
d__Bacteria	k__unclassified_d__Bacteria	p__Proteobacteria	c__Betaproteobacteria	o__Burkholderiales	f__Oxalobacteraceae	g__Massilia	s__Massilia_antarctica	ASV45963	0	0	0	0	0	0	0	0	0	0	0	0	0	0	0	0	0	0	0	0	0	0	0	0	10	0	0	10	0.000202724618878	0.037037
d__Bacteria	k__unclassified_d__Bacteria	p__Proteobacteria	c__Gammaproteobacteria	o__Enterobacterales	f__Enterobacteriaceae	g__Leclercia	s__Leclercia_sp._29361	ASV22453	0	0	0	0	0	0	0	26	0	0	0	0	0	0	0	0	0	0	0	0	0	0	0	0	0	0	0	26	0.000527084009082	0.037037
d__Bacteria	k__unclassified_d__Bacteria	p__Planctomycetes	c__Phycisphaerae	o__Tepidisphaerales	f__Tepidisphaeraceae	g__Humisphaera	s__Humisphaera_borealis	ASV33852	0	0	0	0	0	0	0	0	0	0	0	14	0	0	0	0	0	0	0	0	0	0	0	0	0	0	0	14	0.00028381446642900004	0.037037
d__Bacteria	k__unclassified_d__Bacteria	p__Actinobacteria	c__Actinomycetia	o__Streptosporangiales	f__Thermomonosporaceae	g__Actinomadura	s__Actinomadura_sp._WMMA1423	ASV11120	0	0	0	0	0	0	0	0	0	0	0	0	0	0	0	0	0	0	0	0	0	0	1	2	3	6	0	12	0.000243269542653	0.148148
d__Bacteria	k__unclassified_d__Bacteria	p__Chloroflexi	c__Dehalococcoidia	o__unclassified_c__Dehalococcoidia	f__unclassified_c__Dehalococcoidia	g__Dehalogenimonas	s__Dehalogenimonas_lykanthroporepellens	ASV2290	0	0	0	0	0	0	0	5	0	3	0	0	0	0	0	0	0	0	3	0	0	0	0	0	0	0	0	11	0.000222997080765	0.111111
d__Bacteria	k__unclassified_d__Bacteria	p__Proteobacteria	c__Alphaproteobacteria	o__Hyphomicrobiales	f__Hyphomicrobiaceae	g__Rhodoplanes	s__Rhodoplanes_sp._Z2-YC6860	ASV8863	0	0	0	0	0	0	0	0	0	0	0	0	0	0	0	0	0	0	0	0	0	0	5	0	0	0	0	5	0.000101362309439	0.037037
d__Bacteria	k__unclassified_d__Bacteria	p__Proteobacteria	c__Betaproteobacteria	o__Burkholderiales	f__Oxalobacteraceae	g__Massilia	s__Massilia_antarctica	ASV16860	0	0	0	0	0	0	0	0	0	6	0	0	0	0	0	0	0	0	0	0	0	0	0	0	0	0	0	6	0.000121634771327	0.037037
d__Bacteria	k__unclassified_d__Bacteria	p__Actinobacteria	c__Actinomycetia	o__Micromonosporales	f__Micromonosporaceae	g__Micromonospora	s__Micromonospora_sp._WMMA2032	ASV16856	0	0	0	0	0	0	0	0	0	5	0	0	0	0	0	0	0	0	0	0	0	0	0	0	0	0	0	5	0.000101362309439	0.037037
d__Bacteria	k__unclassified_d__Bacteria	p__Proteobacteria	c__Betaproteobacteria	o__Burkholderiales	f__Comamonadaceae	g__Variovorax	s__Variovorax_paradoxus	ASV24121	0	0	0	0	0	0	0	0	0	0	0	0	0	0	0	0	0	0	0	0	0	0	0	8	0	0	0	8	0.000162179695102	0.037037
d__Bacteria	k__unclassified_d__Bacteria	p__Proteobacteria	c__Deltaproteobacteria	o__Myxococcales	f__Archangiaceae	g__Stigmatella	s__Stigmatella_aurantiaca	ASV16859	0	0	0	0	0	0	0	0	0	5	0	0	0	0	0	0	0	0	0	0	0	0	0	0	0	0	0	5	0.000101362309439	0.037037
d__Bacteria	k__unclassified_d__Bacteria	p__Actinobacteria	c__Actinomycetia	o__Streptomycetales	f__Streptomycetaceae	g__Streptomyces	s__Streptomyces_hundungensis	ASV43612	0	0	0	0	0	0	0	0	0	0	0	0	0	0	7	0	0	0	0	0	0	0	0	0	0	0	0	7	0.000141907233214	0.037037
d__Bacteria	k__unclassified_d__Bacteria	p__Proteobacteria	c__Alphaproteobacteria	o__Hyphomicrobiales	f__Rhizobiaceae	g__Sinorhizobium	s__Sinorhizobium_fredii	ASV30752	0	0	0	0	0	0	0	0	0	0	0	0	0	0	0	0	0	27	0	0	0	0	0	0	0	0	0	27	0.00054735647097	0.037037
d__Bacteria	k__unclassified_d__Bacteria	p__Actinobacteria	c__Actinomycetia	o__Propionibacteriales	f__Nocardioidaceae	g__Nocardioides	s__Nocardioides_sp._WS12	ASV17008	0	0	0	0	0	0	0	6	0	1	0	0	0	0	0	0	0	0	0	0	0	0	0	0	0	0	0	7	0.000141907233214	0.07407407407410001
d__Bacteria	k__unclassified_d__Bacteria	p__Proteobacteria	c__Alphaproteobacteria	o__Hyphomicrobiales	f__Nitrobacteraceae	g__Bradyrhizobium	s__Bradyrhizobium_sp._S2-20-1	ASV787	0	0	4	0	0	0	0	0	0	0	0	0	0	4	0	20	0	0	0	0	0	0	0	0	0	0	0	28	0.0005676289328580001	0.111111
d__Bacteria	k__unclassified_d__Bacteria	p__Planctomycetes	c__Planctomycetia	o__Isosphaerales	f__Isosphaeraceae	g__Singulisphaera	s__Singulisphaera_acidiphila	ASV17346	0	0	0	0	0	0	0	2	0	1	0	4	0	0	0	0	0	0	0	0	0	0	0	0	0	0	0	7	0.000141907233214	0.111111
d__Eukaryota	k__Fungi	p__Ascomycota	c__Eurotiomycetes	o__Eurotiales	f__Aspergillaceae	g__Penicilliopsis	s__Penicilliopsis_zonata	ASV16875	0	0	0	0	0	0	0	0	0	2	0	0	0	0	0	0	0	0	0	0	0	0	0	0	0	0	0	2	4.05449237755e-05	0.037037
d__Bacteria	k__unclassified_d__Bacteria	p__Proteobacteria	c__Alphaproteobacteria	o__Hyphomicrobiales	f__Nitrobacteraceae	g__Bradyrhizobium	s__Bradyrhizobium_cosmicum	ASV16882	0	0	0	0	0	0	0	0	0	2	0	0	0	0	0	0	0	0	0	0	0	0	0	0	0	0	0	2	4.05449237755e-05	0.037037
d__Bacteria	k__unclassified_d__Bacteria	p__Proteobacteria	c__Alphaproteobacteria	o__Hyphomicrobiales	f__Rhizobiaceae	g__Sinorhizobium	s__Sinorhizobium_meliloti	ASV17033	0	0	0	0	0	0	0	0	3	1	0	0	0	0	0	0	0	0	0	0	0	0	0	0	0	0	0	4	8.10898475511e-05	0.07407407407410001
d__Bacteria	k__unclassified_d__Bacteria	p__Proteobacteria	c__Alphaproteobacteria	o__Sphingomonadales	f__Erythrobacteraceae	g__Erythrobacter	s__Erythrobacter_sp.	ASV8883	0	0	0	0	0	0	0	0	0	0	0	0	0	0	0	0	0	0	0	0	0	0	6	0	0	0	0	6	0.000121634771327	0.037037
d__Bacteria	k__unclassified_d__Bacteria	p__Actinobacteria	c__Actinomycetia	o__Corynebacteriales	f__Nocardiaceae	g__Rhodococcus	s__Rhodococcus_fascians	ASV8871	0	0	0	0	0	0	0	0	0	0	0	0	0	0	0	0	0	0	0	0	0	0	5	0	0	0	0	5	0.000101362309439	0.037037
d__Bacteria	k__unclassified_d__Bacteria	p__Proteobacteria	c__Gammaproteobacteria	o__Xanthomonadales	f__Xanthomonadaceae	g__Lysobacter	s__Lysobacter_helvus	ASV45972	0	0	0	0	0	0	0	0	0	0	0	0	0	0	0	0	0	0	0	0	0	0	0	0	10	0	0	10	0.000202724618878	0.037037
d__Bacteria	k__unclassified_d__Bacteria	p__Cyanobacteria	c__unclassified_p__Cyanobacteria	o__Nostocales	f__Nostocaceae	g__Nostoc	s__Nostoc_sp._'Peltigera_membranacea_cyanobiont'	ASV40125	0	0	0	0	0	0	0	0	0	0	0	0	16	0	0	0	0	0	0	0	0	0	0	0	0	0	0	16	0.000324359390204	0.037037
d__Bacteria	k__unclassified_d__Bacteria	p__Proteobacteria	c__Alphaproteobacteria	o__Rhodospirillales	f__Rhodospirillaceae	g__Hypericibacter	s__Hypericibacter_adhaerens	ASV1783	0	0	0	0	0	0	0	0	0	0	0	0	0	0	0	0	0	0	21	0	0	2	0	0	0	0	0	23	0.00046626662341900003	0.07407407407410001
d__Bacteria	k__unclassified_d__Bacteria	p__Proteobacteria	c__Gammaproteobacteria	o__Oceanospirillales	f__Halomonadaceae	g__Halomonas	s__Halomonas_sp._THAF5a	ASV37312	0	0	0	0	0	0	0	0	0	0	0	0	0	0	0	0	0	0	0	0	0	0	0	0	0	0	7	7	0.000141907233214	0.037037
d__Bacteria	k__unclassified_d__Bacteria	p__Actinobacteria	c__Rubrobacteria	o__Rubrobacterales	f__Rubrobacteraceae	g__Rubrobacter	s__Rubrobacter_tropicus	ASV3986	9	0	0	0	0	0	11	0	0	0	0	0	0	0	0	0	0	0	0	0	0	0	0	0	0	0	0	20	0.000405449237755	0.07407407407410001
d__Bacteria	k__unclassified_d__Bacteria	p__Proteobacteria	c__Betaproteobacteria	o__Burkholderiales	f__Burkholderiaceae	g__Cupriavidus	s__Cupriavidus_malaysiensis	ASV447	0	0	0	0	0	0	0	0	0	0	0	5	1	6	0	0	0	0	0	0	0	7	0	0	0	0	0	19	0.00038517677586800004	0.148148
d__Bacteria	k__unclassified_d__Bacteria	p__Proteobacteria	c__Betaproteobacteria	o__Burkholderiales	f__Comamonadaceae	g__Polaromonas	s__Polaromonas_sp._JS666	ASV21571	0	0	0	0	0	0	0	0	0	0	0	0	0	0	0	0	0	0	0	11	0	0	0	0	0	0	0	11	0.000222997080765	0.037037
d__Bacteria	k__unclassified_d__Bacteria	p__Proteobacteria	c__Alphaproteobacteria	o__Hyphomicrobiales	f__Nitrobacteraceae	g__Bradyrhizobium	s__Bradyrhizobium_genosp._B	ASV8471	0	12	0	0	0	0	0	0	0	0	0	0	0	0	0	1	0	0	0	0	0	0	3	0	0	0	0	16	0.000324359390204	0.111111
d__Bacteria	k__unclassified_d__Bacteria	p__Actinobacteria	c__Rubrobacteria	o__Rubrobacterales	f__Rubrobacteraceae	g__Rubrobacter	s__Rubrobacter_marinus	ASV9939	0	0	15	0	0	0	0	0	0	0	0	0	0	0	0	0	0	0	0	0	0	0	2	0	0	0	0	17	0.00034463185209199996	0.07407407407410001
d__Bacteria	k__unclassified_d__Bacteria	p__Cyanobacteria	c__unclassified_p__Cyanobacteria	o__Nostocales	f__Nostocaceae	g__Nostoc	s__Nostoc_sp._'Peltigera_membranacea_cyanobiont'	ASV37314	0	0	0	0	0	0	0	0	0	0	0	0	0	0	0	0	0	0	0	0	0	0	0	0	0	0	10	10	0.000202724618878	0.037037
d__Bacteria	k__unclassified_d__Bacteria	p__Proteobacteria	c__Alphaproteobacteria	o__Caulobacterales	f__Caulobacteraceae	g__Brevundimonas	s__Brevundimonas_sp._DS20	ASV8878	0	0	0	0	0	0	0	0	0	0	0	0	0	0	0	0	0	0	0	0	0	0	5	0	0	0	0	5	0.000101362309439	0.037037
d__Bacteria	k__unclassified_d__Bacteria	p__Actinobacteria	c__Actinomycetia	o__Micrococcales	f__Microbacteriaceae	g__Plantibacter	s__Plantibacter_flavus	ASV13393	0	0	0	0	0	0	0	0	2	0	0	10	0	0	0	0	0	0	0	0	0	0	1	0	0	0	0	13	0.000263542004541	0.111111
d__Bacteria	k__unclassified_d__Bacteria	p__Proteobacteria	c__Gammaproteobacteria	o__Pseudomonadales	f__Pseudomonadaceae	g__Halopseudomonas	s__Halopseudomonas_pelagia	ASV1776	0	0	0	0	0	0	0	0	0	0	0	0	0	0	0	0	0	0	20	0	0	0	0	0	0	0	0	20	0.000405449237755	0.037037
d__Bacteria	k__unclassified_d__Bacteria	p__Proteobacteria	c__Alphaproteobacteria	o__Hyphomicrobiales	f__unclassified_o__Hyphomicrobiales	g__Nordella	s__Nordella_sp._HKS_07	ASV17644	0	0	0	0	0	0	0	0	0	3	5	3	0	0	4	0	0	0	0	0	0	0	0	0	0	0	0	15	0.000304086928317	0.148148
d__Bacteria	k__unclassified_d__Bacteria	p__Actinobacteria	c__Actinomycetia	o__Streptomycetales	f__Streptomycetaceae	g__Streptomyces	s__Streptomyces_liliifuscus	ASV163	0	0	10	0	0	0	0	0	0	0	0	0	0	17	0	0	0	0	0	0	0	0	0	0	0	0	0	27	0.00054735647097	0.07407407407410001
d__Bacteria	k__unclassified_d__Bacteria	p__Proteobacteria	c__Deltaproteobacteria	o__Myxococcales	f__Archangiaceae	g__Archangium	s__Archangium_violaceum	ASV22455	0	0	0	0	0	0	0	27	0	0	0	0	0	0	0	0	0	0	0	0	0	0	0	0	0	0	0	27	0.00054735647097	0.037037
d__Bacteria	k__unclassified_d__Bacteria	p__Actinobacteria	c__Actinomycetia	o__Micromonosporales	f__Micromonosporaceae	g__Micromonospora	s__Micromonospora_coriariae	ASV1701	0	0	0	0	0	5	0	0	0	0	0	0	0	1	0	0	0	11	2	0	0	0	0	1	0	0	0	20	0.000405449237755	0.185185
d__Bacteria	k__unclassified_d__Bacteria	p__Actinobacteria	c__Rubrobacteria	o__Rubrobacterales	f__Rubrobacteraceae	g__Rubrobacter	s__Rubrobacter_tropicus	ASV37310	0	0	0	0	0	0	0	0	0	0	0	0	0	0	0	0	0	0	0	0	0	0	0	0	0	0	4	4	8.10898475511e-05	0.037037
d__Bacteria	k__unclassified_d__Bacteria	p__Proteobacteria	c__Alphaproteobacteria	o__Hyphomicrobiales	f__Rhizobiaceae	g__Sinorhizobium	s__Sinorhizobium_fredii	ASV32406	0	0	0	0	0	0	0	0	18	0	0	0	0	0	0	0	0	0	0	0	0	0	0	0	0	0	0	18	0.00036490431398000003	0.037037
d__Bacteria	k__unclassified_d__Bacteria	p__Actinobacteria	c__Rubrobacteria	o__Rubrobacterales	f__Rubrobacteraceae	g__Rubrobacter	s__Rubrobacter_xylanophilus	ASV37335	0	0	0	0	0	0	0	0	0	0	0	0	0	0	0	0	0	0	0	0	0	0	0	0	0	0	8	8	0.000162179695102	0.037037
d__Bacteria	k__unclassified_d__Bacteria	p__Proteobacteria	c__Alphaproteobacteria	o__Hyphomicrobiales	f__Rhizobiaceae	g__Sinorhizobium	s__Sinorhizobium_fredii	ASV20584	0	0	0	0	0	0	0	0	0	0	0	1	0	0	0	0	0	0	0	0	20	0	0	0	0	0	0	21	0.00042572169964300005	0.07407407407410001
d__Bacteria	k__unclassified_d__Bacteria	p__Actinobacteria	c__Thermoleophilia	o__Solirubrobacterales	f__Conexibacteraceae	g__Conexibacter	s__Conexibacter_sp._SYSU_D00693	ASV35888	0	0	0	0	0	0	24	0	0	0	0	0	0	0	0	0	0	0	0	0	0	0	0	0	0	0	0	24	0.000486539085307	0.037037
d__Bacteria	k__unclassified_d__Bacteria	p__Actinobacteria	c__Actinomycetia	o__Corynebacteriales	f__Mycobacteriaceae	g__Mycolicibacterium	s__Mycolicibacterium_boenickei	ASV6757	0	0	0	0	0	0	0	0	13	0	0	0	0	0	0	9	0	0	0	0	0	0	0	0	2	0	0	24	0.000486539085307	0.111111
d__Bacteria	k__unclassified_d__Bacteria	p__Proteobacteria	c__Alphaproteobacteria	o__Hyphomicrobiales	f__Nitrobacteraceae	g__Bradyrhizobium	s__Bradyrhizobium_sp._PSBB068	ASV17097	0	0	0	0	0	0	0	0	0	2	3	0	0	0	0	0	0	0	0	0	5	0	0	0	0	0	0	10	0.000202724618878	0.111111
d__Bacteria	k__unclassified_d__Bacteria	p__Planctomycetes	c__Planctomycetia	o__Planctomycetales	f__Planctomycetaceae	g__Gimesia	s__Gimesia_benthica	ASV9079	0	0	0	0	0	0	0	0	0	0	0	0	0	0	0	0	0	0	0	4	0	0	5	0	0	0	0	9	0.00018245215699000001	0.07407407407410001
d__Bacteria	k__unclassified_d__Bacteria	p__Actinobacteria	c__Actinomycetia	o__Propionibacteriales	f__Actinopolymorphaceae	g__Actinopolymorpha	s__Actinopolymorpha_singaporensis	ASV193	0	0	0	0	0	0	0	0	0	0	0	8	0	15	0	0	0	0	0	0	0	0	0	0	0	0	0	23	0.00046626662341900003	0.07407407407410001
d__Bacteria	k__unclassified_d__Bacteria	p__Proteobacteria	c__Deltaproteobacteria	o__Desulfuromonadales	f__Desulfuromonadaceae	g__Desulfuromonas	s__Desulfuromonas_versatilis	ASV43623	0	0	0	0	0	0	0	0	0	0	0	0	0	0	6	0	0	0	0	0	0	0	0	0	0	0	0	6	0.000121634771327	0.037037
d__Bacteria	k__unclassified_d__Bacteria	p__Proteobacteria	c__Alphaproteobacteria	o__Hyphomicrobiales	f__Phyllobacteriaceae	g__Mesorhizobium	s__Mesorhizobium_sp._M7A.F.Ce.TU.012.03.2.1	ASV45981	0	0	0	0	0	0	0	0	0	0	0	0	0	0	0	0	0	0	0	0	0	0	0	0	9	0	0	9	0.00018245215699000001	0.037037
d__Bacteria	k__unclassified_d__Bacteria	p__Planctomycetes	c__Phycisphaerae	o__Tepidisphaerales	f__Tepidisphaeraceae	g__Humisphaera	s__Humisphaera_borealis	ASV16906	0	0	0	0	0	0	0	0	0	1	0	0	0	0	0	0	0	0	0	0	0	0	0	0	0	0	0	1	2.02724618878e-05	0.037037
d__Bacteria	k__unclassified_d__Bacteria	p__Planctomycetes	c__Planctomycetia	o__Planctomycetales	f__Planctomycetaceae	g__Caulifigura	s__Caulifigura_coniformis	ASV1781	0	0	0	0	0	0	0	0	0	0	0	0	0	0	0	0	0	0	14	0	0	0	0	0	0	0	0	14	0.00028381446642900004	0.037037
d__Bacteria	k__unclassified_d__Bacteria	p__Proteobacteria	c__Gammaproteobacteria	o__Enterobacterales	f__Yersiniaceae	g__Serratia	s__Serratia_marcescens	ASV9161	0	0	0	0	0	0	0	0	0	0	0	0	0	0	1	0	0	0	0	0	0	0	2	2	0	0	0	5	0.000101362309439	0.111111
d__Bacteria	k__unclassified_d__Bacteria	p__Proteobacteria	c__Alphaproteobacteria	o__Hyphomicrobiales	f__Chelatococcaceae	g__Chelatococcus	s__Chelatococcus_sp._CO-6	ASV40950	0	2	0	17	0	0	0	0	0	0	0	0	0	0	0	0	0	0	0	0	0	0	0	0	0	0	0	19	0.00038517677586800004	0.07407407407410001
d__Bacteria	k__unclassified_d__Bacteria	p__Proteobacteria	c__Alphaproteobacteria	o__Hyphomicrobiales	f__Phyllobacteriaceae	g__Mesorhizobium	s__Mesorhizobium_sp._M7A.F.Ce.TU.012.03.2.1	ASV32434	0	0	0	0	0	0	8	0	14	0	0	0	0	0	0	0	0	0	0	0	0	0	0	0	0	0	0	22	0.000445994161531	0.07407407407410001
d__Bacteria	k__unclassified_d__Bacteria	p__Proteobacteria	c__Alphaproteobacteria	o__Hyphomicrobiales	f__Blastochloridaceae	g__Blastochloris	s__Blastochloris_tepida	ASV16894	0	0	0	0	0	0	0	0	0	3	0	0	0	0	0	0	0	0	0	0	0	0	0	0	0	0	0	3	6.08173856633e-05	0.037037
d__Bacteria	k__unclassified_d__Bacteria	p__Proteobacteria	c__Alphaproteobacteria	o__Hyphomicrobiales	f__Rhizobiaceae	g__Rhizobium	s__Rhizobium_sp._007	ASV24985	0	4	0	0	0	0	0	0	0	0	0	2	0	0	0	0	0	7	0	0	0	0	0	1	0	0	0	14	0.00028381446642900004	0.148148
d__Bacteria	k__unclassified_d__Bacteria	p__Proteobacteria	c__Deltaproteobacteria	o__Myxococcales	f__Polyangiaceae	g__Chondromyces	s__Chondromyces_crocatus	ASV45998	0	0	0	0	0	0	0	0	0	0	0	0	0	0	0	0	0	0	0	0	0	0	0	0	9	0	0	9	0.00018245215699000001	0.037037
d__Bacteria	k__unclassified_d__Bacteria	p__Proteobacteria	c__Betaproteobacteria	o__Rhodocyclales	f__Zoogloeaceae	g__Azoarcus	s__Azoarcus_communis	ASV22558	0	0	0	0	0	0	0	9	0	0	0	0	0	0	4	0	0	0	0	0	0	0	0	0	0	0	0	13	0.000263542004541	0.07407407407410001
d__Bacteria	k__unclassified_d__Bacteria	p__Actinobacteria	c__Actinomycetia	o__Corynebacteriales	f__Mycobacteriaceae	g__Mycobacterium	s__Mycobacterium_cookii	ASV40137	0	0	0	0	0	0	0	0	0	0	0	0	9	0	0	0	0	0	0	0	0	0	0	0	0	0	0	9	0.00018245215699000001	0.037037
d__Bacteria	k__unclassified_d__Bacteria	p__Cyanobacteria	c__unclassified_p__Cyanobacteria	o__Pseudanabaenales	f__Leptolyngbyaceae	g__Leptolyngbya	s__Leptolyngbya_sp._7M	ASV24140	0	0	0	0	0	0	0	0	0	0	0	0	0	0	0	0	0	0	0	0	0	0	0	6	0	0	0	6	0.000121634771327	0.037037
d__Bacteria	k__unclassified_d__Bacteria	p__Verrucomicrobia	c__Opitutae	o__Opitutales	f__Opitutaceae	g__Oleiharenicola	s__Oleiharenicola_sp._KSB-15	ASV17963	0	3	0	0	0	0	0	0	0	4	0	0	0	0	0	0	6	0	0	0	0	0	0	0	0	10	0	23	0.00046626662341900003	0.148148
d__Bacteria	k__unclassified_d__Bacteria	p__Proteobacteria	c__Alphaproteobacteria	o__Hyphomicrobiales	f__Nitrobacteraceae	g__Bradyrhizobium	s__Bradyrhizobium_sp._SK17	ASV9081	0	0	0	0	0	0	0	0	0	0	0	0	0	0	2	0	0	0	0	0	0	0	2	0	0	0	0	4	8.10898475511e-05	0.07407407407410001
d__Archaea	k__unclassified_d__Archaea	p__Euryarchaeota	c__Halobacteria	o__Halobacteriales	f__Haloarculaceae	g__Halomicrobium	s__Halomicrobium_sp._LC1Hm	ASV16912	0	0	0	0	0	0	0	0	0	1	0	0	0	0	0	0	0	0	0	0	0	0	0	0	0	0	0	1	2.02724618878e-05	0.037037
d__Bacteria	k__unclassified_d__Bacteria	p__Proteobacteria	c__Alphaproteobacteria	o__Hyphomicrobiales	f__Methylobacteriaceae	g__Methylobacterium	s__Methylobacterium_indicum	ASV45988	0	0	0	0	0	0	0	0	0	0	0	0	0	0	0	0	0	0	0	0	0	0	0	0	6	0	0	6	0.000121634771327	0.037037
d__Bacteria	k__unclassified_d__Bacteria	p__Proteobacteria	c__Deltaproteobacteria	o__Myxococcales	f__Polyangiaceae	g__Sorangium	s__Sorangium_cellulosum	ASV16913	0	0	0	0	0	0	0	0	0	3	0	0	0	0	0	0	0	0	0	0	0	0	0	0	0	0	0	3	6.08173856633e-05	0.037037
d__Bacteria	k__unclassified_d__Bacteria	p__Proteobacteria	c__Gammaproteobacteria	o__Nevskiales	f__Steroidobacteraceae	g__Steroidobacter	s__Steroidobacter_denitrificans	ASV8909	0	0	0	0	0	0	0	0	0	0	0	0	0	0	0	0	0	0	0	0	0	0	3	0	0	0	0	3	6.08173856633e-05	0.037037
d__Bacteria	k__unclassified_d__Bacteria	p__Proteobacteria	c__Betaproteobacteria	o__Nitrosomonadales	f__Thiobacillaceae	g__Thiobacillus	s__Thiobacillus_sp.	ASV24475	0	0	0	0	0	0	0	0	0	0	0	0	0	0	0	0	0	0	0	0	0	0	0	6	4	0	0	10	0.000202724618878	0.07407407407410001
d__Bacteria	k__unclassified_d__Bacteria	p__Actinobacteria	c__Actinomycetia	o__Propionibacteriales	f__Propionibacteriaceae	g__Tessaracoccus	s__Tessaracoccus_sp._T2.5-30	ASV45995	0	0	0	0	0	0	0	0	0	0	0	0	0	0	0	0	0	0	0	0	0	0	0	0	9	0	0	9	0.00018245215699000001	0.037037
d__Bacteria	k__unclassified_d__Bacteria	p__Proteobacteria	c__Alphaproteobacteria	o__Rhodobacterales	f__Roseobacteraceae	g__Salipiger	s__Salipiger_abyssi	ASV21590	0	0	0	0	0	0	0	0	0	0	0	0	0	0	0	0	0	0	0	13	0	0	0	0	0	0	0	13	0.000263542004541	0.037037
d__Eukaryota	k__Metazoa	p__Chordata	c__Actinopteri	o__Blenniiformes	f__Blenniidae	g__Salarias	s__Salarias_fasciatus	ASV43632	0	0	0	0	0	0	0	0	0	0	0	0	0	0	7	0	0	0	0	0	0	0	0	0	0	0	0	7	0.000141907233214	0.037037
d__Bacteria	k__unclassified_d__Bacteria	p__Actinobacteria	c__Actinomycetia	o__Corynebacteriales	f__Nocardiaceae	g__Rhodococcus	s__Rhodococcus_sp._WAY2	ASV45987	0	0	0	0	0	0	0	0	0	0	0	0	0	0	0	0	0	0	0	0	0	0	0	0	9	0	0	9	0.00018245215699000001	0.037037
d__Bacteria	k__unclassified_d__Bacteria	p__Actinobacteria	c__Actinomycetia	o__Micrococcales	f__Micrococcaceae	g__Arthrobacter	s__Arthrobacter_sp._PGP41	ASV24376	0	0	0	0	0	0	0	0	0	0	0	0	0	0	0	0	0	0	0	0	0	0	0	4	0	0	4	8	0.000162179695102	0.07407407407410001
d__Bacteria	k__unclassified_d__Bacteria	p__Actinobacteria	c__Rubrobacteria	o__Rubrobacterales	f__Rubrobacteraceae	g__Rubrobacter	s__Rubrobacter_indicoceani	ASV1902	0	0	0	0	0	0	0	0	0	0	0	2	0	0	0	0	0	0	8	0	0	0	0	0	0	0	0	10	0.000202724618878	0.07407407407410001
d__Bacteria	k__unclassified_d__Bacteria	p__Proteobacteria	c__Alphaproteobacteria	o__Hyphomicrobiales	f__Nitrobacteraceae	g__Tardiphaga	s__Tardiphaga_sp._vice352	ASV7500	0	0	0	0	0	0	0	0	0	2	0	0	0	0	0	3	0	6	0	0	0	0	0	0	0	0	0	11	0.000222997080765	0.111111
d__Bacteria	k__unclassified_d__Bacteria	p__Proteobacteria	c__Alphaproteobacteria	o__Hyphomicrobiales	f__Hyphomicrobiaceae	g__Hyphomicrobium	s__Hyphomicrobium_nitrativorans	ASV45997	0	0	0	0	0	0	0	0	0	0	0	0	0	0	0	0	0	0	0	0	0	0	0	0	7	0	0	7	0.000141907233214	0.037037
d__Bacteria	k__unclassified_d__Bacteria	p__Actinobacteria	c__Actinomycetia	o__Pseudonocardiales	f__Pseudonocardiaceae	g__Amycolatopsis	s__Amycolatopsis_mediterranei	ASV16919	0	0	0	0	0	0	0	0	0	5	0	0	0	0	0	0	0	0	0	0	0	0	0	0	0	0	0	5	0.000101362309439	0.037037
d__Bacteria	k__unclassified_d__Bacteria	p__Proteobacteria	c__Alphaproteobacteria	o__Sphingomonadales	f__Sphingomonadaceae	g__Sphingomonas	s__Sphingomonas_koreensis	ASV8914	0	0	0	0	0	0	0	0	0	0	0	0	0	0	0	0	0	0	0	0	0	0	6	0	0	0	0	6	0.000121634771327	0.037037
d__Bacteria	k__unclassified_d__Bacteria	p__Proteobacteria	c__Alphaproteobacteria	o__Hyphomicrobiales	f__Nitrobacteraceae	g__Nitrobacter	s__Nitrobacter_hamburgensis	ASV43628	0	0	0	0	0	0	0	0	0	0	0	0	0	0	8	0	0	0	0	0	0	0	0	0	0	0	0	8	0.000162179695102	0.037037
d__Bacteria	k__unclassified_d__Bacteria	p__Proteobacteria	c__Alphaproteobacteria	o__Hyphomicrobiales	f__Methylobacteriaceae	g__Microvirga	s__Microvirga_thermotolerans	ASV37358	0	0	0	0	0	0	0	0	0	0	0	0	0	0	0	0	0	0	0	0	0	0	0	0	0	0	8	8	0.000162179695102	0.037037
d__Bacteria	k__unclassified_d__Bacteria	p__Proteobacteria	c__Betaproteobacteria	o__Burkholderiales	f__Alcaligenaceae	g__Castellaniella	s__Castellaniella_defragrans	ASV17559	0	3	0	0	0	0	0	0	7	3	0	0	0	0	0	0	0	0	0	0	0	0	0	0	0	0	0	13	0.000263542004541	0.111111
d__Bacteria	k__unclassified_d__Bacteria	p__Actinobacteria	c__Rubrobacteria	o__Rubrobacterales	f__Rubrobacteraceae	g__Rubrobacter	s__Rubrobacter_marinus	ASV4125	6	0	0	0	0	0	0	0	0	0	0	9	0	0	0	0	0	0	0	0	0	0	0	0	0	0	0	15	0.000304086928317	0.07407407407410001
d__Bacteria	k__unclassified_d__Bacteria	p__Proteobacteria	c__Alphaproteobacteria	o__Sphingomonadales	f__Sphingomonadaceae	g__Sphingomonas	s__Sphingomonas_rhizophila	ASV2263	0	0	0	0	0	0	0	0	0	0	0	0	0	0	0	0	0	0	4	0	0	0	0	0	0	0	5	9	0.00018245215699000001	0.07407407407410001
d__Bacteria	k__unclassified_d__Bacteria	p__Proteobacteria	c__Gammaproteobacteria	o__Enterobacterales	f__Yersiniaceae	g__Serratia	s__Serratia_ficaria	ASV43645	0	0	0	0	0	0	0	0	0	0	0	0	0	0	10	0	0	0	0	0	0	0	0	0	0	0	0	10	0.000202724618878	0.037037
d__Bacteria	k__unclassified_d__Bacteria	p__Actinobacteria	c__Actinomycetia	o__Micrococcales	f__Micrococcaceae	g__Arthrobacter	s__Arthrobacter_sp._NicSoilB11	ASV21598	0	0	0	0	0	0	0	0	0	0	0	0	0	0	0	0	0	0	0	10	0	0	0	0	0	0	0	10	0.000202724618878	0.037037
d__Bacteria	k__unclassified_d__Bacteria	p__Proteobacteria	c__Alphaproteobacteria	o__Hyphomicrobiales	f__Nitrobacteraceae	g__Bradyrhizobium	s__Bradyrhizobium_lablabi	ASV16943	0	0	0	0	0	0	0	0	0	3	0	0	0	0	0	0	0	0	0	0	0	0	0	0	0	0	0	3	6.08173856633e-05	0.037037
d__Bacteria	k__unclassified_d__Bacteria	p__Proteobacteria	c__Alphaproteobacteria	o__Sphingomonadales	f__Sphingomonadaceae	g__Sphingomonas	s__Sphingomonas_rhizophila	ASV3932	6	0	0	0	0	0	0	0	0	0	0	0	0	0	0	0	0	0	0	0	0	0	0	0	0	0	0	6	0.000121634771327	0.037037
d__Bacteria	k__unclassified_d__Bacteria	p__Proteobacteria	c__Alphaproteobacteria	o__Hyphomicrobiales	f__Methylobacteriaceae	g__Methylobacterium	s__Methylobacterium_durans	ASV29938	0	0	0	0	22	0	0	0	0	0	0	0	0	0	0	0	0	0	0	0	0	0	0	0	0	0	0	22	0.000445994161531	0.037037
d__Bacteria	k__unclassified_d__Bacteria	p__Actinobacteria	c__Rubrobacteria	o__Rubrobacterales	f__Rubrobacteraceae	g__Rubrobacter	s__Rubrobacter_radiotolerans	ASV46005	0	0	0	0	0	0	0	0	0	0	0	0	0	0	0	0	0	0	0	0	0	0	0	0	12	0	0	12	0.000243269542653	0.037037
d__Bacteria	k__unclassified_d__Bacteria	p__Proteobacteria	c__Betaproteobacteria	o__Burkholderiales	f__Comamonadaceae	g__Rhodoferax	s__Rhodoferax_sediminis	ASV35890	0	0	0	0	0	0	22	0	0	0	0	0	0	0	0	0	0	0	0	0	0	0	0	0	0	0	0	22	0.000445994161531	0.037037
d__Bacteria	k__unclassified_d__Bacteria	p__Proteobacteria	c__Alphaproteobacteria	o__Hyphomicrobiales	f__Hyphomicrobiaceae	g__Hyphomicrobium	s__Hyphomicrobium_denitrificans	ASV22106	0	0	0	0	0	0	0	3	0	0	0	0	0	0	0	0	0	0	0	2	0	0	0	0	0	5	0	10	0.000202724618878	0.111111
d__Bacteria	k__unclassified_d__Bacteria	p__Actinobacteria	c__Actinomycetia	o__Corynebacteriales	f__Mycobacteriaceae	g__Mycolicibacterium	s__Mycolicibacterium_parafortuitum	ASV16942	0	0	0	0	0	0	0	0	0	2	0	0	0	0	0	0	0	0	0	0	0	0	0	0	0	0	0	2	4.05449237755e-05	0.037037
d__Bacteria	k__unclassified_d__Bacteria	p__Proteobacteria	c__Betaproteobacteria	o__Burkholderiales	f__Comamonadaceae	g__Acidovorax	s__Acidovorax_avenae	ASV9108	0	0	0	0	0	0	0	0	0	0	0	0	1	0	0	0	0	0	0	0	0	0	3	0	0	0	1	5	0.000101362309439	0.111111
d__Bacteria	k__unclassified_d__Bacteria	p__Proteobacteria	c__Alphaproteobacteria	o__Hyphomicrobiales	f__Xanthobacteraceae	g__Starkeya	s__Starkeya_sp._ORNL1	ASV16941	0	0	0	0	0	0	0	0	0	3	0	0	0	0	0	0	0	0	0	0	0	0	0	0	0	0	0	3	6.08173856633e-05	0.037037
d__Bacteria	k__unclassified_d__Bacteria	p__Proteobacteria	c__Alphaproteobacteria	o__Hyphomicrobiales	f__Rhizobiaceae	g__Rhizobium	s__Rhizobium_leguminosarum	ASV16938	0	0	0	0	0	0	0	0	0	5	0	0	0	0	0	0	0	0	0	0	0	0	0	0	0	0	0	5	0.000101362309439	0.037037
d__Bacteria	k__unclassified_d__Bacteria	p__Actinobacteria	c__Actinomycetia	o__Frankiales	f__Frankiaceae	g__Frankia	s__Frankia_inefficax	ASV980	5	0	0	4	0	0	0	0	0	2	0	0	0	3	0	0	0	0	0	0	0	0	0	0	0	0	0	14	0.00028381446642900004	0.148148
d__Bacteria	k__unclassified_d__Bacteria	p__Proteobacteria	c__Alphaproteobacteria	o__Hyphomicrobiales	f__Methylobacteriaceae	g__Microvirga	s__Microvirga_sp._VF16	ASV32413	0	0	0	0	0	0	0	0	17	0	0	0	0	0	0	0	0	0	0	0	0	0	0	0	0	0	0	17	0.00034463185209199996	0.037037
d__Bacteria	k__unclassified_d__Bacteria	p__Proteobacteria	c__Alphaproteobacteria	o__Sphingomonadales	f__Sphingomonadaceae	g__Sphingomonas	s__Sphingomonas_sinipercae	ASV37359	0	0	0	0	0	0	0	0	0	0	0	0	0	0	0	0	0	0	0	0	0	0	0	0	0	0	7	7	0.000141907233214	0.037037
d__Bacteria	k__unclassified_d__Bacteria	p__Proteobacteria	c__Alphaproteobacteria	o__Hyphomicrobiales	f__Nitrobacteraceae	g__Bradyrhizobium	s__Bradyrhizobium_sp._S2-11-4	ASV32914	0	0	0	0	0	0	0	0	3	0	0	11	0	0	0	0	0	0	0	0	0	0	0	0	0	0	0	14	0.00028381446642900004	0.07407407407410001
d__Bacteria	k__unclassified_d__Bacteria	p__Proteobacteria	c__Gammaproteobacteria	o__Xanthomonadales	f__Xanthomonadaceae	g__Lysobacter	s__Lysobacter_solisilvae	ASV40142	0	0	0	0	0	0	0	0	0	0	0	0	11	0	0	0	0	0	0	0	0	0	0	0	0	0	0	11	0.000222997080765	0.037037
d__Bacteria	k__unclassified_d__Bacteria	p__Planctomycetes	c__Phycisphaerae	o__Tepidisphaerales	f__Tepidisphaeraceae	g__Humisphaera	s__Humisphaera_borealis	ASV21601	0	0	0	0	0	0	0	0	0	0	0	0	0	0	0	0	0	0	0	6	0	0	0	0	0	0	0	6	0.000121634771327	0.037037
d__Bacteria	k__unclassified_d__Bacteria	p__Proteobacteria	c__Alphaproteobacteria	o__Hyphomicrobiales	f__unclassified_o__Hyphomicrobiales	g__Nordella	s__Nordella_sp._HKS_07	ASV24325	0	0	0	0	0	0	0	0	3	0	0	2	0	0	0	0	0	0	0	0	0	0	0	6	0	0	0	11	0.000222997080765	0.111111
d__Bacteria	k__unclassified_d__Bacteria	p__Actinobacteria	c__Actinomycetia	o__Micrococcales	f__Microbacteriaceae	g__Microbacterium	s__Microbacterium_atlanticum	ASV22459	0	0	0	0	0	0	0	20	0	0	0	0	0	0	0	0	0	0	0	0	0	0	0	0	0	0	0	20	0.000405449237755	0.037037
d__Bacteria	k__unclassified_d__Bacteria	p__Proteobacteria	c__Gammaproteobacteria	o__Aeromonadales	f__Aeromonadaceae	g__Aeromonas	s__Aeromonas_hydrophila	ASV37351	0	0	0	0	0	0	0	0	0	0	0	0	0	0	0	0	0	0	0	0	0	0	0	0	0	0	7	7	0.000141907233214	0.037037
d__Bacteria	k__unclassified_d__Bacteria	p__Proteobacteria	c__Alphaproteobacteria	o__Hyphomicrobiales	f__Devosiaceae	g__Devosia	s__Devosia_ginsengisoli	ASV21594	0	0	0	0	0	0	0	0	0	0	0	0	0	0	0	0	0	0	0	8	0	0	0	0	0	0	0	8	0.000162179695102	0.037037
d__Bacteria	k__unclassified_d__Bacteria	p__Actinobacteria	c__Actinomycetia	o__Corynebacteriales	f__Mycobacteriaceae	g__Mycolicibacterium	s__Mycolicibacterium_parafortuitum	ASV16935	0	0	0	0	0	0	0	0	0	4	0	0	0	0	0	0	0	0	0	0	0	0	0	0	0	0	0	4	8.10898475511e-05	0.037037
d__Bacteria	k__unclassified_d__Bacteria	p__Proteobacteria	c__Alphaproteobacteria	o__Hyphomicrobiales	f__Rhizobiaceae	g__Sinorhizobium	s__Sinorhizobium_fredii	ASV14168	0	0	0	0	0	14	0	0	0	0	0	0	0	0	1	0	0	0	0	0	0	0	0	0	0	0	0	15	0.000304086928317	0.07407407407410001
d__Bacteria	k__unclassified_d__Bacteria	p__Proteobacteria	c__Betaproteobacteria	o__Burkholderiales	f__Alcaligenaceae	g__Achromobacter	s__Achromobacter_spanius	ASV15522	0	0	0	0	0	0	0	0	0	0	0	0	0	0	0	0	3	0	0	0	0	11	0	0	0	12	0	26	0.000527084009082	0.111111
d__Bacteria	k__unclassified_d__Bacteria	p__Proteobacteria	c__Alphaproteobacteria	o__Sphingomonadales	f__Sphingomonadaceae	g__Sphingobium	s__Sphingobium_yanoikuyae	ASV17179	0	0	0	0	0	0	0	0	0	5	0	0	0	0	0	0	0	0	0	0	0	0	0	3	0	0	0	8	0.000162179695102	0.07407407407410001
d__Bacteria	k__unclassified_d__Bacteria	p__Proteobacteria	c__Alphaproteobacteria	o__Hyphomicrobiales	f__Hyphomicrobiaceae	g__Methyloceanibacter	s__Methyloceanibacter_sp._wino2	ASV16958	0	0	0	0	0	0	0	0	0	3	0	0	0	0	0	0	0	0	0	0	0	0	0	0	0	0	0	3	6.08173856633e-05	0.037037
d__Bacteria	k__unclassified_d__Bacteria	p__Actinobacteria	c__Actinomycetia	o__Micrococcales	f__Beutenbergiaceae	g__Miniimonas	s__Miniimonas_sp._S16	ASV16953	0	0	0	0	0	0	0	0	0	5	0	0	0	0	0	0	0	0	0	0	0	0	0	0	0	0	0	5	0.000101362309439	0.037037
d__Bacteria	k__unclassified_d__Bacteria	p__Proteobacteria	c__Alphaproteobacteria	o__Hyphomicrobiales	f__Xanthobacteraceae	g__Starkeya	s__Starkeya_novella	ASV17367	0	0	0	0	0	0	0	0	0	3	3	0	0	0	0	0	0	0	0	0	0	0	0	0	2	0	0	8	0.000162179695102	0.111111
d__Bacteria	k__unclassified_d__Bacteria	p__Proteobacteria	c__Alphaproteobacteria	o__Hyphomicrobiales	f__Phyllobacteriaceae	g__Mesorhizobium	s__Mesorhizobium_loti	ASV2439	0	0	2	0	0	0	0	0	0	1	0	0	0	0	0	0	0	0	5	0	0	0	0	0	0	0	0	8	0.000162179695102	0.111111
d__Bacteria	k__unclassified_d__Bacteria	p__Acidobacteria	c__Vicinamibacteria	o__Vicinamibacterales	f__Vicinamibacteraceae	g__Luteitalea	s__Luteitalea_pratensis	ASV9062	0	0	0	0	0	0	0	0	0	0	0	0	0	0	0	0	0	0	0	0	0	5	6	0	0	0	0	11	0.000222997080765	0.07407407407410001
d__Bacteria	k__unclassified_d__Bacteria	p__Planctomycetes	c__Planctomycetia	o__Pirellulales	f__Pirellulaceae	g__Anatilimnocola	s__Anatilimnocola_aggregata	ASV8943	0	0	0	0	0	0	0	0	0	0	0	0	0	0	0	0	0	0	0	0	0	0	5	0	0	0	0	5	0.000101362309439	0.037037
d__Bacteria	k__unclassified_d__Bacteria	p__Proteobacteria	c__Alphaproteobacteria	o__Hyphomicrobiales	f__Aurantimonadaceae	g__Martelella	s__Martelella_mediterranea	ASV2068	0	3	0	0	0	0	0	0	0	3	0	0	0	0	0	0	0	0	10	0	0	0	0	0	0	0	0	16	0.000324359390204	0.111111
d__Bacteria	k__unclassified_d__Bacteria	p__Proteobacteria	c__Alphaproteobacteria	o__Hyphomicrobiales	f__Nitrobacteraceae	g__Bradyrhizobium	s__Bradyrhizobium_sp._CCBAU_51765	ASV16951	0	0	0	0	0	0	0	0	0	4	0	0	0	0	0	0	0	0	0	0	0	0	0	0	0	0	0	4	8.10898475511e-05	0.037037
d__Bacteria	k__unclassified_d__Bacteria	p__Proteobacteria	c__Betaproteobacteria	o__Burkholderiales	f__Comamonadaceae	g__Acidovorax	s__Acidovorax_sp._1608163	ASV8942	0	0	0	0	0	0	0	0	0	0	0	0	0	0	0	0	0	0	0	0	0	0	4	0	0	0	0	4	8.10898475511e-05	0.037037
d__Bacteria	k__unclassified_d__Bacteria	p__Proteobacteria	c__Alphaproteobacteria	o__Sphingomonadales	f__Sphingomonadaceae	g__Sphingomonas	s__Sphingomonas_sinipercae	ASV14611	0	0	0	0	0	6	2	0	0	1	0	0	0	0	0	0	0	0	0	0	0	0	0	0	2	0	0	11	0.000222997080765	0.148148
d__Bacteria	k__unclassified_d__Bacteria	p__Proteobacteria	c__Betaproteobacteria	o__Burkholderiales	f__Burkholderiaceae	g__Pandoraea	s__Pandoraea_thiooxydans	ASV16947	0	0	0	0	0	0	0	0	0	2	0	0	0	0	0	0	0	0	0	0	0	0	0	0	0	0	0	2	4.05449237755e-05	0.037037
d__Bacteria	k__unclassified_d__Bacteria	p__Proteobacteria	c__Deltaproteobacteria	o__Myxococcales	f__Myxococcaceae	g__Corallococcus	s__Corallococcus_macrosporus	ASV9899	0	0	0	0	0	0	14	0	0	0	0	0	0	0	0	0	0	0	0	0	0	0	2	0	0	0	0	16	0.000324359390204	0.07407407407410001
d__Bacteria	k__unclassified_d__Bacteria	p__Proteobacteria	c__Betaproteobacteria	o__Nitrosomonadales	f__Sulfuricellaceae	g__Sulfuriferula	s__Sulfuriferula_plumbiphila	ASV43661	0	0	0	0	0	0	0	0	0	0	0	0	0	0	9	0	0	0	0	0	0	0	0	0	0	0	0	9	0.00018245215699000001	0.037037
d__Bacteria	k__unclassified_d__Bacteria	p__Actinobacteria	c__Actinomycetia	o__Corynebacteriales	f__Nocardiaceae	g__Rhodococcus	s__Rhodococcus_sp._WAY2	ASV43655	0	0	0	0	0	0	0	0	0	0	0	0	0	0	5	0	0	0	0	0	0	0	0	0	0	0	0	5	0.000101362309439	0.037037
d__Bacteria	k__unclassified_d__Bacteria	p__Actinobacteria	c__Actinomycetia	o__Micrococcales	f__Micrococcaceae	g__Pseudarthrobacter	s__Pseudarthrobacter_psychrotolerans	ASV24201	0	0	0	0	0	0	0	0	0	0	0	0	0	0	0	0	0	0	0	0	0	0	0	4	0	0	2	6	0.000121634771327	0.07407407407410001
d__Bacteria	k__unclassified_d__Bacteria	p__Actinobacteria	c__Actinomycetia	o__Pseudonocardiales	f__Pseudonocardiaceae	g__Pseudonocardia	s__Pseudonocardia_sp._CGMCC_4.1532	ASV16325	0	0	0	0	0	0	0	0	0	0	0	0	0	0	0	0	0	5	0	0	9	2	0	3	0	0	0	19	0.00038517677586800004	0.148148
d__Bacteria	k__unclassified_d__Bacteria	p__Planctomycetes	c__Phycisphaerae	o__Tepidisphaerales	f__Tepidisphaeraceae	g__Humisphaera	s__Humisphaera_borealis	ASV8950	0	0	0	0	0	0	0	0	0	0	0	0	0	0	0	0	0	0	0	0	0	0	5	0	0	0	0	5	0.000101362309439	0.037037
d__Bacteria	k__unclassified_d__Bacteria	p__Proteobacteria	c__Alphaproteobacteria	o__Hyphomicrobiales	f__Nitrobacteraceae	g__Bradyrhizobium	s__Bradyrhizobium_sp._ORS_278	ASV6902	0	0	0	15	0	0	0	0	0	0	0	0	0	0	0	6	0	0	0	0	0	0	0	0	0	0	0	21	0.00042572169964300005	0.07407407407410001
d__Bacteria	k__unclassified_d__Bacteria	p__Firmicutes	c__Bacilli	o__Bacillales	f__Planococcaceae	g__Solibacillus	s__Solibacillus_silvestris	ASV21605	0	0	0	0	0	0	0	0	0	0	0	0	0	0	0	0	0	0	0	11	0	0	0	0	0	0	0	11	0.000222997080765	0.037037
d__Bacteria	k__unclassified_d__Bacteria	p__Acidobacteria	c__Acidobacteriia	o__Bryobacterales	f__Bryobacteraceae	g__Paludibaculum	s__Paludibaculum_fermentans	ASV8939	0	0	0	0	0	0	0	0	0	0	0	0	0	0	0	0	0	0	0	0	0	0	5	0	0	0	0	5	0.000101362309439	0.037037
d__Bacteria	k__unclassified_d__Bacteria	p__Proteobacteria	c__Alphaproteobacteria	o__Hyphomicrobiales	f__Aurantimonadaceae	g__Martelella	s__Martelella_endophytica	ASV46019	0	0	0	0	0	0	0	0	0	0	0	0	0	0	0	0	0	0	0	0	0	0	0	0	6	0	0	6	0.000121634771327	0.037037
d__Bacteria	k__unclassified_d__Bacteria	p__Proteobacteria	c__Betaproteobacteria	o__Burkholderiales	f__Comamonadaceae	g__Acidovorax	s__Acidovorax_sp._JMULE5	ASV46009	0	0	0	0	0	0	0	0	0	0	0	0	0	0	0	0	0	0	0	0	0	0	0	0	5	0	0	5	0.000101362309439	0.037037
d__Bacteria	k__unclassified_d__Bacteria	p__Proteobacteria	c__Alphaproteobacteria	o__Sphingomonadales	f__Sphingomonadaceae	g__Sphingomonas	s__Sphingomonas_sp._HDW15A	ASV16946	0	0	0	0	0	0	0	0	0	3	0	0	0	0	0	0	0	0	0	0	0	0	0	0	0	0	0	3	6.08173856633e-05	0.037037
d__Bacteria	k__unclassified_d__Bacteria	p__Verrucomicrobia	c__Opitutae	o__Opitutales	f__Opitutaceae	g__Lacunisphaera	s__Lacunisphaera_limnophila	ASV9071	0	0	0	0	0	0	0	0	0	0	0	0	0	0	0	0	0	0	0	0	0	0	2	2	0	0	0	4	8.10898475511e-05	0.07407407407410001
d__Bacteria	k__unclassified_d__Bacteria	p__Proteobacteria	c__Alphaproteobacteria	o__Hyphomicrobiales	f__Hyphomicrobiaceae	g__Rhodoplanes	s__Rhodoplanes_sp._Z2-YC6860	ASV21620	0	0	0	0	0	0	0	0	0	0	0	0	0	0	0	0	0	0	0	10	0	0	0	0	0	0	0	10	0.000202724618878	0.037037
d__Bacteria	k__unclassified_d__Bacteria	p__Actinobacteria	c__Actinomycetia	o__Corynebacteriales	f__Mycobacteriaceae	g__Mycobacterium	s__Mycobacterium_kubicae	ASV10984	0	0	0	0	0	0	0	0	2	1	0	0	0	0	4	0	0	0	0	0	0	0	1	0	0	0	0	8	0.000162179695102	0.148148
d__Bacteria	k__unclassified_d__Bacteria	p__Proteobacteria	c__Gammaproteobacteria	o__Pseudomonadales	f__Pseudomonadaceae	g__Pseudomonas	s__Pseudomonas_mendocina	ASV30765	0	0	0	0	0	0	0	0	4	0	0	0	0	0	0	0	0	18	0	0	0	0	0	0	0	0	0	22	0.000445994161531	0.07407407407410001
d__Bacteria	k__unclassified_d__Bacteria	p__Proteobacteria	c__Alphaproteobacteria	o__Hyphomicrobiales	f__Xanthobacteraceae	g__Starkeya	s__Starkeya_sp._ORNL1	ASV40156	0	0	0	0	0	0	0	0	0	0	0	0	10	0	0	0	0	0	0	0	0	0	0	0	0	0	0	10	0.000202724618878	0.037037
d__Bacteria	k__unclassified_d__Bacteria	p__Proteobacteria	c__Alphaproteobacteria	o__Rhodospirillales	f__Rhodospirillaceae	g__Hypericibacter	s__Hypericibacter_adhaerens	ASV25187	0	5	0	0	0	0	0	0	0	0	7	0	0	0	0	0	0	0	0	0	0	0	0	1	0	5	0	18	0.00036490431398000003	0.148148
d__Bacteria	k__unclassified_d__Bacteria	p__Proteobacteria	c__Alphaproteobacteria	o__Hyphomicrobiales	f__Nitrobacteraceae	g__Tardiphaga	s__Tardiphaga_sp._vice352	ASV16982	0	0	0	0	0	0	0	0	0	5	0	0	0	0	0	0	0	0	0	0	0	0	0	0	0	0	0	5	0.000101362309439	0.037037
d__Bacteria	k__unclassified_d__Bacteria	p__Planctomycetes	c__Planctomycetia	o__Pirellulales	f__Pirellulaceae	g__Rosistilla	s__Rosistilla_oblonga	ASV4732	4	0	0	0	0	3	0	0	0	0	0	0	0	0	0	0	0	0	0	0	2	5	1	0	0	0	0	15	0.000304086928317	0.185185
d__Bacteria	k__unclassified_d__Bacteria	p__Actinobacteria	c__Actinomycetia	o__Corynebacteriales	f__Mycobacteriaceae	g__Mycolicibacterium	s__Mycolicibacterium_moriokaense	ASV17402	0	0	8	0	0	0	0	0	0	0	0	0	0	0	0	0	0	0	0	0	0	0	0	0	0	0	0	8	0.000162179695102	0.037037
d__Bacteria	k__unclassified_d__Bacteria	p__Planctomycetes	c__Planctomycetia	o__Planctomycetales	f__Planctomycetaceae	g__Gimesia	s__Gimesia_panareensis	ASV16972	0	0	0	0	0	0	0	0	0	2	0	0	0	0	0	0	0	0	0	0	0	0	0	0	0	0	0	2	4.05449237755e-05	0.037037
d__Bacteria	k__unclassified_d__Bacteria	p__Actinobacteria	c__Actinomycetia	o__Micromonosporales	f__Micromonosporaceae	g__Actinocatenispora	s__Actinocatenispora_sera	ASV37396	0	0	0	0	0	0	0	0	0	0	0	0	0	0	0	0	0	0	0	0	0	0	0	0	0	0	3	3	6.08173856633e-05	0.037037
d__Bacteria	k__unclassified_d__Bacteria	p__Proteobacteria	c__Alphaproteobacteria	o__Hyphomicrobiales	f__Hyphomicrobiaceae	g__Rhodoplanes	s__Rhodoplanes_sp._Z2-YC6860	ASV8954	0	0	0	0	0	0	0	0	0	0	0	0	0	0	0	0	0	0	0	0	0	0	4	0	0	0	0	4	8.10898475511e-05	0.037037
d__Bacteria	k__unclassified_d__Bacteria	p__Proteobacteria	c__Alphaproteobacteria	o__Sphingomonadales	f__Sphingomonadaceae	g__Sphingomonas	s__Sphingomonas_piscis	ASV9370	0	0	0	0	0	0	0	0	0	0	0	0	0	0	0	0	0	0	0	0	0	0	1	0	0	0	1	2	4.05449237755e-05	0.07407407407410001
d__Bacteria	k__unclassified_d__Bacteria	p__Planctomycetes	c__Phycisphaerae	o__Tepidisphaerales	f__Tepidisphaeraceae	g__Humisphaera	s__Humisphaera_borealis	ASV11642	0	0	0	0	0	0	0	0	0	0	0	0	0	0	0	0	0	0	0	0	0	0	0	2	0	0	0	2	4.05449237755e-05	0.037037
d__Bacteria	k__unclassified_d__Bacteria	p__Proteobacteria	c__Betaproteobacteria	o__Burkholderiales	f__Burkholderiaceae	g__Cupriavidus	s__Cupriavidus_oxalaticus	ASV20812	0	0	0	0	0	0	0	0	0	0	0	0	0	0	0	0	0	0	0	0	7	0	0	0	2	0	0	9	0.00018245215699000001	0.07407407407410001
d__Bacteria	k__unclassified_d__Bacteria	p__Proteobacteria	c__Deltaproteobacteria	o__Myxococcales	f__Myxococcaceae	g__Pyxidicoccus	s__Pyxidicoccus_sp._SCPEA002	ASV21618	0	0	0	0	0	0	0	0	0	0	0	0	0	0	0	0	0	0	0	8	0	0	0	0	0	0	0	8	0.000162179695102	0.037037
d__Bacteria	k__unclassified_d__Bacteria	p__Actinobacteria	c__Actinomycetia	o__Streptomycetales	f__Streptomycetaceae	g__Streptomyces	s__Streptomyces_exfoliatus	ASV17982	0	0	0	0	0	0	0	0	0	0	0	5	0	0	0	0	0	0	0	0	0	0	0	0	1	0	0	6	0.000121634771327	0.07407407407410001
d__Bacteria	k__unclassified_d__Bacteria	p__Proteobacteria	c__Gammaproteobacteria	o__Alteromonadales	f__Shewanellaceae	g__Shewanella	s__Shewanella_avicenniae	ASV39295	0	0	0	0	0	0	0	0	0	0	0	0	0	0	0	0	0	0	0	0	0	0	0	0	0	23	0	23	0.00046626662341900003	0.037037
d__Bacteria	k__unclassified_d__Bacteria	p__Proteobacteria	c__Betaproteobacteria	o__Burkholderiales	f__Oxalobacteraceae	g__Massilia	s__Massilia_violaceinigra	ASV9729	0	0	0	0	0	0	0	0	0	0	0	0	0	0	0	0	0	0	0	0	0	0	0	0	3	0	0	3	6.08173856633e-05	0.037037
d__Bacteria	k__unclassified_d__Bacteria	p__Proteobacteria	c__Alphaproteobacteria	o__Rhodospirillales	f__Acetobacteraceae	g__Roseococcus	s__Roseococcus_microcysteis	ASV46021	0	0	0	0	0	0	0	0	0	0	0	0	0	0	0	0	0	0	0	0	0	0	0	0	9	0	0	9	0.00018245215699000001	0.037037
d__Bacteria	k__unclassified_d__Bacteria	p__Proteobacteria	c__Alphaproteobacteria	o__Hyphomicrobiales	f__Rhizobiaceae	g__Sinorhizobium	s__Sinorhizobium_fredii	ASV2020	0	0	0	0	0	0	0	0	0	0	0	0	0	0	0	0	0	10	7	0	0	0	0	0	0	0	0	17	0.00034463185209199996	0.07407407407410001
d__Bacteria	k__unclassified_d__Bacteria	p__Proteobacteria	c__Betaproteobacteria	o__Burkholderiales	f__Comamonadaceae	g__Rhodoferax	s__Rhodoferax_koreense	ASV3992	7	0	0	0	0	0	0	0	0	0	0	0	0	0	0	0	0	0	0	0	0	0	0	0	0	0	0	7	0.000141907233214	0.037037
d__Bacteria	k__unclassified_d__Bacteria	p__Actinobacteria	c__Actinomycetia	o__Micrococcales	f__Micrococcaceae	g__Arthrobacter	s__Arthrobacter_crystallopoietes	ASV2043	0	0	0	0	0	0	0	0	0	0	0	0	0	0	0	0	0	0	7	0	0	0	0	3	0	0	0	10	0.000202724618878	0.07407407407410001
d__Bacteria	k__unclassified_d__Bacteria	p__Actinobacteria	c__Rubrobacteria	o__Rubrobacterales	f__Rubrobacteraceae	g__Rubrobacter	s__Rubrobacter_indicoceani	ASV32426	0	0	0	0	0	0	0	0	16	0	4	0	0	0	0	0	0	0	0	0	0	0	0	0	0	0	0	20	0.000405449237755	0.07407407407410001
d__Bacteria	k__unclassified_d__Bacteria	p__Proteobacteria	c__Betaproteobacteria	o__Rhodocyclales	f__Rhodocyclaceae	g__Niveibacterium	s__Niveibacterium_microcysteis	ASV46025	0	0	0	0	0	0	0	0	0	0	0	0	0	0	0	0	0	0	0	0	0	0	0	0	7	0	0	7	0.000141907233214	0.037037
d__Bacteria	k__unclassified_d__Bacteria	p__Verrucomicrobia	c__Opitutae	o__Opitutales	f__Opitutaceae	g__Opitutus	s__Opitutus_sp._GAS368	ASV43677	0	0	0	0	0	0	0	0	0	0	0	0	0	0	4	0	0	0	0	0	0	0	0	0	0	0	0	4	8.10898475511e-05	0.037037
d__Bacteria	k__unclassified_d__Bacteria	p__Proteobacteria	c__Alphaproteobacteria	o__Rhodospirillales	f__Rhodospirillaceae	g__Rhodospirillum	s__Rhodospirillum_centenum	ASV8959	0	0	0	0	0	0	0	0	0	0	0	0	0	0	0	0	0	0	0	0	0	0	2	0	0	0	0	2	4.05449237755e-05	0.037037
d__Bacteria	k__unclassified_d__Bacteria	p__Actinobacteria	c__Actinomycetia	o__Corynebacteriales	f__Dietziaceae	g__Dietzia	s__Dietzia_sp._oral_taxon_368	ASV37384	0	0	0	0	0	0	0	0	0	0	0	0	0	0	0	0	0	0	0	0	0	0	0	0	0	0	8	8	0.000162179695102	0.037037
d__Bacteria	k__unclassified_d__Bacteria	p__Proteobacteria	c__Alphaproteobacteria	o__Hyphomicrobiales	f__Phyllobacteriaceae	g__Mesorhizobium	s__Mesorhizobium_loti	ASV2027	0	0	0	0	0	0	0	0	10	0	0	0	0	0	0	0	0	0	7	0	0	0	0	0	0	0	0	17	0.00034463185209199996	0.07407407407410001
d__Bacteria	k__unclassified_d__Bacteria	p__Actinobacteria	c__Actinomycetia	o__Micromonosporales	f__Micromonosporaceae	g__Micromonospora	s__Micromonospora_terminaliae	ASV27025	0	0	0	9	0	0	0	0	0	0	0	0	0	0	0	0	5	0	0	0	0	0	0	0	0	0	0	14	0.00028381446642900004	0.07407407407410001
d__Bacteria	k__unclassified_d__Bacteria	p__Proteobacteria	c__Alphaproteobacteria	o__Sphingomonadales	f__Sphingomonadaceae	g__Sphingomonas	s__Sphingomonas_psychrotolerans	ASV8971	0	0	0	0	0	0	0	0	0	0	0	0	0	0	0	0	0	0	0	0	0	0	5	0	0	0	0	5	0.000101362309439	0.037037
d__Bacteria	k__unclassified_d__Bacteria	p__Proteobacteria	c__Gammaproteobacteria	o__Methylococcales	f__Methylococcaceae	g__Methylomonas	s__Methylomonas_koyamae	ASV40955	0	0	0	18	0	0	0	0	0	0	0	0	0	0	0	0	0	0	0	0	0	0	0	0	0	0	0	18	0.00036490431398000003	0.037037
d__Bacteria	k__unclassified_d__Bacteria	p__Proteobacteria	c__Deltaproteobacteria	o__Myxococcales	f__Sandaracinaceae	g__Sandaracinus	s__Sandaracinus_amylolyticus	ASV46027	0	0	0	0	0	0	0	0	0	0	0	0	0	0	0	0	0	0	0	0	0	0	0	0	5	0	0	5	0.000101362309439	0.037037
d__Bacteria	k__unclassified_d__Bacteria	p__Actinobacteria	c__Actinomycetia	o__Pseudonocardiales	f__Pseudonocardiaceae	g__Amycolatopsis	s__Amycolatopsis_sp._FDAARGOS_1241	ASV13752	0	0	0	0	0	0	0	0	0	0	0	0	0	0	4	0	0	0	0	0	0	0	1	0	0	0	1	6	0.000121634771327	0.111111
d__Bacteria	k__unclassified_d__Bacteria	p__Actinobacteria	c__Actinomycetia	o__Corynebacteriales	f__Nocardiaceae	g__Rhodococcus	s__Rhodococcus_fascians	ASV28592	0	0	21	0	0	0	0	0	0	0	0	0	0	0	0	0	0	0	0	0	0	0	0	0	0	0	0	21	0.00042572169964300005	0.037037
d__Bacteria	k__unclassified_d__Bacteria	p__Actinobacteria	c__Actinomycetia	o__Micrococcales	f__Microbacteriaceae	g__Protaetiibacter	s__Protaetiibacter_intestinalis	ASV46026	0	0	0	0	0	0	0	0	0	0	0	0	0	0	0	0	0	0	0	0	0	0	0	0	7	0	0	7	0.000141907233214	0.037037
d__Bacteria	k__unclassified_d__Bacteria	p__Actinobacteria	c__Thermoleophilia	o__Solirubrobacterales	f__Conexibacteraceae	g__Conexibacter	s__Conexibacter_woesei	ASV8993	0	0	0	0	0	0	0	0	0	0	0	0	0	0	0	0	0	0	0	0	0	0	7	0	0	0	0	7	0.000141907233214	0.037037
d__Bacteria	k__unclassified_d__Bacteria	p__Proteobacteria	c__Alphaproteobacteria	o__Hyphomicrobiales	f__Phyllobacteriaceae	g__Mesorhizobium	s__Mesorhizobium_sp._M3A.F.Ca.ET.080.04.2.1	ASV24179	0	0	0	0	0	0	0	0	0	0	0	0	0	0	0	0	0	0	0	0	0	0	0	9	0	0	0	9	0.00018245215699000001	0.037037
d__Bacteria	k__unclassified_d__Bacteria	p__Proteobacteria	c__Alphaproteobacteria	o__Rhodobacterales	f__Roseobacteraceae	g__Actibacterium	s__Actibacterium_sp._EMB200-NS6	ASV47447	0	0	0	0	0	0	0	0	0	0	23	0	0	0	0	0	0	0	0	0	0	0	0	0	0	0	0	23	0.00046626662341900003	0.037037
d__Bacteria	k__unclassified_d__Bacteria	p__Proteobacteria	c__Betaproteobacteria	o__Burkholderiales	f__Oxalobacteraceae	g__Massilia	s__Massilia_lutea	ASV4396	1	0	0	0	0	0	0	0	0	3	0	0	0	0	0	0	0	0	0	0	0	0	0	0	0	0	0	4	8.10898475511e-05	0.07407407407410001
d__Bacteria	k__unclassified_d__Bacteria	p__Proteobacteria	c__Alphaproteobacteria	o__Sphingomonadales	f__Sphingomonadaceae	g__Novosphingobium	s__Novosphingobium_pentaromativorans	ASV40158	0	0	0	0	0	0	0	0	0	0	0	0	4	0	0	0	0	0	0	0	0	0	0	0	0	0	0	4	8.10898475511e-05	0.037037
d__Bacteria	k__unclassified_d__Bacteria	p__Proteobacteria	c__Acidithiobacillia	o__Acidithiobacillales	f__Acidithiobacillaceae	g__Acidithiobacillus	s__Acidithiobacillus_thiooxidans	ASV12390	0	0	0	0	0	0	0	0	0	0	0	0	0	0	0	0	0	0	0	0	0	0	1	0	0	20	0	21	0.00042572169964300005	0.07407407407410001
d__Bacteria	k__unclassified_d__Bacteria	p__Proteobacteria	c__Alphaproteobacteria	o__Hyphomicrobiales	f__Nitrobacteraceae	g__Bradyrhizobium	s__Bradyrhizobium_sp._S2-20-1	ASV4796	1	0	0	0	0	0	0	0	13	0	0	0	0	0	0	0	0	0	0	0	0	0	0	0	0	0	0	14	0.00028381446642900004	0.07407407407410001
d__Bacteria	k__unclassified_d__Bacteria	p__Proteobacteria	c__Alphaproteobacteria	o__Rhodospirillales	f__Rhodospirillaceae	g__unclassified_f__Rhodospirillaceae	s__Rhodospirillaceae_bacterium	ASV4318	5	0	4	0	0	1	0	0	0	0	0	0	0	0	0	5	0	0	0	0	0	0	1	0	0	0	0	16	0.000324359390204	0.185185
d__Bacteria	k__unclassified_d__Bacteria	p__Planctomycetes	c__Planctomycetia	o__Planctomycetales	f__Planctomycetaceae	g__Caulifigura	s__Caulifigura_coniformis	ASV8997	0	0	0	0	0	0	0	0	0	0	0	0	0	0	0	0	0	0	0	0	0	0	4	0	0	0	0	4	8.10898475511e-05	0.037037
d__Bacteria	k__unclassified_d__Bacteria	p__Actinobacteria	c__Actinomycetia	o__Propionibacteriales	f__Propionibacteriaceae	g__Propionibacterium	s__Propionibacterium_freudenreichii	ASV2329	8	0	0	0	0	0	0	0	0	0	0	0	0	0	0	0	0	0	7	0	0	0	0	0	0	0	0	15	0.000304086928317	0.07407407407410001
d__Bacteria	k__unclassified_d__Bacteria	p__Proteobacteria	c__Alphaproteobacteria	o__Hyphomicrobiales	f__Hyphomicrobiaceae	g__Rhodoplanes	s__Rhodoplanes_sp._Z2-YC6860	ASV26727	0	9	0	0	0	0	0	0	0	0	0	0	0	0	0	0	9	0	0	0	0	0	0	0	0	0	0	18	0.00036490431398000003	0.07407407407410001
d__Bacteria	k__unclassified_d__Bacteria	p__Proteobacteria	c__Deltaproteobacteria	o__Myxococcales	f__Myxococcaceae	g__Myxococcus	s__Myxococcus_xanthus	ASV43680	0	0	0	0	0	0	0	0	0	0	0	0	0	0	3	0	0	0	0	0	0	0	0	0	0	0	0	3	6.08173856633e-05	0.037037
d__Bacteria	k__unclassified_d__Bacteria	p__Proteobacteria	c__Alphaproteobacteria	o__Hyphomicrobiales	f__Aurantimonadaceae	g__Aureimonas	s__Aureimonas_mangrovi	ASV21632	0	0	0	0	0	0	0	0	0	0	0	0	0	0	0	0	0	0	0	8	0	0	0	0	0	0	0	8	0.000162179695102	0.037037
d__Bacteria	k__unclassified_d__Bacteria	p__Proteobacteria	c__Alphaproteobacteria	o__Hyphomicrobiales	f__Xanthobacteraceae	g__Starkeya	s__Starkeya_sp._ORNL1	ASV14426	0	0	0	0	0	8	5	0	0	0	0	0	0	0	0	0	3	0	0	0	0	0	0	0	0	3	0	19	0.00038517677586800004	0.148148
d__Bacteria	k__unclassified_d__Bacteria	p__Actinobacteria	c__Actinomycetia	o__Corynebacteriales	f__Nocardiaceae	g__Rhodococcus	s__Rhodococcus_fascians	ASV37767	0	0	0	8	0	0	0	0	0	0	0	0	0	0	0	0	0	0	0	0	0	0	0	0	0	0	5	13	0.000263542004541	0.07407407407410001
d__Bacteria	k__unclassified_d__Bacteria	p__Proteobacteria	c__Betaproteobacteria	o__Nitrosomonadales	f__Sulfuricellaceae	g__Sulfuriferula	s__Sulfuriferula_plumbiphila	ASV1816	0	0	0	0	0	0	0	0	0	0	0	0	0	0	0	0	0	0	13	0	0	0	0	0	0	0	0	13	0.000263542004541	0.037037
d__Bacteria	k__unclassified_d__Bacteria	p__Proteobacteria	c__Alphaproteobacteria	o__Rhodobacterales	f__Rhodobacteraceae	g__Pseudooceanicola	s__Pseudooceanicola_algae	ASV16996	0	0	0	0	0	0	0	0	0	4	0	0	0	0	0	0	0	0	0	0	0	0	0	0	0	0	0	4	8.10898475511e-05	0.037037
d__Bacteria	k__unclassified_d__Bacteria	p__Proteobacteria	c__Deltaproteobacteria	o__Myxococcales	f__Labilitrichaceae	g__Labilithrix	s__Labilithrix_luteola	ASV10867	0	0	0	0	0	0	0	0	0	3	0	0	0	0	0	0	0	0	0	0	0	0	3	2	0	0	0	8	0.000162179695102	0.111111
d__Bacteria	k__unclassified_d__Bacteria	p__Proteobacteria	c__Alphaproteobacteria	o__Hyphomicrobiales	f__Nitrobacteraceae	g__Bradyrhizobium	s__Bradyrhizobium_betae	ASV40163	0	0	0	0	0	0	0	0	0	0	0	0	7	0	0	0	0	0	0	0	0	0	0	0	0	0	0	7	0.000141907233214	0.037037
d__Bacteria	k__unclassified_d__Bacteria	p__Proteobacteria	c__Alphaproteobacteria	o__Hyphomicrobiales	f__Hyphomicrobiaceae	g__Rhodoplanes	s__Rhodoplanes_sp._Z2-YC6860	ASV16989	0	0	0	0	0	0	0	0	0	4	0	0	0	0	0	0	0	0	0	0	0	0	0	0	0	0	0	4	8.10898475511e-05	0.037037
d__Bacteria	k__unclassified_d__Bacteria	p__Proteobacteria	c__Betaproteobacteria	o__Nitrosomonadales	f__Nitrosomonadaceae	g__Nitrosomonas	s__Nitrosomonas_ureae	ASV2251	0	0	0	0	0	0	0	0	0	0	0	0	0	0	0	0	0	0	4	0	0	0	0	2	0	0	0	6	0.000121634771327	0.07407407407410001
d__Bacteria	k__unclassified_d__Bacteria	p__Proteobacteria	c__Betaproteobacteria	o__Burkholderiales	f__Burkholderiaceae	g__Burkholderia	s__Burkholderia_oklahomensis	ASV37405	0	0	0	0	0	0	0	0	0	0	0	0	0	0	0	0	0	0	0	0	0	0	0	0	0	0	6	6	0.000121634771327	0.037037
d__Bacteria	k__unclassified_d__Bacteria	p__Proteobacteria	c__Betaproteobacteria	o__Burkholderiales	f__Burkholderiaceae	g__Cupriavidus	s__Cupriavidus_taiwanensis	ASV43682	0	0	0	0	0	0	0	0	0	0	0	0	0	0	4	0	0	0	0	0	0	0	0	0	0	0	0	4	8.10898475511e-05	0.037037
d__Bacteria	k__unclassified_d__Bacteria	p__Proteobacteria	c__Betaproteobacteria	o__Nitrosomonadales	f__Sterolibacteriaceae	g__Methyloversatilis	s__Methyloversatilis_sp._RAC08	ASV24788	0	0	0	0	0	0	0	0	11	0	0	0	0	0	0	0	3	0	0	0	0	0	0	3	0	0	0	17	0.00034463185209199996	0.111111
d__Bacteria	k__unclassified_d__Bacteria	p__Actinobacteria	c__Actinomycetia	o__Jiangellales	f__Jiangellaceae	g__Jiangella	s__Jiangella_sp._DSM_45060	ASV43689	0	0	0	0	0	0	0	0	0	0	0	0	0	0	5	0	0	0	0	0	0	0	0	0	0	0	0	5	0.000101362309439	0.037037
d__Bacteria	k__unclassified_d__Bacteria	p__Proteobacteria	c__Alphaproteobacteria	o__Sphingomonadales	f__Sphingomonadaceae	g__Sphingomonas	s__Sphingomonas_sabuli	ASV5839	1	0	0	0	0	0	0	0	0	0	0	0	0	0	0	0	0	0	0	0	0	0	3	0	0	0	0	4	8.10898475511e-05	0.07407407407410001
d__Bacteria	k__unclassified_d__Bacteria	p__Proteobacteria	c__Alphaproteobacteria	o__Hyphomicrobiales	f__Rhizobiaceae	g__Shinella	s__Shinella_sp._PSBB067	ASV20582	0	0	0	0	0	0	0	0	0	0	0	0	0	0	0	0	0	0	0	0	23	0	0	0	0	0	0	23	0.00046626662341900003	0.037037
d__Bacteria	k__unclassified_d__Bacteria	p__Proteobacteria	c__Alphaproteobacteria	o__Hyphomicrobiales	f__Rhizobiaceae	g__Sinorhizobium	s__Sinorhizobium_fredii	ASV20583	0	0	0	0	0	0	0	0	0	0	0	0	0	0	0	0	0	0	0	0	22	0	0	0	0	0	0	22	0.000445994161531	0.037037
d__Bacteria	k__unclassified_d__Bacteria	p__Actinobacteria	c__Actinomycetia	o__Micromonosporales	f__Micromonosporaceae	g__Micromonospora	s__Micromonospora_carbonacea	ASV40170	0	0	0	0	0	0	0	0	0	0	0	0	10	0	0	0	0	0	0	0	0	0	0	0	0	0	0	10	0.000202724618878	0.037037
d__Bacteria	k__unclassified_d__Bacteria	p__Proteobacteria	c__Betaproteobacteria	o__Burkholderiales	f__Alcaligenaceae	g__Advenella	s__Advenella_kashmirensis	ASV43704	0	0	0	0	0	0	0	0	0	0	0	0	0	0	4	0	0	0	0	0	0	0	0	0	0	0	0	4	8.10898475511e-05	0.037037
d__Bacteria	k__unclassified_d__Bacteria	p__Actinobacteria	c__Actinomycetia	o__Micromonosporales	f__Micromonosporaceae	g__Actinoplanes	s__Actinoplanes_friuliensis	ASV29943	0	0	0	0	22	0	0	0	0	0	0	0	0	0	0	0	0	0	0	0	0	0	0	0	0	0	0	22	0.000445994161531	0.037037
d__Bacteria	k__unclassified_d__Bacteria	p__Proteobacteria	c__Alphaproteobacteria	o__Hyphomicrobiales	f__Phyllobacteriaceae	g__Mesorhizobium	s__Mesorhizobium_sp._113-3-3	ASV17199	0	0	0	0	0	0	0	0	0	1	0	0	0	0	0	0	0	0	0	0	0	0	0	0	0	0	0	1	2.02724618878e-05	0.037037
d__Bacteria	k__unclassified_d__Bacteria	p__Actinobacteria	c__Actinomycetia	o__Micromonosporales	f__Micromonosporaceae	g__Actinoplanes	s__Actinoplanes_friuliensis	ASV17029	0	0	0	0	0	0	0	0	0	2	0	0	0	0	0	0	0	0	0	0	0	0	0	0	0	0	0	2	4.05449237755e-05	0.037037
d__Bacteria	k__unclassified_d__Bacteria	p__Actinobacteria	c__Rubrobacteria	o__Rubrobacterales	f__Rubrobacteraceae	g__Rubrobacter	s__Rubrobacter_xylanophilus	ASV24861	0	0	0	0	10	0	0	0	0	0	0	0	0	0	0	0	0	1	0	0	0	0	0	3	0	0	0	14	0.00028381446642900004	0.111111
d__Bacteria	k__unclassified_d__Bacteria	p__Actinobacteria	c__Rubrobacteria	o__Rubrobacterales	f__Rubrobacteraceae	g__Rubrobacter	s__Rubrobacter_tropicus	ASV17039	0	0	0	0	0	0	0	0	0	2	0	0	0	0	0	0	0	0	0	0	0	0	0	0	0	0	0	2	4.05449237755e-05	0.037037
d__Bacteria	k__unclassified_d__Bacteria	p__Gemmatimonadetes	c__Gemmatimonadetes	o__Gemmatimonadales	f__Gemmatimonadaceae	g__Gemmatimonas	s__Gemmatimonas_phototrophica	ASV24263	0	0	0	0	0	0	0	0	0	0	0	0	0	0	0	0	4	0	0	0	0	0	0	6	0	0	0	10	0.000202724618878	0.07407407407410001
d__Bacteria	k__unclassified_d__Bacteria	p__Proteobacteria	c__Deltaproteobacteria	o__Myxococcales	f__Polyangiaceae	g__Sorangium	s__Sorangium_cellulosum	ASV17165	0	0	0	0	0	0	0	0	0	2	0	0	0	0	0	0	0	0	0	0	0	0	0	0	0	0	0	2	4.05449237755e-05	0.037037
d__Bacteria	k__unclassified_d__Bacteria	p__Gemmatimonadetes	c__Gemmatimonadetes	o__Gemmatimonadales	f__Gemmatimonadaceae	g__Gemmatirosa	s__Gemmatirosa_kalamazoonesis	ASV46050	0	0	0	0	0	0	0	0	0	0	0	0	0	0	0	0	0	0	0	0	0	0	0	0	8	0	0	8	0.000162179695102	0.037037
d__Bacteria	k__unclassified_d__Bacteria	p__Proteobacteria	c__Alphaproteobacteria	o__Sphingomonadales	f__Sphingomonadaceae	g__Tardibacter	s__Tardibacter_chloracetimidivorans	ASV33871	0	0	0	0	0	0	0	0	0	0	0	11	0	0	0	0	0	0	0	0	0	0	0	0	0	0	0	11	0.000222997080765	0.037037
d__Bacteria	k__unclassified_d__Bacteria	p__Proteobacteria	c__Alphaproteobacteria	o__Hyphomicrobiales	f__Nitrobacteraceae	g__Bradyrhizobium	s__Bradyrhizobium_sp._CCBAU_53421	ASV24395	0	0	0	0	0	0	0	0	0	0	0	0	1	0	0	0	0	0	0	0	0	0	0	3	0	0	0	4	8.10898475511e-05	0.07407407407410001
d__Bacteria	k__unclassified_d__Bacteria	p__Proteobacteria	c__Alphaproteobacteria	o__Hyphomicrobiales	f__Nitrobacteraceae	g__Bradyrhizobium	s__Bradyrhizobium_sp._S2-11-2	ASV21643	0	0	0	0	0	0	0	0	0	0	0	0	0	0	0	0	0	0	0	5	0	0	0	0	0	0	0	5	0.000101362309439	0.037037
d__Bacteria	k__unclassified_d__Bacteria	p__Proteobacteria	c__Alphaproteobacteria	o__Sphingomonadales	f__Erythrobacteraceae	g__Qipengyuania	s__Qipengyuania_aurantiaca	ASV10128	0	0	0	0	0	2	0	0	0	0	0	0	0	0	0	0	0	0	0	0	0	0	3	0	4	0	0	9	0.00018245215699000001	0.111111
d__Bacteria	k__unclassified_d__Bacteria	p__Proteobacteria	c__Deltaproteobacteria	o__Myxococcales	f__Polyangiaceae	g__Sorangium	s__Sorangium_cellulosum	ASV6028	1	0	0	0	0	0	0	0	0	0	0	0	0	0	0	0	0	0	0	0	0	0	0	0	0	0	8	9	0.00018245215699000001	0.07407407407410001
d__Bacteria	k__unclassified_d__Bacteria	p__Proteobacteria	c__Alphaproteobacteria	o__Sphingomonadales	f__Sphingomonadaceae	g__Sphingobium	s__Sphingobium_cloacae	ASV21972	0	0	0	0	0	0	0	0	0	0	0	0	4	0	0	0	0	0	0	3	0	0	0	0	0	0	0	7	0.000141907233214	0.07407407407410001
d__Bacteria	k__unclassified_d__Bacteria	p__Proteobacteria	c__Alphaproteobacteria	o__Hyphomicrobiales	f__Nitrobacteraceae	g__Bradyrhizobium	s__Bradyrhizobium_diazoefficiens	ASV18473	0	16	0	0	0	0	0	0	0	2	0	0	0	0	0	0	0	0	0	0	0	0	0	0	0	0	0	18	0.00036490431398000003	0.07407407407410001
d__Bacteria	k__unclassified_d__Bacteria	p__Actinobacteria	c__Actinomycetia	o__Corynebacteriales	f__Nocardiaceae	g__Rhodococcus	s__Rhodococcus_aetherivorans	ASV17031	0	0	0	0	0	0	0	0	0	1	0	0	0	0	0	0	0	0	0	0	0	0	0	0	0	0	0	1	2.02724618878e-05	0.037037
d__Bacteria	k__unclassified_d__Bacteria	p__Chloroflexi	c__Tepidiformia	o__Tepidiformales	f__Tepidiformaceae	g__Tepidiforma	s__Tepidiforma_bonchosmolovskayae	ASV46051	0	0	0	0	0	0	0	0	0	0	0	0	0	0	0	0	0	0	0	0	0	0	0	0	5	0	0	5	0.000101362309439	0.037037
d__Bacteria	k__unclassified_d__Bacteria	p__Proteobacteria	c__Deltaproteobacteria	o__Myxococcales	f__Sandaracinaceae	g__Sandaracinus	s__Sandaracinus_amylolyticus	ASV1034	0	3	0	0	0	0	0	0	0	2	0	0	0	3	0	0	0	0	0	0	0	0	0	0	0	0	0	8	0.000162179695102	0.111111
d__Bacteria	k__unclassified_d__Bacteria	p__Actinobacteria	c__Rubrobacteria	o__Rubrobacterales	f__Rubrobacteraceae	g__Rubrobacter	s__Rubrobacter_indicoceani	ASV17175	0	0	0	0	0	0	0	0	0	5	0	0	0	0	0	0	0	3	0	0	0	0	0	0	0	0	0	8	0.000162179695102	0.07407407407410001
d__Bacteria	k__unclassified_d__Bacteria	p__Synergistetes	c__Synergistia	o__Synergistales	f__Synergistaceae	g__Fretibacterium	s__Fretibacterium_fastidiosum	ASV6890	0	7	0	0	0	0	0	0	3	0	0	0	0	0	0	7	0	0	0	0	0	0	0	0	0	0	0	17	0.00034463185209199996	0.111111
d__Bacteria	k__unclassified_d__Bacteria	p__Proteobacteria	c__Alphaproteobacteria	o__Hyphomicrobiales	f__Nitrobacteraceae	g__Bradyrhizobium	s__Bradyrhizobium_icense	ASV43700	0	0	0	0	0	0	0	0	0	0	0	0	0	0	9	0	0	0	0	0	0	0	0	0	0	0	0	9	0.00018245215699000001	0.037037
d__Bacteria	k__unclassified_d__Bacteria	p__Actinobacteria	c__Actinomycetia	o__Streptomycetales	f__Streptomycetaceae	g__Streptomyces	s__Streptomyces_sp._SAT1	ASV37426	0	0	0	0	0	0	0	0	0	0	0	0	0	0	0	0	0	0	0	0	0	0	0	0	0	0	4	4	8.10898475511e-05	0.037037
d__Bacteria	k__unclassified_d__Bacteria	p__Actinobacteria	c__Actinomycetia	o__Streptomycetales	f__Streptomycetaceae	g__Streptomyces	s__Streptomyces_dengpaensis	ASV33873	0	0	0	0	0	0	0	0	0	0	0	13	0	0	0	0	0	0	0	0	0	0	0	0	0	0	0	13	0.000263542004541	0.037037
d__Bacteria	k__unclassified_d__Bacteria	p__Proteobacteria	c__Betaproteobacteria	o__Burkholderiales	f__Comamonadaceae	g__Variovorax	s__Variovorax_paradoxus	ASV22466	0	0	0	0	0	0	0	17	0	0	0	0	0	0	0	0	0	0	0	0	0	0	0	0	0	0	0	17	0.00034463185209199996	0.037037
d__Bacteria	k__unclassified_d__Bacteria	p__Proteobacteria	c__Deltaproteobacteria	o__Myxococcales	f__Myxococcaceae	g__Myxococcus	s__Myxococcus_xanthus	ASV11130	0	0	0	0	0	0	0	0	0	0	0	0	0	0	0	0	5	0	0	0	0	0	0	0	3	0	0	8	0.000162179695102	0.07407407407410001
d__Bacteria	k__unclassified_d__Bacteria	p__Planctomycetes	c__Planctomycetia	o__Pirellulales	f__Pirellulaceae	g__Anatilimnocola	s__Anatilimnocola_aggregata	ASV24182	0	0	0	0	0	0	0	0	0	0	0	0	0	0	0	0	0	0	0	0	0	0	0	9	0	0	0	9	0.00018245215699000001	0.037037
d__Bacteria	k__unclassified_d__Bacteria	p__Proteobacteria	c__Alphaproteobacteria	o__Hyphomicrobiales	f__Nitrobacteraceae	g__Tardiphaga	s__Tardiphaga_robiniae	ASV21640	0	0	0	0	0	0	0	0	0	0	0	0	0	0	0	0	0	0	0	10	0	0	0	0	0	0	0	10	0.000202724618878	0.037037
d__Bacteria	k__unclassified_d__Bacteria	p__Actinobacteria	c__Actinomycetia	o__Micrococcales	f__Sanguibacteraceae	g__Sanguibacter	s__Sanguibacter_sp._HDW7	ASV3053	0	0	0	0	13	0	0	0	0	0	0	0	0	0	0	0	0	0	2	0	0	0	0	0	0	0	0	15	0.000304086928317	0.07407407407410001
d__Bacteria	k__unclassified_d__Bacteria	p__Actinobacteria	c__Rubrobacteria	o__Rubrobacterales	f__Rubrobacteraceae	g__Rubrobacter	s__Rubrobacter_xylanophilus	ASV47451	0	0	0	0	0	0	0	0	0	0	21	0	0	0	0	0	0	0	0	0	0	0	0	0	0	0	0	21	0.00042572169964300005	0.037037
d__Bacteria	k__unclassified_d__Bacteria	p__Proteobacteria	c__Gammaproteobacteria	o__Pseudomonadales	f__Pseudomonadaceae	g__Pseudomonas	s__Pseudomonas_nitroreducens	ASV43703	0	0	0	0	0	0	0	0	0	0	0	0	0	0	2	0	0	0	0	0	0	0	0	0	0	0	0	2	4.05449237755e-05	0.037037
d__Bacteria	k__unclassified_d__Bacteria	p__Proteobacteria	c__Alphaproteobacteria	o__Hyphomicrobiales	f__Xanthobacteraceae	g__Starkeya	s__Starkeya_novella	ASV17519	0	0	0	0	0	0	0	0	0	0	0	0	0	0	0	0	0	0	0	0	9	0	0	0	0	0	0	9	0.00018245215699000001	0.037037
d__Bacteria	k__unclassified_d__Bacteria	p__Proteobacteria	c__Gammaproteobacteria	o__Pseudomonadales	f__Pseudomonadaceae	g__Pseudomonas	s__Pseudomonas_synxantha	ASV17757	0	0	0	0	0	0	0	0	0	3	0	0	0	0	0	0	0	0	0	0	9	0	0	0	0	0	0	12	0.000243269542653	0.07407407407410001
d__Bacteria	k__unclassified_d__Bacteria	p__Actinobacteria	c__Rubrobacteria	o__Rubrobacterales	f__Rubrobacteraceae	g__Rubrobacter	s__Rubrobacter_tropicus	ASV40964	0	0	0	14	0	0	0	0	0	0	0	0	0	0	0	0	0	0	0	0	0	0	0	0	0	0	0	14	0.00028381446642900004	0.037037
d__Bacteria	k__unclassified_d__Bacteria	p__Actinobacteria	c__Rubrobacteria	o__Rubrobacterales	f__Rubrobacteraceae	g__Rubrobacter	s__Rubrobacter_marinus	ASV29945	0	0	0	0	20	0	0	0	0	0	0	0	0	0	0	0	0	0	0	0	0	0	0	0	0	0	0	20	0.000405449237755	0.037037
d__Bacteria	k__unclassified_d__Bacteria	p__Proteobacteria	c__Alphaproteobacteria	o__Hyphomicrobiales	f__Devosiaceae	g__Devosia	s__Devosia_sp._A16	ASV33872	0	0	0	0	0	0	0	0	0	0	0	10	0	0	0	0	0	0	0	0	0	0	0	0	0	0	0	10	0.000202724618878	0.037037
d__Bacteria	k__unclassified_d__Bacteria	p__Proteobacteria	c__Gammaproteobacteria	o__Xanthomonadales	f__Xanthomonadaceae	g__Stenotrophomonas	s__Stenotrophomonas_maltophilia	ASV7213	0	0	0	0	0	0	0	0	0	0	0	0	0	0	0	5	0	0	0	0	15	0	0	0	0	0	0	20	0.000405449237755	0.07407407407410001
d__Bacteria	k__unclassified_d__Bacteria	p__Proteobacteria	c__Alphaproteobacteria	o__Caulobacterales	f__Caulobacteraceae	g__Brevundimonas	s__Brevundimonas_goettingensis	ASV24189	0	0	0	0	0	0	0	0	0	0	0	0	0	0	0	0	0	0	0	0	0	0	0	7	0	0	0	7	0.000141907233214	0.037037
d__Bacteria	k__unclassified_d__Bacteria	p__Actinobacteria	c__Actinomycetia	o__Propionibacteriales	f__Nocardioidaceae	g__Nocardioides	s__Nocardioides_anomalus	ASV1332	0	0	0	0	2	0	0	0	0	0	0	0	0	2	0	11	0	0	0	0	0	0	0	0	0	0	0	15	0.000304086928317	0.111111
d__Bacteria	k__unclassified_d__Bacteria	p__Actinobacteria	c__Actinomycetia	o__Streptosporangiales	f__Thermomonosporaceae	g__Actinomadura	s__Actinomadura_sp._WMMB_499	ASV32525	0	0	0	0	0	0	12	0	7	0	0	0	0	0	0	0	0	0	0	0	0	0	0	0	0	0	0	19	0.00038517677586800004	0.07407407407410001
d__Bacteria	k__unclassified_d__Bacteria	p__Acidobacteria	c__Holophagae	o__Holophagales	f__unclassified_o__Holophagales	g__unclassified_o__Holophagales	s__Holophagales_bacterium	ASV17020	0	0	0	0	0	0	0	0	0	2	0	0	0	0	0	0	0	0	0	0	0	0	0	0	0	0	0	2	4.05449237755e-05	0.037037
d__Bacteria	k__unclassified_d__Bacteria	p__Proteobacteria	c__Betaproteobacteria	o__Burkholderiales	f__Comamonadaceae	g__Kinneretia	s__Kinneretia_sp._DAIF2	ASV32962	0	0	0	0	0	0	13	0	4	0	0	0	0	0	0	0	0	0	0	0	0	0	0	0	0	0	0	17	0.00034463185209199996	0.07407407407410001
d__Bacteria	k__unclassified_d__Bacteria	p__Proteobacteria	c__Alphaproteobacteria	o__Caulobacterales	f__Caulobacteraceae	g__Brevundimonas	s__Brevundimonas_naejangsanensis	ASV17016	0	0	0	0	0	0	0	0	0	2	0	0	0	0	0	0	0	0	0	0	0	0	0	0	0	0	0	2	4.05449237755e-05	0.037037
d__Bacteria	k__unclassified_d__Bacteria	p__Actinobacteria	c__Actinomycetia	o__Micromonosporales	f__Micromonosporaceae	g__Actinocatenispora	s__Actinocatenispora_sera	ASV40966	0	0	0	14	0	0	0	0	0	0	0	0	0	0	0	0	0	0	0	0	0	0	0	0	0	0	0	14	0.00028381446642900004	0.037037
d__Bacteria	k__unclassified_d__Bacteria	p__Proteobacteria	c__Betaproteobacteria	o__Burkholderiales	f__Oxalobacteraceae	g__Noviherbaspirillum	s__Noviherbaspirillum_sp._UKPF54	ASV42408	0	17	0	0	0	0	0	0	0	0	0	0	0	0	0	0	0	0	0	0	0	0	0	0	0	0	0	17	0.00034463185209199996	0.037037
d__Bacteria	k__unclassified_d__Bacteria	p__Proteobacteria	c__Gammaproteobacteria	o__Xanthomonadales	f__Xanthomonadaceae	g__Luteimonas	s__Luteimonas_sp._MC1825	ASV37440	0	0	0	0	0	0	0	0	0	0	0	0	0	0	0	0	0	0	0	0	0	0	0	0	0	0	5	5	0.000101362309439	0.037037
d__Bacteria	k__unclassified_d__Bacteria	p__Actinobacteria	c__Actinomycetia	o__Propionibacteriales	f__Nocardioidaceae	g__Friedmanniella	s__Friedmanniella_luteola	ASV43715	0	0	0	0	0	0	0	0	0	0	0	0	0	0	9	0	0	0	0	0	0	0	0	0	0	0	0	9	0.00018245215699000001	0.037037
d__Bacteria	k__unclassified_d__Bacteria	p__Proteobacteria	c__Gammaproteobacteria	o__Pseudomonadales	f__Pseudomonadaceae	g__Pseudomonas	s__Pseudomonas_stutzeri	ASV18095	0	0	0	0	0	0	0	0	0	1	0	0	0	0	0	0	0	0	0	0	13	0	0	0	0	0	0	14	0.00028381446642900004	0.07407407407410001
d__Eukaryota	k__Fungi	p__Ascomycota	c__Dothideomycetes	o__unclassified_c__Dothideomycetes	f__unclassified_c__Dothideomycetes	g__Coniosporium	s__Coniosporium_apollinis	ASV40186	0	0	0	0	0	0	0	0	0	0	0	0	8	0	0	0	0	0	0	0	0	0	0	0	0	0	0	8	0.000162179695102	0.037037
d__Bacteria	k__unclassified_d__Bacteria	p__Proteobacteria	c__Deltaproteobacteria	o__Myxococcales	f__Anaeromyxobacteraceae	g__Anaeromyxobacter	s__Anaeromyxobacter_sp._K	ASV22467	0	0	0	0	0	0	0	17	0	0	0	0	0	0	0	0	0	0	0	0	0	0	0	0	0	0	0	17	0.00034463185209199996	0.037037
d__Bacteria	k__unclassified_d__Bacteria	p__Proteobacteria	c__Alphaproteobacteria	o__Sphingomonadales	f__Sphingosinicellaceae	g__Sphingosinicella	s__Sphingosinicella_sp._BN140058	ASV10035	0	0	0	0	0	0	0	0	0	0	0	0	0	0	0	0	0	0	0	0	0	0	2	0	0	0	4	6	0.000121634771327	0.07407407407410001
d__Bacteria	k__unclassified_d__Bacteria	p__Proteobacteria	c__Alphaproteobacteria	o__Hyphomicrobiales	f__Nitrobacteraceae	g__Bradyrhizobium	s__Bradyrhizobium_guangxiense	ASV17066	0	0	0	0	0	0	0	0	0	2	0	0	0	0	0	0	0	0	0	0	0	0	0	0	0	0	0	2	4.05449237755e-05	0.037037
d__Bacteria	k__unclassified_d__Bacteria	p__Proteobacteria	c__Betaproteobacteria	o__Burkholderiales	f__Alcaligenaceae	g__Achromobacter	s__Achromobacter_spanius	ASV2663	0	0	0	0	0	0	0	0	0	0	0	0	0	0	0	0	0	0	4	0	7	0	2	0	0	0	0	13	0.000263542004541	0.111111
d__Bacteria	k__unclassified_d__Bacteria	p__Actinobacteria	c__Actinomycetia	o__Actinomycetales	f__Actinomycetaceae	g__Actinomyces	s__Actinomyces_naeslundii	ASV37443	0	0	0	0	0	0	0	0	0	0	0	0	0	0	0	0	0	0	0	0	0	0	0	0	0	0	8	8	0.000162179695102	0.037037
d__Bacteria	k__unclassified_d__Bacteria	p__Proteobacteria	c__Alphaproteobacteria	o__Sphingomonadales	f__Sphingomonadaceae	g__Sphingobium	s__Sphingobium_phenoxybenzoativorans	ASV17045	0	0	0	0	0	0	0	0	0	5	0	0	0	0	0	0	0	0	0	0	0	0	0	0	0	0	0	5	0.000101362309439	0.037037
d__Bacteria	k__unclassified_d__Bacteria	p__Actinobacteria	c__Actinomycetia	o__Streptomycetales	f__Streptomycetaceae	g__Streptomyces	s__Streptomyces_hundungensis	ASV47455	0	0	0	0	0	0	0	0	0	0	19	0	0	0	0	0	0	0	0	0	0	0	0	0	0	0	0	19	0.00038517677586800004	0.037037
d__Bacteria	k__unclassified_d__Bacteria	p__Proteobacteria	c__Alphaproteobacteria	o__Sphingomonadales	f__Sphingomonadaceae	g__Novosphingobium	s__Novosphingobium_sp._EMRT-2	ASV37446	0	0	0	0	0	0	0	0	0	0	0	0	0	0	0	0	0	0	0	0	0	0	0	0	0	0	6	6	0.000121634771327	0.037037
d__Bacteria	k__unclassified_d__Bacteria	p__Proteobacteria	c__Alphaproteobacteria	o__Hyphomicrobiales	f__Rhizobiaceae	g__Sinorhizobium	s__Sinorhizobium_fredii	ASV37437	0	0	0	0	0	0	0	0	0	0	0	0	0	0	0	0	0	0	0	0	0	0	0	0	0	0	5	5	0.000101362309439	0.037037
d__Bacteria	k__unclassified_d__Bacteria	p__Proteobacteria	c__Deltaproteobacteria	o__Myxococcales	f__Polyangiaceae	g__Sorangium	s__Sorangium_cellulosum	ASV46071	0	0	0	0	0	0	0	0	0	0	0	0	0	0	0	0	0	0	0	0	0	0	0	0	6	0	0	6	0.000121634771327	0.037037
d__Bacteria	k__unclassified_d__Bacteria	p__Proteobacteria	c__Alphaproteobacteria	o__Rhodobacterales	f__Rhodobacteraceae	g__Cereibacter	s__Cereibacter_sphaeroides	ASV30757	0	0	0	0	0	0	0	0	0	0	0	0	0	0	0	0	0	19	0	0	0	0	0	0	0	0	0	19	0.00038517677586800004	0.037037
d__Bacteria	k__unclassified_d__Bacteria	p__Proteobacteria	c__Alphaproteobacteria	o__Rhodospirillales	f__Azospirillaceae	g__Skermanella	s__Skermanella_sp._TT6	ASV9876	0	0	0	0	0	0	0	0	0	0	0	0	0	0	0	0	0	0	0	0	0	11	3	0	0	0	0	14	0.00028381446642900004	0.07407407407410001
d__Bacteria	k__unclassified_d__Bacteria	p__Proteobacteria	c__Alphaproteobacteria	o__Sphingomonadales	f__Sphingomonadaceae	g__Sphingomonas	s__Sphingomonas_sp._HMP6	ASV240	0	0	0	0	0	0	0	0	0	0	0	0	0	13	0	0	0	0	0	0	0	8	0	0	0	0	0	21	0.00042572169964300005	0.07407407407410001
d__Bacteria	k__unclassified_d__Bacteria	p__Proteobacteria	c__Alphaproteobacteria	o__Hyphomicrobiales	f__Nitrobacteraceae	g__Bradyrhizobium	s__Bradyrhizobium_sp._CCBAU_53338	ASV17055	0	0	0	0	0	0	0	0	0	3	0	0	0	0	0	0	0	0	0	0	0	0	0	0	0	0	0	3	6.08173856633e-05	0.037037
d__Bacteria	k__unclassified_d__Bacteria	p__Actinobacteria	c__Actinomycetia	o__Micrococcales	f__Intrasporangiaceae	g__Janibacter	s__Janibacter_limosus	ASV37441	0	0	0	0	0	0	0	0	0	0	0	0	0	0	0	0	0	0	0	0	0	0	0	0	0	0	5	5	0.000101362309439	0.037037
d__Bacteria	k__unclassified_d__Bacteria	p__Actinobacteria	c__Acidimicrobiia	o__Acidimicrobiales	f__Iamiaceae	g__Actinomarinicola	s__Actinomarinicola_tropica	ASV17046	0	0	0	0	0	0	0	0	0	4	0	0	0	0	0	0	0	0	0	0	0	0	0	0	0	0	0	4	8.10898475511e-05	0.037037
d__Bacteria	k__unclassified_d__Bacteria	p__Proteobacteria	c__Alphaproteobacteria	o__Hyphomicrobiales	f__Phyllobacteriaceae	g__Mesorhizobium	s__Mesorhizobium_sp._M9A.F.Ca.ET.002.03.1.2	ASV17063	0	0	0	0	0	0	0	0	0	4	0	0	0	0	0	0	0	0	0	0	0	0	0	0	0	0	0	4	8.10898475511e-05	0.037037
d__Bacteria	k__unclassified_d__Bacteria	p__Proteobacteria	c__Betaproteobacteria	o__Rhodocyclales	f__Zoogloeaceae	g__Nitrogeniibacter	s__Nitrogeniibacter_mangrovi	ASV33876	0	0	0	0	0	0	0	0	0	0	0	6	0	0	0	0	0	0	0	0	0	0	0	0	0	0	0	6	0.000121634771327	0.037037
d__Bacteria	k__unclassified_d__Bacteria	p__Proteobacteria	c__Alphaproteobacteria	o__Hyphomicrobiales	f__Hyphomicrobiaceae	g__Rhodoplanes	s__Rhodoplanes_sp._Z2-YC6860	ASV14156	0	0	0	0	0	11	0	0	0	0	0	0	0	0	0	0	0	0	0	0	0	0	0	0	0	0	0	11	0.000222997080765	0.037037
d__Bacteria	k__unclassified_d__Bacteria	p__Proteobacteria	c__Betaproteobacteria	o__Burkholderiales	f__Burkholderiaceae	g__Cupriavidus	s__Cupriavidus_oxalaticus	ASV46074	0	0	0	0	0	0	0	0	0	0	0	0	0	0	0	0	0	0	0	0	0	0	0	0	6	0	0	6	0.000121634771327	0.037037
d__Bacteria	k__unclassified_d__Bacteria	p__Armatimonadetes	c__Fimbriimonadia	o__Fimbriimonadales	f__Fimbriimonadaceae	g__Fimbriimonas	s__Fimbriimonas_ginsengisoli	ASV34046	0	0	0	0	0	0	0	0	0	0	0	2	0	0	3	0	0	0	0	0	0	0	0	0	0	0	0	5	0.000101362309439	0.07407407407410001
d__Bacteria	k__unclassified_d__Bacteria	p__Proteobacteria	c__Gammaproteobacteria	o__Chromatiales	f__Chromatiaceae	g__Allochromatium	s__Allochromatium_tepidum	ASV11074	0	0	0	0	0	0	0	0	0	2	0	0	0	0	0	0	0	0	0	0	0	0	0	0	0	0	0	2	4.05449237755e-05	0.037037
d__Bacteria	k__unclassified_d__Bacteria	p__Actinobacteria	c__Rubrobacteria	o__Rubrobacterales	f__Rubrobacteraceae	g__Rubrobacter	s__Rubrobacter_tropicus	ASV28597	0	0	18	0	0	0	0	0	0	0	0	0	0	0	0	0	0	0	0	0	0	0	0	0	0	0	0	18	0.00036490431398000003	0.037037
d__Bacteria	k__unclassified_d__Bacteria	p__Proteobacteria	c__Gammaproteobacteria	o__Acidiferrobacterales	f__Acidiferrobacteraceae	g__Sulfurifustis	s__Sulfurifustis_variabilis	ASV46065	0	0	0	0	0	0	0	0	0	0	0	0	0	0	0	0	0	0	0	0	0	0	0	0	7	0	0	7	0.000141907233214	0.037037
d__Bacteria	k__unclassified_d__Bacteria	p__Proteobacteria	c__Alphaproteobacteria	o__Sphingomonadales	f__Sphingomonadaceae	g__Sphingomonas	s__Sphingomonas_lutea	ASV9593	0	0	0	1	0	0	0	0	0	0	0	0	0	0	0	0	0	0	0	0	0	0	0	1	0	0	0	2	4.05449237755e-05	0.07407407407410001
d__Bacteria	k__unclassified_d__Bacteria	p__Proteobacteria	c__Alphaproteobacteria	o__Hyphomicrobiales	f__Xanthobacteraceae	g__Starkeya	s__Starkeya_sp._ORNL1	ASV40177	0	0	0	0	0	0	0	0	0	0	0	0	11	0	0	0	0	0	0	0	0	0	0	0	0	0	0	11	0.000222997080765	0.037037
d__Bacteria	k__unclassified_d__Bacteria	p__Proteobacteria	c__Alphaproteobacteria	o__Hyphomicrobiales	f__Phyllobacteriaceae	g__Aquibium	s__Aquibium_microcysteis	ASV17069	0	0	0	0	0	0	0	0	0	2	0	0	0	0	0	0	0	0	0	0	0	0	0	0	0	0	0	2	4.05449237755e-05	0.037037
d__Bacteria	k__unclassified_d__Bacteria	p__Actinobacteria	c__Actinomycetia	o__Corynebacteriales	f__Mycobacteriaceae	g__Mycolicibacterium	s__Mycolicibacterium_parafortuitum	ASV37454	0	0	0	0	0	0	0	0	0	0	0	0	0	0	0	0	0	0	0	0	0	0	0	0	0	0	7	7	0.000141907233214	0.037037
d__Bacteria	k__unclassified_d__Bacteria	p__Actinobacteria	c__Actinomycetia	o__Micrococcales	f__Microbacteriaceae	g__Plantibacter	s__Plantibacter_flavus	ASV37449	0	0	0	0	0	0	0	0	0	0	0	0	0	0	0	0	0	0	0	0	0	0	0	0	0	0	5	5	0.000101362309439	0.037037
d__Bacteria	k__unclassified_d__Bacteria	p__Actinobacteria	c__Actinomycetia	o__Corynebacteriales	f__Mycobacteriaceae	g__Mycobacterium	s__Mycobacterium_heidelbergense	ASV5238	4	0	0	0	0	0	0	0	0	0	0	0	0	0	0	0	0	0	0	0	0	0	2	0	0	0	0	6	0.000121634771327	0.07407407407410001
d__Bacteria	k__unclassified_d__Bacteria	p__Actinobacteria	c__Actinomycetia	o__Propionibacteriales	f__Propionibacteriaceae	g__Propionibacterium	s__Propionibacterium_freudenreichii	ASV47452	0	0	0	0	0	0	0	0	0	0	19	0	0	0	0	0	0	0	0	0	0	0	0	0	0	0	0	19	0.00038517677586800004	0.037037
d__Bacteria	k__unclassified_d__Bacteria	p__Proteobacteria	c__Betaproteobacteria	o__Burkholderiales	f__unclassified_o__Burkholderiales	g__unclassified_o__Burkholderiales	s__Burkholderiales_bacterium_GJ-E10	ASV24213	0	0	0	0	0	0	0	0	0	0	0	0	0	0	0	0	0	0	0	0	0	0	0	5	0	0	0	5	0.000101362309439	0.037037
d__Bacteria	k__unclassified_d__Bacteria	p__Proteobacteria	c__Gammaproteobacteria	o__Alteromonadales	f__Shewanellaceae	g__Shewanella	s__Shewanella_sp._FJAT-54031	ASV17104	0	0	0	0	0	0	0	0	0	5	0	0	0	0	0	0	0	0	0	0	0	0	0	0	0	0	0	5	0.000101362309439	0.037037
d__Bacteria	k__unclassified_d__Bacteria	p__Proteobacteria	c__Alphaproteobacteria	o__Hyphomicrobiales	f__Rhizobiaceae	g__Rhizobium	s__Rhizobium_leguminosarum	ASV40219	0	0	0	3	0	0	0	0	0	0	0	0	6	0	0	0	0	0	0	0	0	0	0	0	0	0	0	9	0.00018245215699000001	0.07407407407410001
d__Bacteria	k__unclassified_d__Bacteria	p__Proteobacteria	c__Alphaproteobacteria	o__Rhodospirillales	f__Acetobacteraceae	g__Acetobacter	s__Acetobacter_aceti	ASV37471	0	0	0	0	0	0	0	0	0	0	0	0	0	0	0	0	0	0	0	0	0	0	0	0	0	0	5	5	0.000101362309439	0.037037
d__Bacteria	k__unclassified_d__Bacteria	p__Proteobacteria	c__Alphaproteobacteria	o__Hyphomicrobiales	f__Nitrobacteraceae	g__Bradyrhizobium	s__Bradyrhizobium_sp._CCBAU_53338	ASV17079	0	0	0	0	0	0	0	0	0	4	0	0	0	0	0	0	0	0	0	0	0	0	0	0	0	0	0	4	8.10898475511e-05	0.037037
d__Bacteria	k__unclassified_d__Bacteria	p__Proteobacteria	c__Alphaproteobacteria	o__Sphingomonadales	f__Sphingomonadaceae	g__Sphingomonas	s__Sphingomonas_rhizophila	ASV6648	0	0	0	1	0	0	0	2	0	0	0	0	0	0	0	14	0	0	0	0	0	0	0	0	0	0	0	17	0.00034463185209199996	0.111111
d__Bacteria	k__unclassified_d__Bacteria	p__Actinobacteria	c__Actinomycetia	o__Streptosporangiales	f__Streptosporangiaceae	g__Nonomuraea	s__Nonomuraea_coxensis	ASV17643	0	3	4	0	0	0	0	0	0	0	0	0	0	0	0	0	0	0	0	0	0	0	0	0	0	0	0	7	0.000141907233214	0.07407407407410001
d__Bacteria	k__unclassified_d__Bacteria	p__Actinobacteria	c__Actinomycetia	o__Pseudonocardiales	f__Pseudonocardiaceae	g__Saccharopolyspora	s__Saccharopolyspora_erythraea	ASV9958	0	0	0	0	8	0	0	0	0	0	2	0	0	0	0	0	0	0	0	0	0	0	2	0	0	0	0	12	0.000243269542653	0.111111
d__Bacteria	k__unclassified_d__Bacteria	p__Proteobacteria	c__Deltaproteobacteria	o__Myxococcales	f__Polyangiaceae	g__Sorangium	s__Sorangium_cellulosum	ASV46090	0	0	0	0	0	0	0	0	0	0	0	0	0	0	0	0	0	0	0	0	0	0	0	0	6	0	0	6	0.000121634771327	0.037037
d__Bacteria	k__unclassified_d__Bacteria	p__Bacteroidetes	c__Cytophagia	o__Cytophagales	f__Hymenobacteraceae	g__Hymenobacter	s__Hymenobacter_nivis	ASV21673	0	0	0	0	0	0	0	0	0	0	0	0	0	0	0	0	0	0	0	9	0	0	0	0	0	0	0	9	0.00018245215699000001	0.037037
d__Bacteria	k__unclassified_d__Bacteria	p__Proteobacteria	c__Alphaproteobacteria	o__Hyphomicrobiales	f__Nitrobacteraceae	g__Tardiphaga	s__Tardiphaga_robiniae	ASV17103	0	0	0	0	0	0	0	0	0	2	0	0	0	0	0	0	0	0	0	0	0	0	0	0	0	0	0	2	4.05449237755e-05	0.037037
d__Bacteria	k__unclassified_d__Bacteria	p__Proteobacteria	c__Betaproteobacteria	o__Burkholderiales	f__Burkholderiaceae	g__Cupriavidus	s__Cupriavidus_necator	ASV46097	0	0	0	0	0	0	0	0	0	0	0	0	0	0	0	0	0	0	0	0	0	0	0	0	9	0	0	9	0.00018245215699000001	0.037037
d__Bacteria	k__unclassified_d__Bacteria	p__Deinococcus-Thermus	c__Deinococci	o__Thermales	f__Thermaceae	g__Thermus	s__Thermus_thermophilus	ASV244	0	0	0	0	0	0	0	0	0	0	0	0	0	12	0	0	0	0	0	0	0	0	0	0	0	0	0	12	0.000243269542653	0.037037
d__Bacteria	k__unclassified_d__Bacteria	p__Proteobacteria	c__Alphaproteobacteria	o__Hyphomicrobiales	f__Phyllobacteriaceae	g__Mesorhizobium	s__Mesorhizobium_sp._M2A.F.Ca.ET.046.03.2.1	ASV14343	0	0	0	0	0	8	0	0	0	0	0	0	0	0	0	0	0	10	0	0	0	0	0	0	0	0	0	18	0.00036490431398000003	0.07407407407410001
d__Bacteria	k__unclassified_d__Bacteria	p__Proteobacteria	c__Alphaproteobacteria	o__Hyphomicrobiales	f__Nitrobacteraceae	g__Bradyrhizobium	s__Bradyrhizobium_sp._CCBAU_53421	ASV20948	0	0	0	0	0	0	0	0	0	0	0	0	0	0	0	0	0	0	0	0	5	0	0	0	4	0	0	9	0.00018245215699000001	0.07407407407410001
d__Bacteria	k__unclassified_d__Bacteria	p__Proteobacteria	c__Alphaproteobacteria	o__Sphingomonadales	f__Sphingomonadaceae	g__Sphingomonas	s__Sphingomonas_sp._C8-2	ASV7894	0	0	0	0	0	0	0	0	0	0	0	0	0	0	0	3	0	0	0	0	0	0	0	0	7	0	0	10	0.000202724618878	0.07407407407410001
d__Bacteria	k__unclassified_d__Bacteria	p__Proteobacteria	c__Alphaproteobacteria	o__Hyphomicrobiales	f__Nitrobacteraceae	g__Bradyrhizobium	s__Bradyrhizobium_symbiodeficiens	ASV17109	0	0	0	0	0	0	0	0	0	5	0	0	0	0	0	0	0	0	0	0	0	0	0	0	0	0	0	5	0.000101362309439	0.037037
d__Bacteria	k__unclassified_d__Bacteria	p__Gemmatimonadetes	c__Gemmatimonadetes	o__Gemmatimonadales	f__Gemmatimonadaceae	g__Gemmatirosa	s__Gemmatirosa_kalamazoonesis	ASV24218	0	0	0	0	0	0	0	0	0	0	0	0	0	0	0	0	0	0	0	0	0	0	0	5	0	0	0	5	0.000101362309439	0.037037
d__Bacteria	k__unclassified_d__Bacteria	p__Nitrospirae	c__Nitrospira	o__Nitrospirales	f__Nitrospiraceae	g__Nitrospira	s__Nitrospira_moscoviensis	ASV40970	0	0	0	14	0	0	0	0	0	0	0	0	0	0	0	0	0	0	0	0	0	0	0	0	0	0	0	14	0.00028381446642900004	0.037037
d__Bacteria	k__unclassified_d__Bacteria	p__Actinobacteria	c__Rubrobacteria	o__Rubrobacterales	f__Rubrobacteraceae	g__Rubrobacter	s__Rubrobacter_xylanophilus	ASV40969	0	0	0	12	0	0	0	0	0	0	0	0	0	0	0	0	0	0	0	0	0	0	0	0	0	0	0	12	0.000243269542653	0.037037
d__Bacteria	k__unclassified_d__Bacteria	p__Actinobacteria	c__Acidimicrobiia	o__Acidimicrobiales	f__Iamiaceae	g__Iamia	s__Iamia_sp._SCSIO_61187	ASV17354	0	0	0	0	0	0	0	0	0	5	0	0	0	0	0	0	0	0	0	2	0	0	0	0	0	0	0	7	0.000141907233214	0.07407407407410001
d__Bacteria	k__unclassified_d__Bacteria	p__Proteobacteria	c__Alphaproteobacteria	o__Hyphomicrobiales	f__Phyllobacteriaceae	g__Aminobacter	s__Aminobacter_sp._MSH1	ASV7581	0	0	0	0	0	0	0	0	0	1	0	0	0	0	0	2	0	0	0	0	0	0	0	0	0	0	0	3	6.08173856633e-05	0.07407407407410001
d__Bacteria	k__unclassified_d__Bacteria	p__Proteobacteria	c__Alphaproteobacteria	o__Hyphomicrobiales	f__Rhizobiaceae	g__Sinorhizobium	s__Sinorhizobium_fredii	ASV21672	0	0	0	0	0	0	0	0	0	0	0	0	0	0	0	0	0	0	0	5	0	0	0	0	0	0	0	5	0.000101362309439	0.037037
d__Bacteria	k__unclassified_d__Bacteria	p__Proteobacteria	c__Alphaproteobacteria	o__Hyphomicrobiales	f__Phyllobacteriaceae	g__Mesorhizobium	s__Mesorhizobium_sp._DCY119	ASV14643	0	0	0	0	0	3	0	0	0	1	0	0	0	0	0	0	0	0	0	0	0	0	0	0	0	0	0	4	8.10898475511e-05	0.07407407407410001
d__Bacteria	k__unclassified_d__Bacteria	p__Proteobacteria	c__Alphaproteobacteria	o__Caulobacterales	f__Caulobacteraceae	g__Phenylobacterium	s__Phenylobacterium_parvum	ASV43730	0	0	0	0	0	0	0	0	0	0	0	0	0	0	7	0	0	0	0	0	0	0	0	0	0	0	0	7	0.000141907233214	0.037037
d__Bacteria	k__unclassified_d__Bacteria	p__Proteobacteria	c__Alphaproteobacteria	o__Hyphomicrobiales	f__Methylobacteriaceae	g__Microvirga	s__Microvirga_sp._VF16	ASV9058	0	0	0	0	0	0	0	0	0	0	0	0	0	0	0	0	0	0	0	0	0	0	6	0	0	0	0	6	0.000121634771327	0.037037
d__Bacteria	k__unclassified_d__Bacteria	p__Proteobacteria	c__Gammaproteobacteria	o__Pseudomonadales	f__Pseudomonadaceae	g__Pseudomonas	s__Pseudomonas_mendocina	ASV2222	0	0	0	0	0	0	0	0	0	0	0	0	0	0	3	0	0	0	7	0	0	8	0	0	0	0	0	18	0.00036490431398000003	0.111111
d__Bacteria	k__unclassified_d__Bacteria	p__Proteobacteria	c__Betaproteobacteria	o__Burkholderiales	f__Comamonadaceae	g__Variovorax	s__Variovorax_sp._38R	ASV4628	3	0	0	0	0	0	0	0	0	0	0	0	0	0	0	0	0	0	0	0	0	0	0	0	0	0	2	5	0.000101362309439	0.07407407407410001
d__Bacteria	k__unclassified_d__Bacteria	p__Actinobacteria	c__Actinomycetia	o__Streptomycetales	f__Streptomycetaceae	g__Streptomyces	s__Streptomyces_lydicus	ASV37473	0	0	0	0	0	0	0	0	0	0	0	0	0	0	0	0	0	0	0	0	0	0	0	0	0	0	6	6	0.000121634771327	0.037037
d__Bacteria	k__unclassified_d__Bacteria	p__Actinobacteria	c__Actinomycetia	o__Micrococcales	f__Dermatophilaceae	g__Austwickia	s__Austwickia_sp.	ASV46093	0	0	0	0	0	0	0	0	0	0	0	0	0	0	0	0	0	0	0	0	0	0	0	0	9	0	0	9	0.00018245215699000001	0.037037
d__Bacteria	k__unclassified_d__Bacteria	p__Actinobacteria	c__Actinomycetia	o__Micrococcales	f__Brevibacteriaceae	g__Brevibacterium	s__Brevibacterium_linens	ASV21679	0	0	0	0	0	0	0	0	0	0	0	0	0	0	0	0	0	0	0	5	0	0	0	0	0	0	0	5	0.000101362309439	0.037037
d__Bacteria	k__unclassified_d__Bacteria	p__Proteobacteria	c__Alphaproteobacteria	o__Sphingomonadales	f__Erythrobacteraceae	g__Qipengyuania	s__Qipengyuania_flava	ASV28614	0	0	13	0	0	0	0	0	0	0	0	0	0	0	0	0	0	0	0	0	0	0	0	0	0	0	0	13	0.000263542004541	0.037037
d__Bacteria	k__unclassified_d__Bacteria	p__Verrucomicrobia	c__Opitutae	o__Opitutales	f__Opitutaceae	g__Opitutus	s__Opitutus_terrae	ASV21678	0	0	0	0	0	0	0	0	0	0	0	0	0	0	0	0	0	0	0	6	0	0	0	0	0	0	0	6	0.000121634771327	0.037037
d__Bacteria	k__unclassified_d__Bacteria	p__Proteobacteria	c__Alphaproteobacteria	o__Hyphomicrobiales	f__Rhizobiaceae	g__Sinorhizobium	s__Sinorhizobium_fredii	ASV40195	0	0	0	0	0	0	0	0	0	0	0	0	8	0	0	0	0	0	0	0	0	0	0	0	0	0	0	8	0.000162179695102	0.037037
d__Bacteria	k__unclassified_d__Bacteria	p__Proteobacteria	c__Alphaproteobacteria	o__Sphingomonadales	f__Erythrobacteraceae	g__Erythrobacter	s__Erythrobacter_litoralis	ASV17084	0	0	0	0	0	0	0	0	0	3	0	0	0	0	0	0	0	0	0	0	0	0	0	0	0	0	0	3	6.08173856633e-05	0.037037
d__Bacteria	k__unclassified_d__Bacteria	p__Actinobacteria	c__Actinomycetia	o__Micromonosporales	f__Micromonosporaceae	g__Micromonospora	s__Micromonospora_purpureochromogenes	ASV46095	0	0	0	0	0	0	0	0	0	0	0	0	0	0	0	0	0	0	0	0	0	0	0	0	6	0	0	6	0.000121634771327	0.037037
d__Bacteria	k__unclassified_d__Bacteria	p__Proteobacteria	c__Betaproteobacteria	o__Burkholderiales	f__Comamonadaceae	g__Variovorax	s__Variovorax_paradoxus	ASV32505	0	0	0	0	0	0	8	0	8	0	0	0	0	0	0	0	0	0	0	0	0	0	0	0	0	0	0	16	0.000324359390204	0.07407407407410001
d__Bacteria	k__unclassified_d__Bacteria	p__Proteobacteria	c__Gammaproteobacteria	o__Nevskiales	f__Steroidobacteraceae	g__Steroidobacter	s__Steroidobacter_denitrificans	ASV9060	0	0	0	0	0	0	0	0	0	0	0	0	0	0	0	0	0	0	0	0	0	0	5	0	0	0	0	5	0.000101362309439	0.037037
d__Bacteria	k__unclassified_d__Bacteria	p__Planctomycetes	c__Planctomycetia	o__Pirellulales	f__Lacipirellulaceae	g__Lacipirellula	s__Lacipirellula_parvula	ASV17094	0	0	0	0	0	0	0	0	0	2	0	0	0	0	0	0	0	0	0	0	0	0	0	0	0	0	0	2	4.05449237755e-05	0.037037
d__Bacteria	k__unclassified_d__Bacteria	p__Proteobacteria	c__Alphaproteobacteria	o__Sphingomonadales	f__Erythrobacteraceae	g__Tsuneonella	s__Tsuneonella_dongtanensis	ASV9061	0	0	0	0	0	0	0	0	0	0	0	0	0	0	0	0	0	0	0	0	0	0	1	0	0	0	0	1	2.02724618878e-05	0.037037
d__Bacteria	k__unclassified_d__Bacteria	p__Proteobacteria	c__Alphaproteobacteria	o__Hyphomicrobiales	f__Methylobacteriaceae	g__Microvirga	s__Microvirga_sp._VF16	ASV9073	0	0	0	0	0	0	0	0	0	0	0	0	0	0	0	0	0	0	0	0	0	0	2	0	0	0	0	2	4.05449237755e-05	0.037037
d__Bacteria	k__unclassified_d__Bacteria	p__Proteobacteria	c__Deltaproteobacteria	o__Myxococcales	f__Vulgatibacteraceae	g__Vulgatibacter	s__Vulgatibacter_incomptus	ASV17082	0	0	0	0	0	0	0	0	0	2	0	0	0	0	0	0	0	0	0	0	0	0	0	0	0	0	0	2	4.05449237755e-05	0.037037
d__Bacteria	k__unclassified_d__Bacteria	p__Proteobacteria	c__Alphaproteobacteria	o__Sphingomonadales	f__Sphingomonadaceae	g__Allosphingosinicella	s__Allosphingosinicella_indica	ASV14349	0	8	0	0	0	10	0	0	0	0	0	0	0	0	0	0	0	0	0	0	0	0	0	0	0	0	0	18	0.00036490431398000003	0.07407407407410001
d__Bacteria	k__unclassified_d__Bacteria	p__Planctomycetes	c__Planctomycetia	o__Gemmatales	f__Gemmataceae	g__Gemmata	s__Gemmata_obscuriglobus	ASV33908	0	0	0	0	0	0	2	0	0	0	0	8	0	0	0	0	0	0	0	0	0	0	0	0	0	0	0	10	0.000202724618878	0.07407407407410001
d__Bacteria	k__unclassified_d__Bacteria	p__Acidobacteria	c__Vicinamibacteria	o__Vicinamibacterales	f__Vicinamibacteraceae	g__Luteitalea	s__Luteitalea_sp._TBR-22	ASV9066	0	0	0	0	0	0	0	0	0	0	0	0	0	0	0	0	0	0	0	0	0	0	4	0	0	0	0	4	8.10898475511e-05	0.037037
d__Bacteria	k__unclassified_d__Bacteria	p__Proteobacteria	c__Deltaproteobacteria	o__Myxococcales	f__Archangiaceae	g__Archangium	s__Archangium_violaceum	ASV22469	0	0	0	0	0	0	0	19	0	0	0	0	0	0	0	0	0	0	0	0	0	0	0	0	0	0	0	19	0.00038517677586800004	0.037037
d__Bacteria	k__unclassified_d__Bacteria	p__Planctomycetes	c__Planctomycetia	o__Pirellulales	f__Pirellulaceae	g__Rosistilla	s__Rosistilla_oblonga	ASV14488	0	0	0	0	0	5	0	0	0	0	0	0	0	0	0	0	10	4	0	0	0	0	0	0	0	0	0	19	0.00038517677586800004	0.111111
d__Bacteria	k__unclassified_d__Bacteria	p__Proteobacteria	c__Betaproteobacteria	o__Burkholderiales	f__Comamonadaceae	g__Variovorax	s__Variovorax_paradoxus	ASV9077	0	0	0	0	0	0	0	0	0	0	0	0	0	0	0	0	0	0	0	0	0	0	3	0	0	0	0	3	6.08173856633e-05	0.037037
d__Bacteria	k__unclassified_d__Bacteria	p__Proteobacteria	c__Deltaproteobacteria	o__Myxococcales	f__Sandaracinaceae	g__Sandaracinus	s__Sandaracinus_amylolyticus	ASV4266	5	0	0	0	0	0	0	0	0	0	0	0	0	0	0	0	0	0	0	0	0	0	0	0	0	0	0	5	0.000101362309439	0.037037
d__Bacteria	k__unclassified_d__Bacteria	p__Planctomycetes	c__Phycisphaerae	o__Tepidisphaerales	f__Tepidisphaeraceae	g__Humisphaera	s__Humisphaera_borealis	ASV24229	0	0	0	0	0	0	0	0	0	0	0	0	0	0	0	0	0	0	0	0	0	0	0	4	0	0	0	4	8.10898475511e-05	0.037037
d__Bacteria	k__unclassified_d__Bacteria	p__Proteobacteria	c__Betaproteobacteria	o__Burkholderiales	f__Comamonadaceae	g__Variovorax	s__Variovorax_sp._38R	ASV32424	0	0	0	0	0	0	0	0	14	0	0	0	0	0	0	0	0	0	0	0	0	0	0	0	0	0	0	14	0.00028381446642900004	0.037037
d__Bacteria	k__unclassified_d__Bacteria	p__Proteobacteria	c__Alphaproteobacteria	o__Hyphomicrobiales	f__Nitrobacteraceae	g__Bradyrhizobium	s__Bradyrhizobium_guangxiense	ASV17391	0	0	0	0	0	0	0	0	0	2	3	0	0	0	0	0	0	0	0	0	0	0	0	0	0	0	0	5	0.000101362309439	0.07407407407410001
d__Bacteria	k__unclassified_d__Bacteria	p__Actinobacteria	c__Rubrobacteria	o__Rubrobacterales	f__Baekduiaceae	g__Baekduia	s__Baekduia_soli	ASV24896	0	0	0	0	0	0	0	0	0	0	0	0	0	0	2	0	0	0	0	0	0	0	0	3	0	0	0	5	0.000101362309439	0.07407407407410001
d__Bacteria	k__unclassified_d__Bacteria	p__Actinobacteria	c__Actinomycetia	o__Propionibacteriales	f__Nocardioidaceae	g__Nocardioides	s__Nocardioides_coralli	ASV24293	0	0	3	0	0	0	0	0	0	0	0	0	0	0	0	0	0	0	0	0	0	0	0	2	0	0	0	5	0.000101362309439	0.07407407407410001
d__Bacteria	k__unclassified_d__Bacteria	p__Actinobacteria	c__Actinomycetia	o__Micromonosporales	f__Micromonosporaceae	g__Micromonospora	s__Micromonospora_zamorensis	ASV17083	0	0	0	0	0	0	0	0	0	6	0	0	0	0	0	0	0	0	0	0	0	0	0	0	0	0	0	6	0.000121634771327	0.037037
d__Bacteria	k__unclassified_d__Bacteria	p__Proteobacteria	c__Alphaproteobacteria	o__Hyphomicrobiales	f__Phyllobacteriaceae	g__Mesorhizobium	s__Mesorhizobium_sp._M9A.F.Ca.ET.002.03.1.2	ASV2031	0	0	0	0	0	0	0	0	0	0	7	0	0	0	0	0	0	0	9	0	0	0	0	0	0	0	0	16	0.000324359390204	0.07407407407410001
d__Archaea	k__unclassified_d__Archaea	p__Euryarchaeota	c__Halobacteria	o__Haloferacales	f__Halorubraceae	g__Halolamina	s__Halolamina_sp._CBA1230	ASV17091	0	0	0	0	0	0	0	0	0	3	0	0	0	0	0	0	0	0	0	0	0	0	0	0	0	0	0	3	6.08173856633e-05	0.037037
d__Bacteria	k__unclassified_d__Bacteria	p__Proteobacteria	c__Alphaproteobacteria	o__Hyphomicrobiales	f__Nitrobacteraceae	g__Bradyrhizobium	s__Bradyrhizobium_sp._S2-20-1	ASV12671	0	0	0	0	0	0	0	0	0	0	14	0	0	0	0	0	0	1	0	0	0	0	1	0	0	0	0	16	0.000324359390204	0.111111
d__Bacteria	k__unclassified_d__Bacteria	p__Firmicutes	c__Bacilli	o__Bacillales	f__Paenibacillaceae	g__Paenibacillus	s__Paenibacillus_donghaensis	ASV24248	0	0	0	0	0	0	0	0	0	0	0	0	0	0	0	0	0	0	0	0	0	0	0	2	0	0	0	2	4.05449237755e-05	0.037037
d__Bacteria	k__unclassified_d__Bacteria	p__Actinobacteria	c__Actinomycetia	o__Corynebacteriales	f__Mycobacteriaceae	g__Mycolicibacterium	s__Mycolicibacterium_monacense	ASV33884	0	0	0	0	0	0	0	0	0	0	0	9	0	0	0	0	0	0	0	0	0	0	0	0	0	0	0	9	0.00018245215699000001	0.037037
d__Bacteria	k__unclassified_d__Bacteria	p__Proteobacteria	c__Alphaproteobacteria	o__Sphingomonadales	f__Sphingomonadaceae	g__Sphingomonas	s__Sphingomonas_profundi	ASV43732	0	0	0	0	0	0	0	0	0	0	0	0	0	0	2	0	0	0	0	0	0	0	0	0	0	0	0	2	4.05449237755e-05	0.037037
d__Bacteria	k__unclassified_d__Bacteria	p__Proteobacteria	c__Betaproteobacteria	o__Burkholderiales	f__Comamonadaceae	g__Rhodoferax	s__Rhodoferax_sp._BAB1	ASV37487	0	0	0	0	0	0	0	0	0	0	0	0	0	0	0	0	0	0	0	0	0	0	0	0	0	0	7	7	0.000141907233214	0.037037
d__Bacteria	k__unclassified_d__Bacteria	p__Proteobacteria	c__Alphaproteobacteria	o__Hyphomicrobiales	f__Methylobacteriaceae	g__Methylobacterium	s__Methylobacterium_currus	ASV9093	0	0	0	0	0	0	0	0	0	0	0	0	0	0	0	0	0	0	0	0	0	0	4	0	0	0	0	4	8.10898475511e-05	0.037037
d__Bacteria	k__unclassified_d__Bacteria	p__Proteobacteria	c__Alphaproteobacteria	o__Sphingomonadales	f__Sphingosinicellaceae	g__Sphingosinicella	s__Sphingosinicella_flava	ASV43744	0	0	0	0	0	0	0	0	0	0	0	0	0	0	6	0	0	0	0	0	0	0	0	0	0	0	0	6	0.000121634771327	0.037037
d__Bacteria	k__unclassified_d__Bacteria	p__Actinobacteria	c__Actinomycetia	o__Micrococcales	f__Micrococcaceae	g__Arthrobacter	s__Arthrobacter_sp._StoSoilB5	ASV1863	0	0	0	0	0	0	0	0	0	0	0	0	0	0	0	0	0	0	11	0	0	0	0	0	0	0	0	11	0.000222997080765	0.037037
d__Bacteria	k__unclassified_d__Bacteria	p__Proteobacteria	c__Alphaproteobacteria	o__Hyphomicrobiales	f__Nitrobacteraceae	g__Bradyrhizobium	s__Bradyrhizobium_sp._CCBAU_53340	ASV1552	0	0	7	0	3	0	0	0	0	0	0	0	1	2	0	0	0	0	0	0	0	0	0	0	0	0	0	13	0.000263542004541	0.148148
d__Bacteria	k__unclassified_d__Bacteria	p__Actinobacteria	c__Actinomycetia	o__Streptosporangiales	f__Thermomonosporaceae	g__Actinomadura	s__Actinomadura_sp._WMMA1423	ASV17161	0	0	0	0	0	0	0	0	0	2	0	0	0	0	0	0	0	0	0	0	0	0	0	0	0	0	0	2	4.05449237755e-05	0.037037
d__Bacteria	k__unclassified_d__Bacteria	p__Actinobacteria	c__Actinomycetia	o__Micrococcales	f__Brevibacteriaceae	g__Brevibacterium	s__Brevibacterium_linens	ASV17132	0	0	0	0	0	0	0	0	0	5	0	0	0	0	0	0	0	0	0	0	0	0	0	0	0	0	0	5	0.000101362309439	0.037037
d__Bacteria	k__unclassified_d__Bacteria	p__Proteobacteria	c__Betaproteobacteria	o__Burkholderiales	f__unclassified_o__Burkholderiales	g__Methylibium	s__Methylibium_petroleiphilum	ASV30762	0	0	0	0	0	0	0	0	0	0	0	0	0	0	0	0	0	14	0	0	0	0	0	0	0	0	0	14	0.00028381446642900004	0.037037
d__Bacteria	k__unclassified_d__Bacteria	p__Proteobacteria	c__Alphaproteobacteria	o__Hyphomicrobiales	f__Rhizobiaceae	g__Rhizobium	s__Rhizobium_sp._NXC24	ASV9095	0	0	0	0	0	0	0	0	0	0	0	0	0	0	0	0	0	0	0	0	0	0	4	0	0	0	0	4	8.10898475511e-05	0.037037
d__Eukaryota	k__Fungi	p__Basidiomycota	c__Agaricomycetes	o__Polyporales	f__Polyporaceae	g__Trametes	s__Trametes_hirsuta	ASV46101	0	0	0	0	0	0	0	0	0	0	0	0	0	0	0	0	0	0	0	0	0	0	0	0	5	0	0	5	0.000101362309439	0.037037
d__Bacteria	k__unclassified_d__Bacteria	p__Proteobacteria	c__Alphaproteobacteria	o__Hyphomicrobiales	f__Nitrobacteraceae	g__Bradyrhizobium	s__Bradyrhizobium_sp._S2-20-1	ASV43733	0	0	0	0	0	0	0	0	0	0	0	0	0	0	5	0	0	0	0	0	0	0	0	0	0	0	0	5	0.000101362309439	0.037037
d__Bacteria	k__unclassified_d__Bacteria	p__Proteobacteria	c__Betaproteobacteria	o__Burkholderiales	f__Comamonadaceae	g__Alicycliphilus	s__Alicycliphilus_denitrificans	ASV20664	0	0	0	0	0	0	0	0	0	0	0	0	1	0	0	0	0	0	0	0	12	0	0	0	0	0	0	13	0.000263542004541	0.07407407407410001
d__Bacteria	k__unclassified_d__Bacteria	p__Planctomycetes	c__Phycisphaerae	o__Tepidisphaerales	f__Tepidisphaeraceae	g__Humisphaera	s__Humisphaera_borealis	ASV39521	0	0	0	0	0	0	0	0	0	0	0	0	0	0	0	0	0	0	0	0	0	0	0	0	6	6	0	12	0.000243269542653	0.07407407407410001
d__Bacteria	k__unclassified_d__Bacteria	p__Actinobacteria	c__Actinomycetia	o__Pseudonocardiales	f__Pseudonocardiaceae	g__Pseudonocardia	s__Pseudonocardia_sp._DSM_110487	ASV33887	0	0	0	0	0	0	0	0	0	0	0	8	0	0	0	0	0	0	0	0	0	0	0	0	0	0	0	8	0.000162179695102	0.037037
d__Bacteria	k__unclassified_d__Bacteria	p__Actinobacteria	c__Actinomycetia	o__Micrococcales	f__Microbacteriaceae	g__Microbacterium	s__Microbacterium_atlanticum	ASV37486	0	0	0	0	0	0	0	0	0	0	0	0	0	0	0	0	0	0	0	0	0	0	0	0	0	0	4	4	8.10898475511e-05	0.037037
d__Bacteria	k__unclassified_d__Bacteria	p__Actinobacteria	c__Actinomycetia	o__Propionibacteriales	f__Nocardioidaceae	g__Nocardioides	s__Nocardioides_cynanchi	ASV20811	0	0	0	0	0	0	0	0	0	0	0	7	0	0	0	0	0	0	0	0	7	0	0	0	0	0	0	14	0.00028381446642900004	0.07407407407410001
d__Bacteria	k__unclassified_d__Bacteria	p__Proteobacteria	c__Alphaproteobacteria	o__Hyphomicrobiales	f__Rhizobiaceae	g__Rhizobium	s__Rhizobium_acidisoli	ASV21776	0	0	0	0	0	0	0	5	0	0	0	0	0	0	0	0	0	0	0	7	0	0	0	0	0	0	0	12	0.000243269542653	0.07407407407410001
d__Bacteria	k__unclassified_d__Bacteria	p__Actinobacteria	c__Actinomycetia	o__Propionibacteriales	f__Nocardioidaceae	g__Nocardioides	s__Nocardioides_sp._zg-1228	ASV46108	0	0	0	0	0	0	0	0	0	0	0	0	0	0	0	0	0	0	0	0	0	0	0	0	5	0	0	5	0.000101362309439	0.037037
d__Bacteria	k__unclassified_d__Bacteria	p__Proteobacteria	c__Alphaproteobacteria	o__Hyphomicrobiales	f__Xanthobacteraceae	g__Starkeya	s__Starkeya_novella	ASV17362	0	0	0	0	0	0	4	0	0	3	0	0	0	0	0	0	0	0	0	0	0	0	0	0	0	0	0	7	0.000141907233214	0.07407407407410001
d__Bacteria	k__unclassified_d__Bacteria	p__Proteobacteria	c__Betaproteobacteria	o__Burkholderiales	f__Burkholderiaceae	g__Paraburkholderia	s__Paraburkholderia_edwinii	ASV259	0	0	0	0	0	0	0	6	0	0	0	0	0	10	0	0	0	0	0	0	0	0	0	0	0	0	0	16	0.000324359390204	0.07407407407410001
d__Bacteria	k__unclassified_d__Bacteria	p__Proteobacteria	c__Alphaproteobacteria	o__Hyphomicrobiales	f__Blastochloridaceae	g__Blastochloris	s__Blastochloris_viridis	ASV24331	0	0	0	0	0	0	0	0	0	0	0	0	0	0	0	0	0	0	0	0	0	0	0	4	0	3	0	7	0.000141907233214	0.07407407407410001
d__Bacteria	k__unclassified_d__Bacteria	p__Proteobacteria	c__Alphaproteobacteria	o__Hyphomicrobiales	f__Rhizobiaceae	g__Sinorhizobium	s__Sinorhizobium_sp._BG8	ASV43743	0	0	0	0	0	0	0	0	0	0	0	0	0	0	7	0	0	0	0	0	0	0	0	0	0	0	0	7	0.000141907233214	0.037037
d__Bacteria	k__unclassified_d__Bacteria	p__Actinobacteria	c__Actinomycetia	o__Streptomycetales	f__Streptomycetaceae	g__Streptomyces	s__Streptomyces_sp._HSG2	ASV20594	0	0	0	0	0	0	0	0	0	0	0	0	0	0	0	0	0	0	0	0	18	0	0	0	0	0	0	18	0.00036490431398000003	0.037037
d__Bacteria	k__unclassified_d__Bacteria	p__Proteobacteria	c__Alphaproteobacteria	o__Rhodospirillales	f__Stellaceae	g__Stella	s__Stella_humosa	ASV17879	0	5	0	0	0	0	0	0	1	3	0	0	0	0	0	0	0	0	0	0	0	0	0	0	0	0	0	9	0.00018245215699000001	0.111111
d__Bacteria	k__unclassified_d__Bacteria	p__Proteobacteria	c__Alphaproteobacteria	o__Sphingomonadales	f__Erythrobacteraceae	g__Erythrobacter	s__Erythrobacter_sp.	ASV9088	0	0	0	0	0	0	0	0	0	0	0	0	0	0	0	0	0	0	0	0	0	0	4	0	0	0	0	4	8.10898475511e-05	0.037037
d__Bacteria	k__unclassified_d__Bacteria	p__Actinobacteria	c__Actinomycetia	o__Micromonosporales	f__Micromonosporaceae	g__Phytohabitans	s__Phytohabitans_flavus	ASV17130	0	0	0	0	0	0	0	0	0	1	0	0	0	0	0	0	0	0	0	0	0	0	0	0	0	0	0	1	2.02724618878e-05	0.037037
d__Bacteria	k__unclassified_d__Bacteria	p__Acidobacteria	c__Vicinamibacteria	o__Vicinamibacterales	f__Vicinamibacteraceae	g__Luteitalea	s__Luteitalea_sp._TBR-22	ASV37480	0	0	0	0	0	0	0	0	0	0	0	0	0	0	0	0	0	0	0	0	0	0	0	0	0	0	8	8	0.000162179695102	0.037037
d__Bacteria	k__unclassified_d__Bacteria	p__Proteobacteria	c__Gammaproteobacteria	o__Xanthomonadales	f__Rhodanobacteraceae	g__Dokdonella	s__Dokdonella_koreensis	ASV37478	0	0	0	0	0	0	0	0	0	0	0	0	0	0	0	0	0	0	0	0	0	0	0	0	0	0	5	5	0.000101362309439	0.037037
d__Bacteria	k__unclassified_d__Bacteria	p__Actinobacteria	c__Rubrobacteria	o__Rubrobacterales	f__Rubrobacteraceae	g__Rubrobacter	s__Rubrobacter_tropicus	ASV46114	0	0	0	0	0	0	0	0	0	0	0	0	0	0	0	0	0	0	0	0	0	0	0	0	5	0	0	5	0.000101362309439	0.037037
d__Bacteria	k__unclassified_d__Bacteria	p__Actinobacteria	c__Actinomycetia	o__Propionibacteriales	f__Nocardioidaceae	g__Nocardioides	s__Nocardioides_cynanchi	ASV17172	0	0	0	0	0	0	0	0	0	3	0	0	0	0	0	0	0	0	0	0	0	0	0	0	0	0	0	3	6.08173856633e-05	0.037037
d__Bacteria	k__unclassified_d__Bacteria	p__Planctomycetes	c__Phycisphaerae	o__Phycisphaerales	f__Phycisphaeraceae	g__Phycisphaera	s__Phycisphaera_mikurensis	ASV1864	0	0	0	0	0	0	0	0	0	0	0	0	0	0	0	0	0	0	14	0	0	0	0	0	0	0	0	14	0.00028381446642900004	0.037037
d__Bacteria	k__unclassified_d__Bacteria	p__Acidobacteria	c__Vicinamibacteria	o__Vicinamibacterales	f__Vicinamibacteraceae	g__Luteitalea	s__Luteitalea_sp._TBR-22	ASV18832	0	0	0	2	0	0	1	0	0	0	0	0	0	0	0	0	0	0	0	0	0	0	0	0	0	0	0	3	6.08173856633e-05	0.07407407407410001
d__Bacteria	k__unclassified_d__Bacteria	p__Actinobacteria	c__Actinomycetia	o__Propionibacteriales	f__Kribbellaceae	g__Kribbella	s__Kribbella_flavida	ASV40201	0	0	0	0	0	0	0	0	0	0	0	0	8	0	0	0	0	0	0	0	0	0	0	0	0	0	0	8	0.000162179695102	0.037037
d__Bacteria	k__unclassified_d__Bacteria	p__Planctomycetes	c__Planctomycetia	o__Gemmatales	f__Gemmataceae	g__Gemmata	s__Gemmata_sp._SH-PL17	ASV40199	0	0	0	0	0	0	0	0	0	0	0	0	8	0	0	0	0	0	0	0	0	0	0	0	0	0	0	8	0.000162179695102	0.037037
d__Bacteria	k__unclassified_d__Bacteria	p__Proteobacteria	c__Betaproteobacteria	o__Nitrosomonadales	f__Sulfuricellaceae	g__Sulfurimicrobium	s__Sulfurimicrobium_lacus	ASV9102	0	0	0	0	0	0	0	0	0	0	0	0	0	0	0	0	0	0	0	0	0	0	5	0	0	0	0	5	0.000101362309439	0.037037
d__Bacteria	k__unclassified_d__Bacteria	p__Proteobacteria	c__Alphaproteobacteria	o__Hyphomicrobiales	f__Rhizobiaceae	g__Ciceribacter	s__Ciceribacter_thiooxidans	ASV17118	0	0	0	0	0	0	0	0	0	6	0	0	0	0	0	0	0	0	0	0	0	0	0	0	0	0	0	6	0.000121634771327	0.037037
d__Bacteria	k__unclassified_d__Bacteria	p__Actinobacteria	c__Actinomycetia	o__Propionibacteriales	f__Nocardioidaceae	g__Nocardioides	s__Nocardioides_cynanchi	ASV6665	0	0	0	0	0	0	0	0	0	0	0	0	0	0	0	9	0	0	0	0	0	0	0	0	0	0	0	9	0.00018245215699000001	0.037037
d__Bacteria	k__unclassified_d__Bacteria	p__Firmicutes	c__Limnochordia	o__Limnochordales	f__Limnochordaceae	g__Limnochorda	s__Limnochorda_pilosa	ASV21689	0	0	0	0	0	0	0	0	0	0	0	0	0	0	0	0	0	0	0	5	0	0	0	0	0	0	0	5	0.000101362309439	0.037037
d__Bacteria	k__unclassified_d__Bacteria	p__Proteobacteria	c__Alphaproteobacteria	o__Sphingomonadales	f__Sphingomonadaceae	g__Sphingopyxis	s__Sphingopyxis_macrogoltabida	ASV9961	0	0	0	0	0	0	0	0	0	0	0	0	0	0	0	0	0	0	0	0	0	10	1	0	0	0	0	11	0.000222997080765	0.07407407407410001
d__Bacteria	k__unclassified_d__Bacteria	p__Bacteroidetes	c__unclassified_p__Bacteroidetes	o__Bacteroidetes_Order_II._Incertae_sedis	f__Rhodothermaceae	g__Rhodocaloribacter	s__Rhodocaloribacter_litoris	ASV9094	0	0	0	0	0	0	0	0	0	0	0	0	0	0	0	0	0	0	0	0	0	0	5	0	0	0	0	5	0.000101362309439	0.037037
d__Bacteria	k__unclassified_d__Bacteria	p__Proteobacteria	c__Alphaproteobacteria	o__Hyphomicrobiales	f__Beijerinckiaceae	g__Methyloferula	s__Methyloferula_stellata	ASV17154	0	0	0	0	0	0	0	0	0	5	0	0	0	0	0	0	0	0	0	0	0	0	0	0	0	0	0	5	0.000101362309439	0.037037
d__Bacteria	k__unclassified_d__Bacteria	p__Proteobacteria	c__Betaproteobacteria	o__Burkholderiales	f__Comamonadaceae	g__Variovorax	s__Variovorax_paradoxus	ASV46111	0	0	0	0	0	0	0	0	0	0	0	0	0	0	0	0	0	0	0	0	0	0	0	0	4	0	0	4	8.10898475511e-05	0.037037
d__Bacteria	k__unclassified_d__Bacteria	p__Proteobacteria	c__Betaproteobacteria	o__Burkholderiales	f__Comamonadaceae	g__Variovorax	s__Variovorax_sp._PAMC_28711	ASV190	0	0	0	0	0	0	0	0	0	0	0	3	0	15	0	0	0	0	0	0	0	0	0	0	0	0	0	18	0.00036490431398000003	0.07407407407410001
d__Bacteria	k__unclassified_d__Bacteria	p__Proteobacteria	c__Alphaproteobacteria	o__Hyphomicrobiales	f__Nitrobacteraceae	g__Bradyrhizobium	s__Bradyrhizobium_lablabi	ASV17173	0	0	0	0	0	0	0	0	0	2	0	0	0	0	0	0	0	0	0	0	0	0	0	0	0	0	0	2	4.05449237755e-05	0.037037
d__Bacteria	k__unclassified_d__Bacteria	p__Proteobacteria	c__Alphaproteobacteria	o__Hyphomicrobiales	f__Aurantimonadaceae	g__Aureimonas	s__Aureimonas_populi	ASV33888	0	0	0	0	0	0	0	0	0	0	0	9	0	0	0	0	0	0	0	0	0	0	0	0	0	0	0	9	0.00018245215699000001	0.037037
d__Bacteria	k__unclassified_d__Bacteria	p__Actinobacteria	c__Actinomycetia	o__Corynebacteriales	f__Nocardiaceae	g__Rhodococcus	s__Rhodococcus_sp._WB1	ASV24249	0	0	0	0	0	0	0	0	0	0	0	0	0	0	0	0	0	0	0	0	0	0	0	6	0	0	0	6	0.000121634771327	0.037037
d__Bacteria	k__unclassified_d__Bacteria	p__Actinobacteria	c__Actinomycetia	o__Micrococcales	f__Microbacteriaceae	g__Microbacterium	s__Microbacterium_sp._SGAir0570	ASV43748	0	0	0	0	0	0	0	0	0	0	0	0	0	0	6	0	0	0	0	0	0	0	0	0	0	0	0	6	0.000121634771327	0.037037
d__Bacteria	k__unclassified_d__Bacteria	p__Actinobacteria	c__Actinomycetia	o__Micrococcales	f__Microbacteriaceae	g__Microbacterium	s__Microbacterium_hominis	ASV33892	0	0	0	0	0	0	0	0	0	0	0	17	0	0	0	0	0	0	0	0	0	0	0	0	0	0	0	17	0.00034463185209199996	0.037037
d__Bacteria	k__unclassified_d__Bacteria	p__Proteobacteria	c__Gammaproteobacteria	o__Pseudomonadales	f__Pseudomonadaceae	g__Pseudomonas	s__Pseudomonas_silesiensis	ASV17189	0	0	0	0	0	0	0	0	0	2	0	0	0	0	0	0	0	0	0	0	0	0	0	0	0	0	0	2	4.05449237755e-05	0.037037
d__Bacteria	k__unclassified_d__Bacteria	p__Proteobacteria	c__Gammaproteobacteria	o__Pseudomonadales	f__Pseudomonadaceae	g__Pseudomonas	s__Pseudomonas_fulva	ASV21713	0	0	0	0	0	0	0	0	0	0	0	0	0	0	0	0	0	0	0	8	0	0	0	0	0	0	0	8	0.000162179695102	0.037037
d__Bacteria	k__unclassified_d__Bacteria	p__Bacteroidetes	c__unclassified_p__Bacteroidetes	o__Bacteroidetes_Order_II._Incertae_sedis	f__Rhodothermaceae	g__Rhodothermus	s__Rhodothermus_marinus	ASV9128	0	0	0	0	0	0	0	0	0	0	0	0	0	0	0	0	0	0	0	0	0	0	6	0	0	0	0	6	0.000121634771327	0.037037
d__Bacteria	k__unclassified_d__Bacteria	p__Proteobacteria	c__Alphaproteobacteria	o__Hyphomicrobiales	f__Phyllobacteriaceae	g__Aquibium	s__Aquibium_oceanicum	ASV30766	0	0	0	0	0	0	0	0	0	0	0	0	0	0	0	0	0	17	0	0	0	0	0	0	0	0	0	17	0.00034463185209199996	0.037037
d__Bacteria	k__unclassified_d__Bacteria	p__Proteobacteria	c__Betaproteobacteria	o__Burkholderiales	f__Comamonadaceae	g__Variovorax	s__Variovorax_sp._RA8	ASV9336	0	0	0	0	0	0	0	0	4	0	0	0	0	0	0	0	0	0	0	0	0	0	1	0	0	0	0	5	0.000101362309439	0.07407407407410001
d__Bacteria	k__unclassified_d__Bacteria	p__Planctomycetes	c__Phycisphaerae	o__Tepidisphaerales	f__Tepidisphaeraceae	g__Humisphaera	s__Humisphaera_borealis	ASV15823	0	0	0	0	0	0	0	0	0	0	0	0	0	0	0	0	0	0	0	0	0	5	0	0	0	0	3	8	0.000162179695102	0.07407407407410001
d__Bacteria	k__unclassified_d__Bacteria	p__Actinobacteria	c__Actinomycetia	o__Micromonosporales	f__Micromonosporaceae	g__Natronosporangium	s__Natronosporangium_hydrolyticum	ASV9119	0	0	0	0	0	0	0	0	0	0	0	0	0	0	0	0	0	0	0	0	0	0	2	0	0	0	0	2	4.05449237755e-05	0.037037
d__Bacteria	k__unclassified_d__Bacteria	p__Proteobacteria	c__Betaproteobacteria	o__Nitrosomonadales	f__Sulfuricellaceae	g__Sulfuriferula	s__Sulfuriferula_plumbiphila	ASV39310	0	0	0	0	0	0	0	0	0	0	0	0	0	0	0	0	0	0	0	0	0	0	0	0	0	15	0	15	0.000304086928317	0.037037
d__Bacteria	k__unclassified_d__Bacteria	p__Proteobacteria	c__Alphaproteobacteria	o__Sphingomonadales	f__Sphingomonadaceae	g__Sphingopyxis	s__Sphingopyxis_sp._OPL5	ASV17176	0	0	0	0	0	0	0	0	0	1	0	0	0	0	0	0	0	0	0	0	0	0	0	0	0	0	0	1	2.02724618878e-05	0.037037
d__Bacteria	k__unclassified_d__Bacteria	p__Actinobacteria	c__Actinomycetia	o__Micrococcales	f__Cellulomonadaceae	g__Cellulomonas	s__Cellulomonas_sp._H30R-01	ASV24255	0	0	0	0	0	0	0	0	0	0	0	0	0	0	0	0	0	0	0	0	0	0	0	3	0	0	0	3	6.08173856633e-05	0.037037
d__Bacteria	k__unclassified_d__Bacteria	p__Acidobacteria	c__Vicinamibacteria	o__Vicinamibacterales	f__Vicinamibacteraceae	g__Luteitalea	s__Luteitalea_sp._TBR-22	ASV17177	0	0	0	0	0	0	0	0	0	2	0	0	0	0	0	0	0	0	0	0	0	0	0	0	0	0	0	2	4.05449237755e-05	0.037037
d__Bacteria	k__unclassified_d__Bacteria	p__Proteobacteria	c__Betaproteobacteria	o__Nitrosomonadales	f__Thiobacillaceae	g__Thiobacillus	s__Thiobacillus_denitrificans	ASV30389	0	0	0	0	2	0	0	0	5	0	0	2	0	0	0	0	0	0	0	0	0	0	0	0	0	0	0	9	0.00018245215699000001	0.111111
d__Bacteria	k__unclassified_d__Bacteria	p__Gemmatimonadetes	c__Gemmatimonadetes	o__Gemmatimonadales	f__Gemmatimonadaceae	g__Gemmatirosa	s__Gemmatirosa_kalamazoonesis	ASV21711	0	0	0	0	0	0	0	0	0	0	0	0	0	0	0	0	0	0	0	5	0	0	0	0	0	0	0	5	0.000101362309439	0.037037
d__Bacteria	k__unclassified_d__Bacteria	p__Planctomycetes	c__Planctomycetia	o__Isosphaerales	f__Isosphaeraceae	g__Aquisphaera	s__Aquisphaera_giovannonii	ASV1039	1	0	0	0	0	0	0	0	0	2	0	0	0	4	0	0	0	0	0	0	0	0	0	0	0	0	0	7	0.000141907233214	0.111111
d__Bacteria	k__unclassified_d__Bacteria	p__Proteobacteria	c__Betaproteobacteria	o__Neisseriales	f__Chromobacteriaceae	g__Jeongeupia	s__Jeongeupia_sp._HS-3	ASV13710	0	0	0	0	0	0	0	0	0	0	0	2	0	0	0	0	4	0	0	0	0	0	0	0	2	0	0	8	0.000162179695102	0.111111
d__Bacteria	k__unclassified_d__Bacteria	p__Actinobacteria	c__Rubrobacteria	o__Rubrobacterales	f__Baekduiaceae	g__Baekduia	s__Baekduia_soli	ASV40202	0	0	0	0	0	0	0	0	0	0	0	0	5	0	0	0	0	0	0	0	0	0	0	0	0	0	0	5	0.000101362309439	0.037037
d__Bacteria	k__unclassified_d__Bacteria	p__Proteobacteria	c__Alphaproteobacteria	o__Hyphomicrobiales	f__Beijerinckiaceae	g__Methylocapsa	s__Methylocapsa_acidiphila	ASV9148	0	0	0	0	0	0	0	0	0	0	0	0	0	0	0	0	0	0	0	0	0	0	3	0	0	0	0	3	6.08173856633e-05	0.037037
d__Bacteria	k__unclassified_d__Bacteria	p__Proteobacteria	c__Alphaproteobacteria	o__Sphingomonadales	f__Sphingomonadaceae	g__Sphingobium	s__Sphingobium_cloacae	ASV9538	0	0	0	0	0	0	0	0	0	0	0	0	4	0	0	0	0	0	0	0	0	0	3	0	0	0	0	7	0.000141907233214	0.07407407407410001
d__Bacteria	k__unclassified_d__Bacteria	p__Proteobacteria	c__Alphaproteobacteria	o__Rhodobacterales	f__Rhodobacteraceae	g__Cereibacter	s__Cereibacter_sphaeroides	ASV20880	0	0	0	0	0	0	0	0	0	0	0	0	0	0	0	0	0	0	0	0	6	0	0	0	6	0	0	12	0.000243269542653	0.07407407407410001
d__Bacteria	k__unclassified_d__Bacteria	p__Proteobacteria	c__Alphaproteobacteria	o__Hyphomicrobiales	f__Hyphomicrobiaceae	g__Rhodoplanes	s__Rhodoplanes_sp._Z2-YC6860	ASV7474	0	0	0	0	2	0	0	0	0	0	0	0	2	0	0	4	0	4	0	0	0	0	2	0	0	0	0	14	0.00028381446642900004	0.185185
d__Bacteria	k__unclassified_d__Bacteria	p__Actinobacteria	c__Actinomycetia	o__Micrococcales	f__Dermatophilaceae	g__Austwickia	s__Austwickia_sp.	ASV43769	0	0	0	0	0	0	0	0	0	0	0	0	0	0	5	0	0	0	0	0	0	0	0	0	0	0	0	5	0.000101362309439	0.037037
d__Bacteria	k__unclassified_d__Bacteria	p__Proteobacteria	c__Alphaproteobacteria	o__Hyphomicrobiales	f__Xanthobacteraceae	g__Starkeya	s__Starkeya_sp._ORNL1	ASV37508	0	0	0	0	0	0	0	0	0	0	0	0	0	0	0	0	0	0	0	0	0	0	0	0	0	0	6	6	0.000121634771327	0.037037
d__Bacteria	k__unclassified_d__Bacteria	p__Firmicutes	c__Limnochordia	o__Limnochordales	f__Limnochordaceae	g__Limnochorda	s__Limnochorda_pilosa	ASV46124	0	0	0	0	0	0	0	0	0	0	0	0	0	0	0	0	0	0	0	0	0	0	0	0	5	0	0	5	0.000101362309439	0.037037
d__Bacteria	k__unclassified_d__Bacteria	p__Gemmatimonadetes	c__Gemmatimonadetes	o__Gemmatimonadales	f__Gemmatimonadaceae	g__Gemmatimonas	s__Gemmatimonas_aurantiaca	ASV24283	0	0	0	0	0	0	0	0	0	0	0	0	0	0	0	0	0	0	0	0	0	0	0	5	0	0	0	5	0.000101362309439	0.037037
d__Bacteria	k__unclassified_d__Bacteria	p__Proteobacteria	c__Alphaproteobacteria	o__Hyphomicrobiales	f__Xanthobacteraceae	g__Ancylobacter	s__Ancylobacter_sp._TS-1	ASV7076	0	0	0	0	0	0	0	0	0	0	0	5	0	0	0	4	0	0	0	0	0	0	0	0	0	0	3	12	0.000243269542653	0.111111
d__Archaea	k__unclassified_d__Archaea	p__Euryarchaeota	c__Halobacteria	o__Halobacteriales	f__Halobacteriaceae	g__Halorussus	s__Halorussus_pelagicus	ASV6917	0	0	0	0	0	0	0	0	0	0	0	0	0	0	0	6	0	0	0	0	0	0	0	0	4	0	0	10	0.000202724618878	0.07407407407410001
d__Bacteria	k__unclassified_d__Bacteria	p__Proteobacteria	c__Betaproteobacteria	o__Burkholderiales	f__Alcaligenaceae	g__Bordetella	s__Bordetella_genomosp._8	ASV17187	0	0	0	0	0	0	0	0	0	4	0	0	0	0	0	0	0	0	0	0	0	0	0	0	0	0	0	4	8.10898475511e-05	0.037037
d__Bacteria	k__unclassified_d__Bacteria	p__Proteobacteria	c__Gammaproteobacteria	o__Oceanospirillales	f__Halomonadaceae	g__Halomonas	s__Halomonas_sulfidoxydans	ASV4111	5	0	0	0	0	0	0	0	0	0	0	0	0	0	0	0	0	0	0	0	0	0	1	0	0	0	0	6	0.000121634771327	0.07407407407410001
d__Bacteria	k__unclassified_d__Bacteria	p__Actinobacteria	c__Actinomycetia	o__Micrococcales	f__Microbacteriaceae	g__Microbacterium	s__Microbacterium_atlanticum	ASV37492	0	0	0	0	0	0	0	0	0	0	0	0	0	0	0	0	0	0	0	0	0	0	0	0	0	0	5	5	0.000101362309439	0.037037
d__Bacteria	k__unclassified_d__Bacteria	p__Actinobacteria	c__Actinomycetia	o__Glycomycetales	f__Glycomycetaceae	g__Glycomyces	s__Glycomyces_sp._TRM65418	ASV6625	0	0	0	0	0	0	0	0	0	0	0	0	0	0	0	16	0	0	0	0	0	0	0	0	0	0	0	16	0.000324359390204	0.037037
d__Bacteria	k__unclassified_d__Bacteria	p__Proteobacteria	c__Alphaproteobacteria	o__Hyphomicrobiales	f__Nitrobacteraceae	g__Tardiphaga	s__Tardiphaga_sp._vice352	ASV35904	0	0	0	0	0	0	14	0	0	0	0	0	0	0	0	0	0	0	0	0	0	0	0	0	0	0	0	14	0.00028381446642900004	0.037037
d__Bacteria	k__unclassified_d__Bacteria	p__Proteobacteria	c__Alphaproteobacteria	o__Hyphomicrobiales	f__Hyphomicrobiaceae	g__Rhodoplanes	s__Rhodoplanes_sp._Z2-YC6860	ASV27108	0	0	0	0	0	0	0	0	0	0	0	0	8	0	0	0	4	0	0	0	0	0	0	0	0	0	0	12	0.000243269542653	0.07407407407410001
d__Bacteria	k__unclassified_d__Bacteria	p__Actinobacteria	c__Rubrobacteria	o__Rubrobacterales	f__Rubrobacteraceae	g__Rubrobacter	s__Rubrobacter_tropicus	ASV46134	0	0	0	0	0	0	0	0	0	0	0	0	0	0	0	0	0	0	0	0	0	0	0	0	5	0	0	5	0.000101362309439	0.037037
d__Bacteria	k__unclassified_d__Bacteria	p__Proteobacteria	c__Gammaproteobacteria	o__Xanthomonadales	f__Xanthomonadaceae	g__Thermomonas	s__Thermomonas_carbonis	ASV24259	0	0	0	0	0	0	0	0	0	0	0	0	0	0	0	0	0	0	0	0	0	0	0	4	0	0	0	4	8.10898475511e-05	0.037037
d__Bacteria	k__unclassified_d__Bacteria	p__Planctomycetes	c__Planctomycetia	o__Pirellulales	f__Pirellulaceae	g__Roseimaritima	s__Roseimaritima_ulvae	ASV180	0	0	0	0	0	0	0	0	0	0	0	0	0	14	0	2	0	0	0	0	0	0	0	0	0	0	0	16	0.000324359390204	0.07407407407410001
d__Bacteria	k__unclassified_d__Bacteria	p__Actinobacteria	c__Actinomycetia	o__Micrococcales	f__Cellulomonadaceae	g__Cellulomonas	s__Cellulomonas_sp._zg-ZUI188	ASV2228	0	0	0	0	0	0	0	0	0	0	0	0	0	0	0	0	0	0	6	0	0	0	1	0	0	0	1	8	0.000162179695102	0.111111
d__Bacteria	k__unclassified_d__Bacteria	p__Proteobacteria	c__Alphaproteobacteria	o__Hyphomicrobiales	f__Xanthobacteraceae	g__unclassified_f__Xanthobacteraceae	s__Xanthobacteraceae_bacterium	ASV24277	0	0	0	0	0	0	0	0	0	0	0	0	0	0	0	0	0	0	0	0	0	0	0	5	0	0	0	5	0.000101362309439	0.037037
d__Bacteria	k__unclassified_d__Bacteria	p__Proteobacteria	c__Gammaproteobacteria	o__Acidiferrobacterales	f__Acidiferrobacteraceae	g__Sulfurifustis	s__Sulfurifustis_variabilis	ASV9115	0	0	0	0	0	0	0	0	0	0	0	0	0	0	0	0	0	0	0	0	0	0	5	0	0	0	0	5	0.000101362309439	0.037037
d__Bacteria	k__unclassified_d__Bacteria	p__Actinobacteria	c__Actinomycetia	o__Micromonosporales	f__Micromonosporaceae	g__Actinoplanes	s__Actinoplanes_sp._OR16	ASV26840	0	0	0	0	0	0	0	0	0	0	0	5	0	0	0	0	6	0	0	0	0	0	0	0	0	0	0	11	0.000222997080765	0.07407407407410001
d__Bacteria	k__unclassified_d__Bacteria	p__Bacteroidetes	c__Cytophagia	o__Cytophagales	f__Hymenobacteraceae	g__Hymenobacter	s__Hymenobacter_busanensis	ASV40203	0	0	0	0	0	0	0	0	0	0	0	0	7	0	0	0	0	0	0	0	0	0	0	0	0	0	0	7	0.000141907233214	0.037037
d__Bacteria	k__unclassified_d__Bacteria	p__Proteobacteria	c__Gammaproteobacteria	o__Pseudomonadales	f__Pseudomonadaceae	g__Pseudomonas	s__Pseudomonas_sp._TCU-HL1	ASV21705	0	0	0	0	0	0	0	0	0	0	0	0	0	0	0	0	0	0	0	4	0	0	0	0	0	0	0	4	8.10898475511e-05	0.037037
d__Bacteria	k__unclassified_d__Bacteria	p__Actinobacteria	c__Actinomycetia	o__Corynebacteriales	f__Mycobacteriaceae	g__Mycobacterium	s__Mycobacterium_senegalense	ASV21709	0	0	0	0	0	0	0	0	0	0	0	0	0	0	0	0	0	0	0	7	0	0	0	0	0	0	0	7	0.000141907233214	0.037037
d__Bacteria	k__unclassified_d__Bacteria	p__Cyanobacteria	c__unclassified_p__Cyanobacteria	o__Synechococcales	f__Synechococcaceae	g__Synechococcus	s__Synechococcus_sp._CC9902	ASV18103	0	0	0	0	0	0	0	0	2	1	0	0	1	0	0	0	0	0	0	0	0	0	0	0	0	0	0	4	8.10898475511e-05	0.111111
d__Bacteria	k__unclassified_d__Bacteria	p__Proteobacteria	c__Gammaproteobacteria	o__Pseudomonadales	f__Pseudomonadaceae	g__Pseudomonas	s__Pseudomonas_sp._MTM4	ASV21698	0	0	0	0	0	0	0	0	0	0	0	0	0	0	0	0	0	0	0	4	0	0	0	0	0	0	0	4	8.10898475511e-05	0.037037
d__Bacteria	k__unclassified_d__Bacteria	p__Proteobacteria	c__Alphaproteobacteria	o__Hyphomicrobiales	f__Nitrobacteraceae	g__Bradyrhizobium	s__Bradyrhizobium_icense	ASV40205	0	0	0	0	0	0	0	0	0	0	0	0	6	0	0	0	0	0	0	0	0	0	0	0	0	0	0	6	0.000121634771327	0.037037
d__Bacteria	k__unclassified_d__Bacteria	p__Proteobacteria	c__Alphaproteobacteria	o__Hyphomicrobiales	f__Methylobacteriaceae	g__Microvirga	s__Microvirga_ossetica	ASV44506	0	0	0	0	0	0	0	0	0	0	0	0	0	0	2	0	0	0	0	0	0	0	0	0	4	0	0	6	0.000121634771327	0.07407407407410001
d__Bacteria	k__unclassified_d__Bacteria	p__Planctomycetes	c__Planctomycetia	o__Isosphaerales	f__Isosphaeraceae	g__Aquisphaera	s__Aquisphaera_giovannonii	ASV162	0	0	0	0	0	0	0	0	0	0	0	0	0	14	0	0	0	0	0	0	0	0	0	0	0	0	0	14	0.00028381446642900004	0.037037
d__Bacteria	k__unclassified_d__Bacteria	p__Planctomycetes	c__Phycisphaerae	o__Tepidisphaerales	f__Tepidisphaeraceae	g__Humisphaera	s__Humisphaera_borealis	ASV15450	0	0	0	0	0	2	0	0	0	0	0	0	0	0	0	0	0	10	0	0	0	0	0	1	0	0	0	13	0.000263542004541	0.111111
d__Bacteria	k__unclassified_d__Bacteria	p__Proteobacteria	c__Alphaproteobacteria	o__Hyphomicrobiales	f__Phyllobacteriaceae	g__Mesorhizobium	s__Mesorhizobium_sp._M1E.F.Ca.ET.045.02.1.1	ASV513	0	0	0	0	0	0	0	0	0	0	0	0	0	6	0	0	0	0	9	0	0	0	0	0	0	0	0	15	0.000304086928317	0.07407407407410001
d__Bacteria	k__unclassified_d__Bacteria	p__Planctomycetes	c__Phycisphaerae	o__Tepidisphaerales	f__Tepidisphaeraceae	g__Humisphaera	s__Humisphaera_borealis	ASV22593	0	0	0	0	0	0	0	9	2	0	0	2	0	0	0	0	0	0	0	0	0	0	0	0	0	0	0	13	0.000263542004541	0.111111
d__Bacteria	k__unclassified_d__Bacteria	p__Proteobacteria	c__Alphaproteobacteria	o__Hyphomicrobiales	f__Methylocystaceae	g__Methylosinus	s__Methylosinus_sp._C49	ASV9137	0	0	0	0	0	0	0	0	0	0	0	0	0	0	0	0	0	0	0	0	0	0	3	0	0	0	0	3	6.08173856633e-05	0.037037
d__Bacteria	k__unclassified_d__Bacteria	p__Proteobacteria	c__Betaproteobacteria	o__Nitrosomonadales	f__Sulfuricellaceae	g__Sulfuriferula	s__Sulfuriferula_plumbiphila	ASV20602	0	0	0	0	0	0	0	0	0	0	0	0	0	0	0	0	0	0	0	0	19	0	0	0	0	0	0	19	0.00038517677586800004	0.037037
d__Bacteria	k__unclassified_d__Bacteria	p__Actinobacteria	c__Actinomycetia	o__Streptomycetales	f__Streptomycetaceae	g__Streptomyces	s__Streptomyces_sp._QHH-9511	ASV17200	0	0	0	0	0	0	0	0	0	6	0	0	0	0	0	0	0	0	0	0	0	0	0	0	0	0	0	6	0.000121634771327	0.037037
d__Bacteria	k__unclassified_d__Bacteria	p__Planctomycetes	c__Planctomycetia	o__Gemmatales	f__Gemmataceae	g__Gemmata	s__Gemmata_sp._SH-PL17	ASV9142	0	0	0	0	0	0	0	0	0	0	0	0	0	0	0	0	0	0	0	0	0	0	5	0	0	0	0	5	0.000101362309439	0.037037
d__Bacteria	k__unclassified_d__Bacteria	p__Gemmatimonadetes	c__Gemmatimonadetes	o__Gemmatimonadales	f__Gemmatimonadaceae	g__Gemmatimonas	s__Gemmatimonas_phototrophica	ASV3981	10	0	0	0	0	0	0	0	0	0	0	0	0	0	0	0	0	0	0	0	0	0	0	0	0	0	0	10	0.000202724618878	0.037037
d__Bacteria	k__unclassified_d__Bacteria	p__Actinobacteria	c__Actinomycetia	o__Micrococcales	f__Micrococcaceae	g__Arthrobacter	s__Arthrobacter_sp._PGP41	ASV14217	0	0	0	0	0	9	4	0	0	0	0	0	0	0	0	0	0	0	0	0	0	0	0	0	0	0	0	13	0.000263542004541	0.07407407407410001
d__Bacteria	k__unclassified_d__Bacteria	p__Proteobacteria	c__Betaproteobacteria	o__Burkholderiales	f__Comamonadaceae	g__Variovorax	s__Variovorax_sp._SRS16	ASV4866	2	0	0	0	0	0	0	0	0	2	0	0	0	0	0	0	0	0	0	0	0	0	0	0	0	0	0	4	8.10898475511e-05	0.07407407407410001
d__Bacteria	k__unclassified_d__Bacteria	p__Proteobacteria	c__Alphaproteobacteria	o__Hyphomicrobiales	f__Methylobacteriaceae	g__Microvirga	s__Microvirga_ossetica	ASV23151	0	0	0	0	0	0	4	3	0	0	0	0	0	0	0	0	0	6	0	0	0	0	0	0	0	0	0	13	0.000263542004541	0.111111
d__Bacteria	k__unclassified_d__Bacteria	p__Actinobacteria	c__Actinomycetia	o__Streptomycetales	f__Streptomycetaceae	g__Streptomyces	s__Streptomyces_atratus	ASV14443	0	0	0	0	0	6	0	0	0	0	0	4	0	0	0	0	0	1	0	0	0	0	0	0	0	0	0	11	0.000222997080765	0.111111
d__Bacteria	k__unclassified_d__Bacteria	p__Actinobacteria	c__Actinomycetia	o__Micromonosporales	f__Micromonosporaceae	g__Polymorphospora	s__Polymorphospora_rubra	ASV43766	0	0	0	0	0	0	0	0	0	0	0	0	0	0	1	0	0	0	0	0	0	0	0	0	0	0	0	1	2.02724618878e-05	0.037037
d__Bacteria	k__unclassified_d__Bacteria	p__Proteobacteria	c__Alphaproteobacteria	o__Hyphomicrobiales	f__Methylobacteriaceae	g__Methylobacterium	s__Methylobacterium_terrae	ASV20159	0	0	3	0	0	0	0	0	0	1	0	0	0	0	0	0	0	0	0	0	0	0	0	0	3	0	0	7	0.000141907233214	0.111111
d__Bacteria	k__unclassified_d__Bacteria	p__Actinobacteria	c__Actinomycetia	o__Micrococcales	f__Sanguibacteraceae	g__Sanguibacter	s__Sanguibacter_sp._HDW7	ASV14172	0	0	0	0	0	15	0	0	0	0	0	0	0	0	0	0	0	0	0	0	0	0	0	0	0	0	0	15	0.000304086928317	0.037037
d__Bacteria	k__unclassified_d__Bacteria	p__Proteobacteria	c__Betaproteobacteria	o__Burkholderiales	f__Comamonadaceae	g__Variovorax	s__Variovorax_paradoxus	ASV22480	0	0	0	0	0	0	0	17	0	0	0	0	0	0	0	0	0	0	0	0	0	0	0	0	0	0	0	17	0.00034463185209199996	0.037037
d__Bacteria	k__unclassified_d__Bacteria	p__Actinobacteria	c__Actinomycetia	o__Corynebacteriales	f__Mycobacteriaceae	g__Mycolicibacterium	s__Mycolicibacterium_gadium	ASV24265	0	0	0	0	0	0	0	0	0	0	0	0	0	0	0	0	0	0	0	0	0	0	0	5	0	0	0	5	0.000101362309439	0.037037
d__Eukaryota	k__Viridiplantae	p__Streptophyta	c__Magnoliopsida	o__Fagales	f__Fagaceae	g__Quercus	s__Quercus_suber	ASV20627	0	0	0	0	0	0	0	0	0	0	0	1	0	0	0	0	0	0	0	0	15	0	0	0	0	0	0	16	0.000324359390204	0.07407407407410001
d__Bacteria	k__unclassified_d__Bacteria	p__Proteobacteria	c__Alphaproteobacteria	o__Hyphomicrobiales	f__Methylobacteriaceae	g__Methylobacterium	s__Methylobacterium_terrae	ASV20598	0	0	0	0	0	0	0	0	0	0	0	0	0	0	0	0	0	0	0	0	14	0	0	0	0	0	0	14	0.00028381446642900004	0.037037
d__Bacteria	k__unclassified_d__Bacteria	p__Proteobacteria	c__Betaproteobacteria	o__unclassified_c__Betaproteobacteria	f__unclassified_c__Betaproteobacteria	g__Candidatus_Accumulibacter	s__Candidatus_Accumulibacter_sp.	ASV17209	0	0	0	0	0	0	0	0	0	3	0	0	0	0	0	0	0	0	0	0	0	0	0	0	0	0	0	3	6.08173856633e-05	0.037037
d__Bacteria	k__unclassified_d__Bacteria	p__Actinobacteria	c__Actinomycetia	o__Corynebacteriales	f__Nocardiaceae	g__Rhodococcus	s__Rhodococcus_jostii	ASV37514	0	0	0	0	0	0	0	0	0	0	0	0	0	0	0	0	0	0	0	0	0	0	0	0	0	0	7	7	0.000141907233214	0.037037
d__Bacteria	k__unclassified_d__Bacteria	p__Actinobacteria	c__Rubrobacteria	o__Rubrobacterales	f__Rubrobacteraceae	g__Rubrobacter	s__Rubrobacter_xylanophilus	ASV37536	0	0	0	0	0	0	0	0	0	0	0	0	0	0	0	0	0	0	0	0	0	0	0	0	0	0	3	3	6.08173856633e-05	0.037037
d__Bacteria	k__unclassified_d__Bacteria	p__Proteobacteria	c__Betaproteobacteria	o__Nitrosomonadales	f__Thiobacillaceae	g__Thiobacillus	s__Thiobacillus_denitrificans	ASV3341	0	0	0	0	0	0	0	0	0	1	0	0	0	0	0	0	0	0	2	0	0	0	0	0	0	0	0	3	6.08173856633e-05	0.07407407407410001
d__Bacteria	k__unclassified_d__Bacteria	p__Actinobacteria	c__Actinomycetia	o__Micromonosporales	f__Micromonosporaceae	g__Micromonospora	s__Micromonospora_tulbaghiae	ASV17218	0	0	0	0	0	0	0	0	0	4	0	0	0	0	0	0	0	0	0	0	0	0	0	0	0	0	0	4	8.10898475511e-05	0.037037
d__Bacteria	k__unclassified_d__Bacteria	p__Proteobacteria	c__Betaproteobacteria	o__Burkholderiales	f__Alcaligenaceae	g__Achromobacter	s__Achromobacter_sp._ES-001	ASV43772	0	0	0	0	0	0	0	0	0	0	0	0	0	0	6	0	0	0	0	0	0	0	0	0	0	0	0	6	0.000121634771327	0.037037
d__Bacteria	k__unclassified_d__Bacteria	p__Actinobacteria	c__Rubrobacteria	o__Rubrobacterales	f__Rubrobacteraceae	g__Rubrobacter	s__Rubrobacter_marinus	ASV39313	0	0	0	0	0	0	0	0	0	0	0	0	0	0	0	0	0	0	0	0	0	0	0	0	0	17	0	17	0.00034463185209199996	0.037037
d__Bacteria	k__unclassified_d__Bacteria	p__Nitrospirae	c__Nitrospira	o__Nitrospirales	f__Nitrospiraceae	g__Nitrospira	s__Nitrospira_defluvii	ASV21725	0	0	0	0	0	0	0	0	0	0	0	0	0	0	0	0	0	0	0	4	0	0	0	0	0	0	0	4	8.10898475511e-05	0.037037
d__Bacteria	k__unclassified_d__Bacteria	p__Proteobacteria	c__Alphaproteobacteria	o__Rhodobacterales	f__Rhodobacteraceae	g__Rhodovulum	s__Rhodovulum_sp._MB263	ASV17225	0	0	0	0	0	0	0	0	0	2	0	0	0	0	0	0	0	0	0	0	0	0	0	0	0	0	0	2	4.05449237755e-05	0.037037
d__Bacteria	k__unclassified_d__Bacteria	p__Proteobacteria	c__Alphaproteobacteria	o__Caulobacterales	f__Caulobacteraceae	g__Brevundimonas	s__Brevundimonas_goettingensis	ASV46142	0	0	0	0	0	0	0	0	0	0	0	0	0	0	0	0	0	0	0	0	0	0	0	0	5	0	0	5	0.000101362309439	0.037037
d__Bacteria	k__unclassified_d__Bacteria	p__Firmicutes	c__Bacilli	o__Bacillales	f__Bacillaceae	g__Bacillus	s__Bacillus_glycinifermentans	ASV10564	0	0	0	0	0	0	0	0	0	0	0	0	0	0	0	0	0	0	0	0	0	0	0	4	0	0	0	4	8.10898475511e-05	0.037037
d__Bacteria	k__unclassified_d__Bacteria	p__Proteobacteria	c__Alphaproteobacteria	o__Rhodospirillales	f__unclassified_o__Rhodospirillales	g__unclassified_o__Rhodospirillales	s__Rhodospirillales_bacterium	ASV9188	0	0	0	0	0	0	0	0	0	0	0	0	0	0	0	0	0	0	0	0	0	0	4	0	0	0	0	4	8.10898475511e-05	0.037037
d__Bacteria	k__unclassified_d__Bacteria	p__Cyanobacteria	c__unclassified_p__Cyanobacteria	o__Nostocales	f__Scytonemataceae	g__Scytonema	s__Scytonema_sp._HK-05	ASV13498	0	0	0	0	0	0	0	0	0	0	0	0	0	0	0	0	0	0	0	0	0	0	0	4	0	0	0	4	8.10898475511e-05	0.037037
d__Bacteria	k__unclassified_d__Bacteria	p__Proteobacteria	c__Alphaproteobacteria	o__Hyphomicrobiales	f__Nitrobacteraceae	g__Bradyrhizobium	s__Bradyrhizobium_sp._BTAi1	ASV9190	0	0	0	0	0	0	0	0	0	0	0	0	0	0	0	0	0	0	0	0	0	0	2	0	0	0	0	2	4.05449237755e-05	0.037037
d__Bacteria	k__unclassified_d__Bacteria	p__Actinobacteria	c__Actinomycetia	o__Streptomycetales	f__Streptomycetaceae	g__Streptomyces	s__Streptomyces_hundungensis	ASV14185	0	0	0	0	0	13	0	0	0	0	0	0	0	0	0	0	0	0	0	0	0	0	0	0	0	0	0	13	0.000263542004541	0.037037
d__Bacteria	k__unclassified_d__Bacteria	p__Proteobacteria	c__Betaproteobacteria	o__Nitrosomonadales	f__Nitrosomonadaceae	g__Nitrosospira	s__Nitrosospira_sp._40KI	ASV46164	0	0	0	0	0	0	0	0	0	0	0	0	0	0	0	0	0	0	0	0	0	0	0	0	8	0	0	8	0.000162179695102	0.037037
d__Bacteria	k__unclassified_d__Bacteria	p__Firmicutes	c__Bacilli	o__Bacillales	f__Thermoactinomycetaceae	g__Staphylospora	s__Staphylospora_marina	ASV42413	0	15	0	0	0	0	0	0	0	0	0	0	0	0	0	0	0	0	0	0	0	0	0	0	0	0	0	15	0.000304086928317	0.037037
d__Bacteria	k__unclassified_d__Bacteria	p__Actinobacteria	c__Actinomycetia	o__Micromonosporales	f__Micromonosporaceae	g__Actinoplanes	s__Actinoplanes_friuliensis	ASV33903	0	0	0	0	0	0	0	0	0	0	0	10	0	0	0	0	0	0	0	0	0	0	0	0	0	0	0	10	0.000202724618878	0.037037
d__Bacteria	k__unclassified_d__Bacteria	p__Proteobacteria	c__Alphaproteobacteria	o__Sphingomonadales	f__Sphingomonadaceae	g__Allosphingosinicella	s__Allosphingosinicella_indica	ASV17227	0	0	0	0	0	0	0	0	0	3	0	0	0	0	0	0	0	0	0	0	0	0	0	0	0	0	0	3	6.08173856633e-05	0.037037
d__Bacteria	k__unclassified_d__Bacteria	p__Proteobacteria	c__Gammaproteobacteria	o__Oceanospirillales	f__Alcanivoracaceae	g__Alcanivorax	s__Alcanivorax_sp.	ASV17240	0	0	0	0	0	0	0	0	0	3	0	0	0	0	0	0	0	0	0	0	0	0	0	0	0	0	0	3	6.08173856633e-05	0.037037
d__Bacteria	k__unclassified_d__Bacteria	p__Proteobacteria	c__Alphaproteobacteria	o__Rhodospirillales	f__unclassified_o__Rhodospirillales	g__unclassified_o__Rhodospirillales	s__Rhodospirillales_bacterium	ASV15920	0	0	0	0	0	0	0	0	0	0	0	0	0	0	0	0	0	0	0	0	0	4	0	4	0	0	0	8	0.000162179695102	0.07407407407410001
d__Bacteria	k__unclassified_d__Bacteria	p__Planctomycetes	c__Phycisphaerae	o__Phycisphaerales	f__Phycisphaeraceae	g__Mucisphaera	s__Mucisphaera_calidilacus	ASV40216	0	0	0	0	0	0	0	0	0	0	0	0	7	0	0	0	0	0	0	0	0	0	0	0	0	0	0	7	0.000141907233214	0.037037
d__Bacteria	k__unclassified_d__Bacteria	p__Proteobacteria	c__Alphaproteobacteria	o__Hyphomicrobiales	f__Nitrobacteraceae	g__Bradyrhizobium	s__Bradyrhizobium_lablabi	ASV46145	0	0	0	0	0	0	0	0	0	0	0	0	0	0	0	0	0	0	0	0	0	0	0	0	4	0	0	4	8.10898475511e-05	0.037037
d__Bacteria	k__unclassified_d__Bacteria	p__Proteobacteria	c__Alphaproteobacteria	o__Hyphomicrobiales	f__Phyllobacteriaceae	g__Mesorhizobium	s__Mesorhizobium_sp._L-2-11	ASV39917	0	0	0	11	0	0	0	0	0	0	0	0	0	0	0	0	0	0	0	0	0	0	0	0	0	2	0	13	0.000263542004541	0.07407407407410001
d__Bacteria	k__unclassified_d__Bacteria	p__Planctomycetes	c__Planctomycetia	o__Gemmatales	f__Gemmataceae	g__Urbifossiella	s__Urbifossiella_limnaea	ASV22481	0	0	0	0	0	0	0	15	0	0	0	0	0	0	0	0	0	0	0	0	0	0	0	0	0	0	0	15	0.000304086928317	0.037037
d__Bacteria	k__unclassified_d__Bacteria	p__Proteobacteria	c__Alphaproteobacteria	o__Hyphomicrobiales	f__Xanthobacteraceae	g__Pseudolabrys	s__Pseudolabrys_sp._FHR47	ASV17212	0	0	0	0	0	0	0	0	0	3	0	0	0	0	0	0	0	0	0	0	0	0	0	0	0	0	0	3	6.08173856633e-05	0.037037
d__Bacteria	k__unclassified_d__Bacteria	p__Actinobacteria	c__Rubrobacteria	o__Rubrobacterales	f__Rubrobacteraceae	g__Rubrobacter	s__Rubrobacter_tropicus	ASV42418	0	13	0	0	0	0	0	0	0	0	0	0	0	0	0	0	0	0	0	0	0	0	0	0	0	0	0	13	0.000263542004541	0.037037
d__Bacteria	k__unclassified_d__Bacteria	p__Proteobacteria	c__Alphaproteobacteria	o__Hyphomicrobiales	f__Rhizobiaceae	g__Ciceribacter	s__Ciceribacter_thiooxidans	ASV21729	0	0	0	0	0	0	0	0	0	0	0	0	0	0	0	0	0	0	0	5	0	0	0	0	0	0	0	5	0.000101362309439	0.037037
d__Bacteria	k__unclassified_d__Bacteria	p__Proteobacteria	c__Alphaproteobacteria	o__Sphingomonadales	f__Sphingomonadaceae	g__Rhizorhabdus	s__Rhizorhabdus_wittichii	ASV4330	5	0	0	0	0	0	0	0	0	0	3	0	0	0	0	0	0	3	0	0	0	0	0	0	0	0	0	11	0.000222997080765	0.111111
d__Bacteria	k__unclassified_d__Bacteria	p__Proteobacteria	c__Alphaproteobacteria	o__Sphingomonadales	f__Sphingomonadaceae	g__Sphingomonas	s__Sphingomonas_daechungensis	ASV17259	0	0	0	0	0	0	0	0	0	3	0	0	0	0	0	0	0	0	0	0	0	0	0	0	0	0	0	3	6.08173856633e-05	0.037037
d__Bacteria	k__unclassified_d__Bacteria	p__Proteobacteria	c__Betaproteobacteria	o__Burkholderiales	f__Burkholderiaceae	g__Ralstonia	s__Ralstonia_pickettii	ASV10367	0	0	0	0	0	0	0	0	0	0	0	0	0	0	0	0	0	0	0	0	0	0	1	6	0	0	0	7	0.000141907233214	0.07407407407410001
d__Bacteria	k__unclassified_d__Bacteria	p__Proteobacteria	c__Alphaproteobacteria	o__Hyphomicrobiales	f__Methylobacteriaceae	g__Methylobacterium	s__Methylobacterium_sp._17Sr1-1	ASV41011	0	0	0	8	0	0	0	0	0	0	3	0	0	0	0	0	0	0	0	0	0	0	0	0	0	0	0	11	0.000222997080765	0.07407407407410001
d__Bacteria	k__unclassified_d__Bacteria	p__Proteobacteria	c__Alphaproteobacteria	o__Hyphomicrobiales	f__Parvibaculaceae	g__Kaustia	s__Kaustia_mangrovi	ASV17241	0	0	0	0	0	0	0	0	0	6	0	0	0	0	0	0	0	0	0	0	0	0	0	0	0	0	0	6	0.000121634771327	0.037037
d__Bacteria	k__unclassified_d__Bacteria	p__Proteobacteria	c__Betaproteobacteria	o__Burkholderiales	f__Comamonadaceae	g__Acidovorax	s__Acidovorax_sp._HDW3	ASV9158	0	0	0	0	0	0	0	0	0	0	0	0	0	0	0	0	0	0	0	0	0	0	4	0	0	0	0	4	8.10898475511e-05	0.037037
d__Bacteria	k__unclassified_d__Bacteria	p__Actinobacteria	c__Rubrobacteria	o__Rubrobacterales	f__Rubrobacteraceae	g__Rubrobacter	s__Rubrobacter_tropicus	ASV26718	0	0	0	0	0	0	0	0	0	0	0	0	0	0	0	0	10	8	0	0	0	0	0	0	0	0	0	18	0.00036490431398000003	0.07407407407410001
d__Bacteria	k__unclassified_d__Bacteria	p__Proteobacteria	c__Alphaproteobacteria	o__Hyphomicrobiales	f__Phyllobacteriaceae	g__Aminobacter	s__Aminobacter_sp._MDW-2	ASV22920	0	0	0	0	0	0	10	5	0	0	0	0	0	0	0	0	0	0	0	0	0	0	0	0	0	0	0	15	0.000304086928317	0.07407407407410001
d__Bacteria	k__unclassified_d__Bacteria	p__Proteobacteria	c__Alphaproteobacteria	o__Hyphomicrobiales	f__Phyllobacteriaceae	g__Aminobacter	s__Aminobacter_aminovorans	ASV9184	0	0	0	0	0	0	0	0	0	0	0	0	0	0	0	0	0	0	0	0	0	0	5	0	0	0	0	5	0.000101362309439	0.037037
d__Bacteria	k__unclassified_d__Bacteria	p__Actinobacteria	c__Actinomycetia	o__Propionibacteriales	f__Nocardioidaceae	g__Nocardioides	s__Nocardioides_coralli	ASV17234	0	0	0	0	0	0	0	0	0	3	0	0	0	0	0	0	0	0	0	0	0	0	0	0	0	0	0	3	6.08173856633e-05	0.037037
d__Bacteria	k__unclassified_d__Bacteria	p__Proteobacteria	c__Betaproteobacteria	o__Burkholderiales	f__Oxalobacteraceae	g__Massilia	s__Massilia_sp._UMI-21	ASV1890	0	0	0	0	0	0	0	0	0	0	0	0	0	0	0	0	0	0	9	0	0	0	0	0	0	0	0	9	0.00018245215699000001	0.037037
d__Bacteria	k__unclassified_d__Bacteria	p__Proteobacteria	c__Alphaproteobacteria	o__Hyphomicrobiales	f__Phyllobacteriaceae	g__Mesorhizobium	s__Mesorhizobium_loti	ASV21717	0	0	0	0	0	0	0	0	0	0	0	0	0	0	0	0	0	0	0	7	0	0	0	0	0	0	0	7	0.000141907233214	0.037037
d__Bacteria	k__unclassified_d__Bacteria	p__Proteobacteria	c__Alphaproteobacteria	o__Sphingomonadales	f__Sphingomonadaceae	g__Allosphingosinicella	s__Allosphingosinicella_indica	ASV20267	0	0	0	0	0	0	0	0	0	0	7	0	0	0	3	0	0	0	0	0	0	0	0	0	0	0	0	10	0.000202724618878	0.07407407407410001
d__Bacteria	k__unclassified_d__Bacteria	p__Proteobacteria	c__Alphaproteobacteria	o__Hyphomicrobiales	f__Phyllobacteriaceae	g__Mesorhizobium	s__Mesorhizobium_sp._8	ASV37520	0	0	0	0	0	0	0	0	0	0	0	0	0	0	0	0	0	0	0	0	0	0	0	0	0	0	3	3	6.08173856633e-05	0.037037
d__Bacteria	k__unclassified_d__Bacteria	p__Actinobacteria	c__Actinomycetia	o__Pseudonocardiales	f__Pseudonocardiaceae	g__Actinoalloteichus	s__Actinoalloteichus_hoggarensis	ASV17217	0	0	0	0	0	0	0	0	0	5	0	0	0	0	0	0	0	0	0	0	0	0	0	0	0	0	0	5	0.000101362309439	0.037037
d__Bacteria	k__unclassified_d__Bacteria	p__Proteobacteria	c__Betaproteobacteria	o__Rhodocyclales	f__Azonexaceae	g__Dechloromonas	s__Dechloromonas_sp.	ASV11055	0	0	0	0	0	0	0	0	0	0	0	0	0	0	0	0	0	0	0	0	0	0	1	2	0	0	0	3	6.08173856633e-05	0.07407407407410001
d__Bacteria	k__unclassified_d__Bacteria	p__Proteobacteria	c__Betaproteobacteria	o__Burkholderiales	f__Comamonadaceae	g__Variovorax	s__Variovorax_sp._HW608	ASV40218	0	0	0	0	0	0	0	0	0	0	0	0	4	0	0	0	0	0	0	0	0	0	0	0	0	0	0	4	8.10898475511e-05	0.037037
d__Bacteria	k__unclassified_d__Bacteria	p__Proteobacteria	c__Alphaproteobacteria	o__Sphingomonadales	f__Sphingomonadaceae	g__Sphingomonas	s__Sphingomonas_panacis	ASV39312	0	0	0	0	0	0	0	0	0	0	0	0	0	0	0	0	0	0	0	0	0	0	0	0	0	14	0	14	0.00028381446642900004	0.037037
d__Bacteria	k__unclassified_d__Bacteria	p__Proteobacteria	c__Deltaproteobacteria	o__Myxococcales	f__Labilitrichaceae	g__Labilithrix	s__Labilithrix_luteola	ASV46149	0	0	0	0	0	0	0	0	0	0	0	0	0	0	0	0	0	0	0	0	0	0	0	0	5	0	0	5	0.000101362309439	0.037037
d__Bacteria	k__unclassified_d__Bacteria	p__Proteobacteria	c__Alphaproteobacteria	o__Hyphomicrobiales	f__Phyllobacteriaceae	g__Mesorhizobium	s__Mesorhizobium_sp._AA22	ASV17224	0	0	0	0	0	0	0	0	0	1	0	0	0	0	0	0	0	0	0	0	0	0	0	0	0	0	0	1	2.02724618878e-05	0.037037
d__Bacteria	k__unclassified_d__Bacteria	p__Chloroflexi	c__Thermomicrobia	o__Sphaerobacterales	f__Sphaerobacteraceae	g__Sphaerobacter	s__Sphaerobacter_thermophilus	ASV1900	0	0	0	0	0	0	0	0	0	0	0	0	0	0	0	0	0	0	12	0	0	0	0	0	0	0	0	12	0.000243269542653	0.037037
d__Bacteria	k__unclassified_d__Bacteria	p__Proteobacteria	c__Alphaproteobacteria	o__Hyphomicrobiales	f__Nitrobacteraceae	g__Bradyrhizobium	s__Bradyrhizobium_sp._BTAi1	ASV17248	0	0	0	0	0	0	0	0	0	1	0	0	0	0	0	0	0	0	0	0	0	0	0	0	0	0	0	1	2.02724618878e-05	0.037037
d__Bacteria	k__unclassified_d__Bacteria	p__Actinobacteria	c__Rubrobacteria	o__Rubrobacterales	f__Rubrobacteraceae	g__Rubrobacter	s__Rubrobacter_tropicus	ASV37541	0	0	0	0	0	0	0	0	0	0	0	0	0	0	0	0	0	0	0	0	0	0	0	0	0	0	3	3	6.08173856633e-05	0.037037
d__Bacteria	k__unclassified_d__Bacteria	p__Acidobacteria	c__Acidobacteriia	o__Bryobacterales	f__Bryobacteraceae	g__Paludibaculum	s__Paludibaculum_fermentans	ASV1485	0	0	0	0	0	0	0	0	0	0	0	0	0	2	0	0	0	0	10	0	0	0	0	0	0	0	0	12	0.000243269542653	0.07407407407410001
d__Bacteria	k__unclassified_d__Bacteria	p__Actinobacteria	c__Actinomycetia	o__Corynebacteriales	f__Mycobacteriaceae	g__Mycobacterium	s__Mycobacterium_gallinarum	ASV2596	0	0	0	0	0	0	0	0	0	0	0	0	0	0	0	0	0	2	3	0	0	0	0	0	0	9	0	14	0.00028381446642900004	0.111111
d__Bacteria	k__unclassified_d__Bacteria	p__Proteobacteria	c__Betaproteobacteria	o__Burkholderiales	f__Comamonadaceae	g__Comamonas	s__Comamonas_testosteroni	ASV46146	0	0	0	0	0	0	0	0	0	0	0	0	0	0	0	0	0	0	0	0	0	0	0	0	6	0	0	6	0.000121634771327	0.037037
d__Bacteria	k__unclassified_d__Bacteria	p__Proteobacteria	c__Gammaproteobacteria	o__Pseudomonadales	f__Pseudomonadaceae	g__Halopseudomonas	s__Halopseudomonas_xinjiangensis	ASV9198	0	0	0	0	0	0	0	0	0	0	0	0	0	0	0	0	0	0	0	0	0	0	4	0	0	0	0	4	8.10898475511e-05	0.037037
d__Bacteria	k__unclassified_d__Bacteria	p__Proteobacteria	c__Alphaproteobacteria	o__Sphingomonadales	f__Sphingomonadaceae	g__Sphingobium	s__Sphingobium_yanoikuyae	ASV17250	0	0	0	0	0	0	0	0	0	4	0	0	0	0	0	0	0	0	0	0	0	0	0	0	0	0	0	4	8.10898475511e-05	0.037037
d__Bacteria	k__unclassified_d__Bacteria	p__Proteobacteria	c__Alphaproteobacteria	o__Rhodospirillales	f__Azospirillaceae	g__Skermanella	s__Skermanella_sp._TT6	ASV32440	0	0	0	0	0	0	0	0	11	0	0	0	0	0	0	0	0	0	0	0	0	0	0	0	0	0	0	11	0.000222997080765	0.037037
d__Bacteria	k__unclassified_d__Bacteria	p__Actinobacteria	c__Actinomycetia	o__Micrococcales	f__Micrococcaceae	g__Arthrobacter	s__Arthrobacter_sp._UKPF54-2	ASV6631	0	0	0	0	0	0	0	0	0	0	0	0	0	0	0	15	0	0	0	0	0	0	0	0	0	0	0	15	0.000304086928317	0.037037
d__Bacteria	k__unclassified_d__Bacteria	p__Planctomycetes	c__Planctomycetia	o__Pirellulales	f__Pirellulaceae	g__Rosistilla	s__Rosistilla_carotiformis	ASV17553	0	0	0	0	0	0	0	0	2	1	0	0	0	0	0	0	0	0	0	0	0	0	0	0	0	0	0	3	6.08173856633e-05	0.07407407407410001
d__Bacteria	k__unclassified_d__Bacteria	p__Planctomycetes	c__Phycisphaerae	o__Tepidisphaerales	f__Tepidisphaeraceae	g__Humisphaera	s__Humisphaera_borealis	ASV37535	0	0	0	0	0	0	0	0	0	0	0	0	0	0	0	0	0	0	0	0	0	0	0	0	0	0	6	6	0.000121634771327	0.037037
d__Bacteria	k__unclassified_d__Bacteria	p__Proteobacteria	c__Alphaproteobacteria	o__Hyphomicrobiales	f__Nitrobacteraceae	g__Bradyrhizobium	s__Bradyrhizobium_sp._BTAi1	ASV2711	0	0	0	0	0	0	0	0	0	0	0	0	0	0	0	0	5	4	4	0	0	0	0	0	0	0	0	13	0.000263542004541	0.111111
d__Bacteria	k__unclassified_d__Bacteria	p__Proteobacteria	c__Alphaproteobacteria	o__Rhodospirillales	f__Azospirillaceae	g__Skermanella	s__Skermanella_sp._TT6	ASV40225	0	0	0	0	0	0	0	0	0	0	0	0	3	0	0	0	0	0	0	0	0	0	0	0	0	0	0	3	6.08173856633e-05	0.037037
d__Bacteria	k__unclassified_d__Bacteria	p__Actinobacteria	c__Actinomycetia	o__Pseudonocardiales	f__Pseudonocardiaceae	g__Pseudonocardia	s__Pseudonocardia_dioxanivorans	ASV40224	0	0	0	0	0	0	0	0	0	0	0	0	6	0	0	0	0	0	0	0	0	0	0	0	0	0	0	6	0.000121634771327	0.037037
d__Bacteria	k__unclassified_d__Bacteria	p__Actinobacteria	c__Actinomycetia	o__Streptomycetales	f__Streptomycetaceae	g__Streptomyces	s__Streptomyces_alfalfae	ASV46158	0	0	0	0	0	0	0	0	0	0	0	0	0	0	0	0	0	0	0	0	0	0	0	0	10	0	0	10	0.000202724618878	0.037037
d__Bacteria	k__unclassified_d__Bacteria	p__Proteobacteria	c__Alphaproteobacteria	o__Sphingomonadales	f__Sphingomonadaceae	g__Sphingomonas	s__Sphingomonas_xanthus	ASV37560	0	0	0	0	0	0	0	0	0	0	0	0	0	0	0	0	0	0	0	0	0	0	0	0	0	0	6	6	0.000121634771327	0.037037
d__Bacteria	k__unclassified_d__Bacteria	p__Proteobacteria	c__Alphaproteobacteria	o__Hyphomicrobiales	f__Nitrobacteraceae	g__Bradyrhizobium	s__Bradyrhizobium_paxllaeri	ASV19910	0	0	0	0	0	0	6	0	2	0	0	0	0	0	0	0	4	2	0	0	0	0	0	0	0	0	0	14	0.00028381446642900004	0.148148
d__Bacteria	k__unclassified_d__Bacteria	p__Proteobacteria	c__Betaproteobacteria	o__Burkholderiales	f__Comamonadaceae	g__Ramlibacter	s__Ramlibacter_tataouinensis	ASV30777	0	0	0	0	0	0	0	0	0	0	0	0	0	0	0	0	0	14	0	0	0	0	0	0	0	0	0	14	0.00028381446642900004	0.037037
d__Bacteria	k__unclassified_d__Bacteria	p__Proteobacteria	c__Betaproteobacteria	o__Burkholderiales	f__Comamonadaceae	g__Polaromonas	s__Polaromonas_sp._Pch-P	ASV37579	0	0	0	0	0	0	0	0	0	0	0	0	0	0	0	0	0	0	0	0	0	0	0	0	0	0	5	5	0.000101362309439	0.037037
d__Bacteria	k__unclassified_d__Bacteria	p__Planctomycetes	c__Planctomycetia	o__Isosphaerales	f__Isosphaeraceae	g__Aquisphaera	s__Aquisphaera_giovannonii	ASV17302	0	0	0	0	0	0	0	0	0	3	0	0	0	0	0	0	0	0	0	0	0	0	0	0	0	0	0	3	6.08173856633e-05	0.037037
d__Bacteria	k__unclassified_d__Bacteria	p__Proteobacteria	c__Alphaproteobacteria	o__Rhodospirillales	f__Azospirillaceae	g__Azospirillum	s__Azospirillum_thermophilum	ASV17281	0	0	0	0	0	0	0	0	0	2	0	0	0	0	0	0	0	0	0	0	0	0	0	0	0	0	0	2	4.05449237755e-05	0.037037
d__Bacteria	k__unclassified_d__Bacteria	p__Actinobacteria	c__Actinomycetia	o__Streptosporangiales	f__Nocardiopsaceae	g__Spiractinospora	s__Spiractinospora_alimapuensis	ASV40988	0	0	0	14	0	0	0	0	0	0	0	0	0	0	0	0	0	0	0	0	0	0	0	0	0	0	0	14	0.00028381446642900004	0.037037
d__Bacteria	k__unclassified_d__Bacteria	p__Actinobacteria	c__Actinomycetia	o__Micrococcales	f__Microbacteriaceae	g__Pseudoclavibacter	s__Pseudoclavibacter_triregionum	ASV17282	0	0	0	0	0	0	0	0	0	3	0	0	0	0	0	0	0	0	0	0	0	0	0	0	0	0	0	3	6.08173856633e-05	0.037037
d__Bacteria	k__unclassified_d__Bacteria	p__Proteobacteria	c__Betaproteobacteria	o__Burkholderiales	f__Comamonadaceae	g__Schlegelella	s__Schlegelella_brevitalea	ASV24313	0	0	0	0	0	0	0	0	0	0	0	0	0	0	0	0	0	0	0	0	0	0	0	4	0	0	0	4	8.10898475511e-05	0.037037
d__Bacteria	k__unclassified_d__Bacteria	p__Proteobacteria	c__Gammaproteobacteria	o__Xanthomonadales	f__Xanthomonadaceae	g__Luteimonas	s__Luteimonas_granuli	ASV24324	0	0	0	0	0	0	0	0	0	0	0	0	0	0	0	0	0	0	0	0	0	0	0	3	0	0	0	3	6.08173856633e-05	0.037037
d__Bacteria	k__unclassified_d__Bacteria	p__Proteobacteria	c__Gammaproteobacteria	o__Cardiobacteriales	f__Cardiobacteriaceae	g__Cardiobacterium	s__Cardiobacterium_hominis	ASV17300	0	0	0	0	0	0	0	0	0	3	0	0	0	0	0	0	0	0	0	0	0	0	0	0	0	0	0	3	6.08173856633e-05	0.037037
d__Bacteria	k__unclassified_d__Bacteria	p__Proteobacteria	c__Alphaproteobacteria	o__Sphingomonadales	f__Erythrobacteraceae	g__Qipengyuania	s__Qipengyuania_flava	ASV37587	0	0	0	0	0	0	0	0	0	0	0	0	0	0	0	0	0	0	0	0	0	0	0	0	0	0	7	7	0.000141907233214	0.037037
d__Bacteria	k__unclassified_d__Bacteria	p__Proteobacteria	c__Alphaproteobacteria	o__Sphingomonadales	f__Sphingomonadaceae	g__Rhizorhabdus	s__Rhizorhabdus_wittichii	ASV46169	0	0	0	0	0	0	0	0	0	0	0	0	0	0	0	0	0	0	0	0	0	0	0	0	6	0	0	6	0.000121634771327	0.037037
d__Bacteria	k__unclassified_d__Bacteria	p__Actinobacteria	c__Actinomycetia	o__Micromonosporales	f__Micromonosporaceae	g__Actinoplanes	s__Actinoplanes_friuliensis	ASV19184	0	0	0	0	0	0	0	0	0	1	0	4	0	0	0	0	0	0	0	0	0	0	0	0	0	0	0	5	0.000101362309439	0.07407407407410001
d__Bacteria	k__unclassified_d__Bacteria	p__Proteobacteria	c__Betaproteobacteria	o__Burkholderiales	f__Alcaligenaceae	g__Achromobacter	s__Achromobacter_deleyi	ASV21744	0	0	0	0	0	0	0	0	0	0	0	0	0	0	0	0	0	0	0	4	0	0	0	0	0	0	0	4	8.10898475511e-05	0.037037
d__Bacteria	k__unclassified_d__Bacteria	p__Proteobacteria	c__Alphaproteobacteria	o__Hyphomicrobiales	f__unclassified_o__Hyphomicrobiales	g__Nordella	s__Nordella_sp._HKS_07	ASV40989	0	0	0	8	0	0	0	0	0	0	0	0	0	0	0	0	0	0	0	0	0	0	0	0	0	0	0	8	0.000162179695102	0.037037
d__Bacteria	k__unclassified_d__Bacteria	p__Planctomycetes	c__Phycisphaerae	o__Tepidisphaerales	f__Tepidisphaeraceae	g__Humisphaera	s__Humisphaera_borealis	ASV4014	9	0	0	0	0	0	0	0	0	0	0	0	0	0	0	0	0	0	0	0	0	0	0	0	0	0	0	9	0.00018245215699000001	0.037037
d__Bacteria	k__unclassified_d__Bacteria	p__Proteobacteria	c__Alphaproteobacteria	o__Hyphomicrobiales	f__Phyllobacteriaceae	g__Mesorhizobium	s__Mesorhizobium_sp._L-8-10	ASV9260	0	0	0	0	0	0	0	0	0	0	0	0	0	0	0	0	0	0	0	0	0	0	3	0	0	0	0	3	6.08173856633e-05	0.037037
d__Bacteria	k__unclassified_d__Bacteria	p__Actinobacteria	c__Actinomycetia	o__Micrococcales	f__Dermacoccaceae	g__Luteipulveratus	s__Luteipulveratus_mongoliensis	ASV29969	0	0	0	0	11	0	0	0	0	0	0	0	0	0	0	0	0	0	0	0	0	0	0	0	0	0	0	11	0.000222997080765	0.037037
d__Bacteria	k__unclassified_d__Bacteria	p__Proteobacteria	c__Alphaproteobacteria	o__Sphingomonadales	f__Erythrobacteraceae	g__Altererythrobacter	s__Altererythrobacter_sp._B11	ASV21743	0	0	0	0	0	0	0	0	0	0	0	0	0	0	0	0	0	0	0	5	0	0	0	0	0	0	0	5	0.000101362309439	0.037037
d__Bacteria	k__unclassified_d__Bacteria	p__Planctomycetes	c__Planctomycetia	o__Isosphaerales	f__Isosphaeraceae	g__Aquisphaera	s__Aquisphaera_giovannonii	ASV20616	0	0	0	0	0	0	0	0	0	0	0	0	0	0	0	0	0	0	0	0	14	0	0	0	0	0	0	14	0.00028381446642900004	0.037037
d__Bacteria	k__unclassified_d__Bacteria	p__Proteobacteria	c__Alphaproteobacteria	o__Hyphomicrobiales	f__Hyphomicrobiaceae	g__Rhodoplanes	s__Rhodoplanes_sp._Z2-YC6860	ASV42422	0	13	0	0	0	0	0	0	0	0	0	0	0	0	0	0	0	0	0	0	0	0	0	0	0	0	0	13	0.000263542004541	0.037037
d__Bacteria	k__unclassified_d__Bacteria	p__Proteobacteria	c__Alphaproteobacteria	o__Hyphomicrobiales	f__Phyllobacteriaceae	g__Oricola	s__Oricola_thermophila	ASV37566	0	0	0	0	0	0	0	0	0	0	0	0	0	0	0	0	0	0	0	0	0	0	0	0	0	0	5	5	0.000101362309439	0.037037
d__Bacteria	k__unclassified_d__Bacteria	p__Actinobacteria	c__Rubrobacteria	o__Rubrobacterales	f__Rubrobacteraceae	g__Rubrobacter	s__Rubrobacter_tropicus	ASV29971	0	0	0	0	13	0	0	0	0	0	0	0	0	0	0	0	0	0	0	0	0	0	0	0	0	0	0	13	0.000263542004541	0.037037
d__Bacteria	k__unclassified_d__Bacteria	p__Proteobacteria	c__Betaproteobacteria	o__Burkholderiales	f__Oxalobacteraceae	g__Herbaspirillum	s__Herbaspirillum_robiniae	ASV17296	0	0	0	0	0	0	0	0	0	4	0	0	0	0	0	0	0	0	0	0	0	0	0	0	0	0	0	4	8.10898475511e-05	0.037037
d__Bacteria	k__unclassified_d__Bacteria	p__Proteobacteria	c__Alphaproteobacteria	o__Hyphomicrobiales	f__Methylobacteriaceae	g__Microvirga	s__Microvirga_sp._VF16	ASV4280	4	0	0	0	0	0	0	0	0	0	0	0	0	0	0	7	0	0	0	0	0	0	0	0	0	0	0	11	0.000222997080765	0.07407407407410001
d__Bacteria	k__unclassified_d__Bacteria	p__Deinococcus-Thermus	c__Deinococci	o__Deinococcales	f__Deinococcaceae	g__Deinococcus	s__Deinococcus_sp._NW-56	ASV22498	0	1	0	0	0	0	0	13	0	0	0	0	0	0	0	0	0	0	0	0	0	0	0	0	0	0	0	14	0.00028381446642900004	0.07407407407410001
d__Bacteria	k__unclassified_d__Bacteria	p__Proteobacteria	c__Alphaproteobacteria	o__Hyphomicrobiales	f__Hyphomicrobiaceae	g__Filomicrobium	s__Filomicrobium_sp.	ASV37556	0	0	0	0	0	0	0	0	0	0	0	0	0	0	0	0	0	0	0	0	0	0	0	0	0	0	3	3	6.08173856633e-05	0.037037
d__Bacteria	k__unclassified_d__Bacteria	p__Proteobacteria	c__Alphaproteobacteria	o__Hyphomicrobiales	f__Nitrobacteraceae	g__Bradyrhizobium	s__Bradyrhizobium_sp._KBS0727	ASV46191	0	0	0	0	0	0	0	0	0	0	0	0	0	0	0	0	0	0	0	0	0	0	0	0	3	0	0	3	6.08173856633e-05	0.037037
d__Bacteria	k__unclassified_d__Bacteria	p__Proteobacteria	c__Betaproteobacteria	o__Rhodocyclales	f__Zoogloeaceae	g__Azoarcus	s__Azoarcus_sp._DD4	ASV9205	0	0	0	0	0	0	0	0	0	0	0	0	0	0	0	0	0	0	0	0	0	0	4	0	0	0	0	4	8.10898475511e-05	0.037037
d__Bacteria	k__unclassified_d__Bacteria	p__Proteobacteria	c__Betaproteobacteria	o__Nitrosomonadales	f__Nitrosomonadaceae	g__Nitrosospira	s__Nitrosospira_multiformis	ASV24335	0	0	0	0	0	0	0	0	0	0	0	0	0	0	0	0	0	0	0	0	0	0	0	2	0	0	0	2	4.05449237755e-05	0.037037
d__Bacteria	k__unclassified_d__Bacteria	p__Proteobacteria	c__Alphaproteobacteria	o__Hyphomicrobiales	f__Boseaceae	g__Bosea	s__Bosea_sp._Tri-49	ASV37568	0	0	0	0	0	0	0	0	0	0	0	0	0	0	0	0	0	0	0	0	0	0	0	0	0	0	2	2	4.05449237755e-05	0.037037
d__Bacteria	k__unclassified_d__Bacteria	p__Proteobacteria	c__Alphaproteobacteria	o__Sphingomonadales	f__Sphingomonadaceae	g__Sphingomonas	s__Sphingomonas_sediminicola	ASV17298	0	0	0	0	0	0	0	0	0	6	0	0	0	0	0	0	0	0	0	0	0	0	0	0	0	0	0	6	0.000121634771327	0.037037
d__Bacteria	k__unclassified_d__Bacteria	p__Proteobacteria	c__Alphaproteobacteria	o__Hyphomicrobiales	f__Phyllobacteriaceae	g__Mesorhizobium	s__Mesorhizobium_sp._M7A.F.Ce.TU.012.03.2.1	ASV34001	0	0	0	0	0	0	0	0	0	0	0	3	0	0	0	0	0	0	0	0	0	0	0	0	0	0	0	3	6.08173856633e-05	0.037037
d__Bacteria	k__unclassified_d__Bacteria	p__Actinobacteria	c__Actinomycetia	o__Corynebacteriales	f__Nocardiaceae	g__Nocardia	s__Nocardia_terpenica	ASV17305	0	0	0	0	0	0	0	0	0	2	0	0	0	0	0	0	0	0	0	0	0	0	0	0	0	0	0	2	4.05449237755e-05	0.037037
d__Bacteria	k__unclassified_d__Bacteria	p__Actinobacteria	c__Acidimicrobiia	o__Acidimicrobiales	f__Ilumatobacteraceae	g__Ilumatobacter	s__Ilumatobacter_coccineus	ASV4717	4	0	0	0	0	0	0	0	3	0	0	0	0	0	0	0	0	6	0	0	0	0	0	0	0	0	0	13	0.000263542004541	0.111111
d__Bacteria	k__unclassified_d__Bacteria	p__Planctomycetes	c__Planctomycetia	o__Pirellulales	f__Lacipirellulaceae	g__Lacipirellula	s__Lacipirellula_limnantheis	ASV37549	0	0	0	0	0	0	0	0	0	0	0	0	0	0	0	0	0	0	0	0	0	0	0	0	0	0	3	3	6.08173856633e-05	0.037037
d__Bacteria	k__unclassified_d__Bacteria	p__Proteobacteria	c__Alphaproteobacteria	o__Rhodospirillales	f__Stellaceae	g__Stella	s__Stella_sp._ATCC_35155	ASV17295	0	0	0	0	0	0	0	0	0	3	0	0	0	0	0	0	0	0	0	0	0	0	0	0	0	0	0	3	6.08173856633e-05	0.037037
d__Bacteria	k__unclassified_d__Bacteria	p__Actinobacteria	c__Actinomycetia	o__Propionibacteriales	f__Nocardioidaceae	g__Marmoricola	s__Marmoricola_scoriae	ASV37569	0	0	0	0	0	0	0	0	0	0	0	0	0	0	0	0	0	0	0	0	0	0	0	0	0	0	4	4	8.10898475511e-05	0.037037
d__Bacteria	k__unclassified_d__Bacteria	p__Actinobacteria	c__Actinomycetia	o__Micrococcales	f__Brevibacteriaceae	g__Brevibacterium	s__Brevibacterium_sandarakinum	ASV21738	0	0	0	0	0	0	0	0	0	0	0	0	0	0	0	0	0	0	0	5	0	0	0	0	0	0	0	5	0.000101362309439	0.037037
d__Bacteria	k__unclassified_d__Bacteria	p__Actinobacteria	c__Acidimicrobiia	o__Acidimicrobiales	f__Iamiaceae	g__Aquihabitans	s__Aquihabitans_sp._G128	ASV46171	0	0	0	0	0	0	0	0	0	0	0	0	0	0	0	0	0	0	0	0	0	0	0	0	7	0	0	7	0.000141907233214	0.037037
d__Bacteria	k__unclassified_d__Bacteria	p__Actinobacteria	c__Actinomycetia	o__Micrococcales	f__Micrococcaceae	g__Paeniglutamicibacter	s__Paeniglutamicibacter_sp._Y32M11	ASV3633	0	0	0	0	0	0	0	0	0	0	0	0	0	0	0	0	0	0	1	0	0	0	0	2	0	0	0	3	6.08173856633e-05	0.07407407407410001
d__Bacteria	k__unclassified_d__Bacteria	p__Proteobacteria	c__Betaproteobacteria	o__Rhodocyclales	f__Rhodocyclaceae	g__Aromatoleum	s__Aromatoleum_petrolei	ASV9624	0	0	0	0	0	0	0	0	0	0	0	0	0	0	2	0	0	0	0	0	0	0	1	0	0	0	0	3	6.08173856633e-05	0.07407407407410001
d__Bacteria	k__unclassified_d__Bacteria	p__Proteobacteria	c__Alphaproteobacteria	o__Hyphomicrobiales	f__Rhizobiaceae	g__Rhizobium	s__Rhizobium_leguminosarum	ASV17639	0	0	0	0	0	0	0	4	0	2	0	0	0	0	0	0	0	0	0	0	0	0	0	0	0	0	0	6	0.000121634771327	0.07407407407410001
d__Bacteria	k__unclassified_d__Bacteria	p__Proteobacteria	c__Betaproteobacteria	o__Burkholderiales	f__Comamonadaceae	g__Ramlibacter	s__Ramlibacter_tataouinensis	ASV6642	0	0	0	0	0	0	0	0	0	0	0	0	0	0	0	16	0	0	0	0	0	0	0	0	0	0	0	16	0.000324359390204	0.037037
d__Bacteria	k__unclassified_d__Bacteria	p__Acidobacteria	c__Vicinamibacteria	o__Vicinamibacterales	f__Vicinamibacteraceae	g__Luteitalea	s__Luteitalea_sp._TBR-22	ASV46194	0	0	0	0	0	0	0	0	0	0	0	0	0	0	0	0	0	0	0	0	0	0	0	0	2	0	0	2	4.05449237755e-05	0.037037
d__Bacteria	k__unclassified_d__Bacteria	p__Proteobacteria	c__Alphaproteobacteria	o__Rhodobacterales	f__Rhodobacteraceae	g__Paracoccus	s__Paracoccus_sp._SY	ASV6870	0	0	0	0	0	0	0	0	0	1	0	0	0	0	0	4	0	0	0	0	0	0	0	0	0	0	0	5	0.000101362309439	0.07407407407410001
d__Bacteria	k__unclassified_d__Bacteria	p__Proteobacteria	c__Gammaproteobacteria	o__Xanthomonadales	f__Xanthomonadaceae	g__Lysobacter	s__Lysobacter_sp._CECT_30171	ASV14994	0	0	0	0	0	3	0	0	6	0	0	0	0	0	0	0	0	0	0	0	0	0	0	0	6	0	0	15	0.000304086928317	0.111111
d__Bacteria	k__unclassified_d__Bacteria	p__Proteobacteria	c__Alphaproteobacteria	o__Hyphomicrobiales	f__Nitrobacteraceae	g__Bradyrhizobium	s__Bradyrhizobium_sp._S2-11-4	ASV46184	0	0	0	0	0	0	0	0	0	0	0	0	0	0	0	0	0	0	0	0	0	0	0	0	5	0	0	5	0.000101362309439	0.037037
d__Bacteria	k__unclassified_d__Bacteria	p__Proteobacteria	c__Alphaproteobacteria	o__Hyphomicrobiales	f__Nitrobacteraceae	g__Bradyrhizobium	s__Bradyrhizobium_guangzhouense	ASV9783	0	0	0	0	0	0	0	3	0	0	0	0	0	0	0	0	0	0	0	0	0	0	2	0	0	0	0	5	0.000101362309439	0.07407407407410001
d__Bacteria	k__unclassified_d__Bacteria	p__Proteobacteria	c__Gammaproteobacteria	o__Xanthomonadales	f__Xanthomonadaceae	g__Luteimonas	s__Luteimonas_sp._MC1750	ASV21791	0	0	0	0	0	0	0	0	0	0	1	0	0	0	0	0	0	0	0	4	0	0	0	0	0	0	0	5	0.000101362309439	0.07407407407410001
d__Bacteria	k__unclassified_d__Bacteria	p__Proteobacteria	c__Alphaproteobacteria	o__Sphingomonadales	f__Sphingomonadaceae	g__Rhizorhabdus	s__Rhizorhabdus_dicambivorans	ASV37567	0	0	0	0	0	0	0	0	0	0	0	0	0	0	0	0	0	0	0	0	0	0	0	0	0	0	7	7	0.000141907233214	0.037037
d__Bacteria	k__unclassified_d__Bacteria	p__Actinobacteria	c__Actinomycetia	o__Geodermatophilales	f__Geodermatophilaceae	g__Modestobacter	s__Modestobacter_sp._L9-4	ASV46176	0	0	0	0	0	0	0	0	0	0	0	0	0	0	0	0	0	0	0	0	0	0	0	0	5	0	0	5	0.000101362309439	0.037037
d__Bacteria	k__unclassified_d__Bacteria	p__Proteobacteria	c__Alphaproteobacteria	o__Hyphomicrobiales	f__Boseaceae	g__Bosea	s__Bosea_sp._AS-1	ASV40231	0	0	0	0	0	0	0	0	0	0	0	0	3	0	0	0	0	0	0	0	0	0	0	0	0	0	0	3	6.08173856633e-05	0.037037
d__Bacteria	k__unclassified_d__Bacteria	p__Proteobacteria	c__Gammaproteobacteria	o__Pseudomonadales	f__Pseudomonadaceae	g__Pseudomonas	s__Pseudomonas_oryzae	ASV46173	0	0	0	0	0	0	0	0	0	0	0	0	0	0	0	0	0	0	0	0	0	0	0	0	3	0	0	3	6.08173856633e-05	0.037037
d__Bacteria	k__unclassified_d__Bacteria	p__Deinococcus-Thermus	c__Deinococci	o__Thermales	f__Thermaceae	g__Thermus	s__Thermus_thermophilus	ASV35914	0	0	0	0	0	0	15	0	0	0	0	0	0	0	0	0	0	0	0	0	0	0	0	0	0	0	0	15	0.000304086928317	0.037037
d__Bacteria	k__unclassified_d__Bacteria	p__Proteobacteria	c__Alphaproteobacteria	o__Hyphomicrobiales	f__Nitrobacteraceae	g__Bradyrhizobium	s__Bradyrhizobium_sp._CCBAU_53340	ASV34552	0	0	0	0	0	0	0	0	0	0	0	3	0	0	0	0	0	0	0	0	0	0	0	0	0	0	0	3	6.08173856633e-05	0.037037
d__Bacteria	k__unclassified_d__Bacteria	p__Proteobacteria	c__Alphaproteobacteria	o__Rhodospirillales	f__Acetobacteraceae	g__Roseococcus	s__Roseococcus_microcysteis	ASV1916	0	0	0	0	0	0	0	0	0	0	0	0	0	0	0	0	0	0	12	0	0	0	0	0	0	0	0	12	0.000243269542653	0.037037
d__Bacteria	k__unclassified_d__Bacteria	p__Actinobacteria	c__Actinomycetia	o__Geodermatophilales	f__Geodermatophilaceae	g__unclassified_f__Geodermatophilaceae	s__Geodermatophilaceae_bacterium_NBWT11	ASV17307	0	0	0	0	0	0	0	0	0	3	0	0	0	0	0	0	0	0	0	0	0	0	0	0	0	0	0	3	6.08173856633e-05	0.037037
d__Bacteria	k__unclassified_d__Bacteria	p__Planctomycetes	c__Planctomycetia	o__Pirellulales	f__Lacipirellulaceae	g__Pirellulimonas	s__Pirellulimonas_nuda	ASV43798	0	0	0	0	0	0	0	0	0	0	0	0	0	0	5	0	0	0	0	0	0	0	0	0	0	0	0	5	0.000101362309439	0.037037
d__Bacteria	k__unclassified_d__Bacteria	p__Actinobacteria	c__Actinomycetia	o__Corynebacteriales	f__Mycobacteriaceae	g__Mycobacterium	s__Mycobacterium_gallinarum	ASV40240	0	0	0	0	0	0	0	0	0	0	0	0	6	0	0	0	0	0	0	0	0	0	0	0	0	0	0	6	0.000121634771327	0.037037
d__Bacteria	k__unclassified_d__Bacteria	p__Proteobacteria	c__Alphaproteobacteria	o__Hyphomicrobiales	f__Rhizobiaceae	g__Sinorhizobium	s__Sinorhizobium_fredii	ASV21749	0	0	0	0	0	0	0	0	0	0	0	0	0	0	0	0	0	0	0	6	0	0	0	0	0	0	0	6	0.000121634771327	0.037037
d__Bacteria	k__unclassified_d__Bacteria	p__Actinobacteria	c__Actinomycetia	o__Micrococcales	f__Intrasporangiaceae	g__Tetrasphaera	s__Tetrasphaera_sp._HKS02	ASV37553	0	0	0	0	0	0	0	0	0	0	0	0	0	0	0	0	0	0	0	0	0	0	0	0	0	0	1	1	2.02724618878e-05	0.037037
d__Bacteria	k__unclassified_d__Bacteria	p__Proteobacteria	c__Alphaproteobacteria	o__Hyphomicrobiales	f__Nitrobacteraceae	g__Bradyrhizobium	s__Bradyrhizobium_erythrophlei	ASV14192	0	0	0	0	0	15	0	0	0	0	0	0	0	0	0	0	0	0	0	0	0	0	0	0	0	0	0	15	0.000304086928317	0.037037
d__Bacteria	k__unclassified_d__Bacteria	p__Actinobacteria	c__Actinomycetia	o__Geodermatophilales	f__Geodermatophilaceae	g__Modestobacter	s__Modestobacter_marinus	ASV9232	0	0	0	0	0	0	0	0	0	0	0	0	0	0	0	0	0	0	0	0	0	0	5	0	0	0	0	5	0.000101362309439	0.037037
d__Bacteria	k__unclassified_d__Bacteria	p__Proteobacteria	c__Alphaproteobacteria	o__Hyphomicrobiales	f__Phyllobacteriaceae	g__Mesorhizobium	s__Mesorhizobium_sp._M2A.F.Ca.ET.046.03.2.1	ASV30775	0	0	0	0	0	0	0	0	0	0	0	0	0	0	0	0	0	14	0	0	0	0	0	0	0	0	0	14	0.00028381446642900004	0.037037
d__Bacteria	k__unclassified_d__Bacteria	p__Proteobacteria	c__Alphaproteobacteria	o__Hyphomicrobiales	f__Rhizobiaceae	g__Agrobacterium	s__Agrobacterium_sp._RAC06	ASV309	0	0	0	0	0	0	0	0	0	0	0	0	0	9	0	0	0	0	0	0	0	0	0	0	0	0	1	10	0.000202724618878	0.07407407407410001
d__Archaea	k__unclassified_d__Archaea	p__Euryarchaeota	c__Halobacteria	o__Halobacteriales	f__Halobacteriaceae	g__Halorussus	s__Halorussus_pelagicus	ASV10237	0	0	0	0	0	0	0	0	0	0	0	0	0	0	0	0	0	0	0	0	0	0	1	0	0	0	0	1	2.02724618878e-05	0.037037
d__Bacteria	k__unclassified_d__Bacteria	p__Actinobacteria	c__Actinomycetia	o__Corynebacteriales	f__Mycobacteriaceae	g__Mycobacterium	s__Mycobacterium_heidelbergense	ASV185	0	0	0	0	0	0	0	0	0	0	0	0	0	14	0	0	0	0	0	0	0	0	0	0	0	0	0	14	0.00028381446642900004	0.037037
d__Bacteria	k__unclassified_d__Bacteria	p__Proteobacteria	c__Alphaproteobacteria	o__Hyphomicrobiales	f__Hyphomicrobiaceae	g__Rhodoplanes	s__Rhodoplanes_sp._Z2-YC6860	ASV32446	0	0	0	0	0	0	0	0	12	0	0	0	0	0	0	0	0	0	0	0	0	0	0	0	0	0	0	12	0.000243269542653	0.037037
d__Bacteria	k__unclassified_d__Bacteria	p__Actinobacteria	c__Actinomycetia	o__Corynebacteriales	f__Mycobacteriaceae	g__Mycolicibacterium	s__Mycolicibacterium_parafortuitum	ASV17324	0	0	0	0	0	0	0	0	0	2	0	0	0	0	0	0	0	0	0	0	0	0	0	0	0	0	0	2	4.05449237755e-05	0.037037
d__Bacteria	k__unclassified_d__Bacteria	p__Proteobacteria	c__Betaproteobacteria	o__Burkholderiales	f__Oxalobacteraceae	g__Herbaspirillum	s__Herbaspirillum_robiniae	ASV35910	0	0	0	0	0	0	14	0	0	0	0	0	0	0	0	0	0	0	0	0	0	0	0	0	0	0	0	14	0.00028381446642900004	0.037037
d__Eukaryota	k__Fungi	p__Ascomycota	c__Sordariomycetes	o__Hypocreales	f__Nectriaceae	g__Fusarium	s__Fusarium_oxysporum	ASV14299	0	0	0	0	0	9	0	0	0	0	0	0	0	0	0	0	0	0	0	0	0	0	0	0	3	0	0	12	0.000243269542653	0.07407407407410001
d__Bacteria	k__unclassified_d__Bacteria	p__Proteobacteria	c__Gammaproteobacteria	o__Pseudomonadales	f__Pseudomonadaceae	g__Pseudomonas	s__Pseudomonas_entomophila	ASV21745	0	0	0	0	0	0	0	0	0	0	0	0	0	0	0	0	0	0	0	5	0	0	0	0	0	0	0	5	0.000101362309439	0.037037
d__Bacteria	k__unclassified_d__Bacteria	p__Proteobacteria	c__Betaproteobacteria	o__Burkholderiales	f__Comamonadaceae	g__Schlegelella	s__Schlegelella_brevitalea	ASV46185	0	0	0	0	0	0	0	0	0	0	0	0	0	0	0	0	0	0	0	0	0	0	0	0	2	0	0	2	4.05449237755e-05	0.037037
d__Bacteria	k__unclassified_d__Bacteria	p__Actinobacteria	c__Rubrobacteria	o__Rubrobacterales	f__Rubrobacteraceae	g__Rubrobacter	s__Rubrobacter_indicoceani	ASV40990	0	0	0	10	0	0	0	0	0	0	0	0	0	0	0	0	0	0	0	0	0	0	0	0	0	0	0	10	0.000202724618878	0.037037
d__Bacteria	k__unclassified_d__Bacteria	p__Proteobacteria	c__Alphaproteobacteria	o__Sphingomonadales	f__Sphingomonadaceae	g__Sphingomonas	s__Sphingomonas_piscis	ASV15751	0	0	0	9	2	0	0	0	0	0	0	0	0	0	0	0	0	0	0	0	0	5	0	0	0	0	0	16	0.000324359390204	0.111111
d__Bacteria	k__unclassified_d__Bacteria	p__Actinobacteria	c__Acidimicrobiia	o__Acidimicrobiales	f__Ilumatobacteraceae	g__Ilumatobacter	s__Ilumatobacter_coccineus	ASV17527	0	0	0	0	0	0	0	0	0	1	0	3	0	0	0	0	0	0	0	0	0	0	0	0	0	0	0	4	8.10898475511e-05	0.07407407407410001
d__Bacteria	k__unclassified_d__Bacteria	p__Proteobacteria	c__Alphaproteobacteria	o__Hyphomicrobiales	f__Methylobacteriaceae	g__Microvirga	s__Microvirga_ossetica	ASV6996	0	0	0	0	0	0	0	0	0	0	0	3	0	0	0	6	0	3	0	0	0	0	0	0	0	0	0	12	0.000243269542653	0.111111
d__Bacteria	k__unclassified_d__Bacteria	p__Proteobacteria	c__Betaproteobacteria	o__Burkholderiales	f__Burkholderiaceae	g__Burkholderia	s__Burkholderia_pseudomallei	ASV43790	0	0	0	0	0	0	0	0	0	0	0	0	0	0	6	0	0	0	0	0	0	0	0	0	0	0	0	6	0.000121634771327	0.037037
d__Eukaryota	k__Fungi	p__Ascomycota	c__Dothideomycetes	o__Pleosporales	f__Pleosporaceae	g__Alternaria	s__Alternaria_alternata	ASV43801	0	0	0	0	0	0	0	0	0	0	0	0	0	0	2	0	0	0	0	0	0	0	0	0	0	0	0	2	4.05449237755e-05	0.037037
d__Bacteria	k__unclassified_d__Bacteria	p__Proteobacteria	c__Alphaproteobacteria	o__Hyphomicrobiales	f__unclassified_o__Hyphomicrobiales	g__Nordella	s__Nordella_sp._HKS_07	ASV29389	0	0	3	0	0	0	0	0	0	0	0	0	0	0	4	0	0	0	0	0	0	0	0	0	0	0	0	7	0.000141907233214	0.07407407407410001
d__Bacteria	k__unclassified_d__Bacteria	p__Proteobacteria	c__Alphaproteobacteria	o__Hyphomicrobiales	f__Nitrobacteraceae	g__Bradyrhizobium	s__Bradyrhizobium_sp._S2-11-4	ASV40266	0	2	0	0	0	0	0	0	0	0	0	0	4	0	0	0	0	0	0	0	0	0	0	0	0	0	0	6	0.000121634771327	0.07407407407410001
d__Bacteria	k__unclassified_d__Bacteria	p__Proteobacteria	c__Betaproteobacteria	o__Burkholderiales	f__Oxalobacteraceae	g__Herbaspirillum	s__Herbaspirillum_seropedicae	ASV35911	0	0	0	0	0	0	16	0	0	0	0	0	0	0	0	0	0	0	0	0	0	0	0	0	0	0	0	16	0.000324359390204	0.037037
d__Bacteria	k__unclassified_d__Bacteria	p__Proteobacteria	c__Alphaproteobacteria	o__Sphingomonadales	f__Sphingomonadaceae	g__Sphingomonas	s__Sphingomonas_sp._AP4-R1	ASV37576	0	0	0	0	0	0	0	0	0	0	0	0	0	0	0	0	0	0	0	0	0	0	0	0	0	0	2	2	4.05449237755e-05	0.037037
d__Bacteria	k__unclassified_d__Bacteria	p__Proteobacteria	c__Alphaproteobacteria	o__Hyphomicrobiales	f__unclassified_o__Hyphomicrobiales	g__Nordella	s__Nordella_sp._HKS_07	ASV20615	0	0	0	0	0	0	0	0	0	0	0	0	0	0	0	0	0	0	0	0	14	0	0	0	0	0	0	14	0.00028381446642900004	0.037037
d__Bacteria	k__unclassified_d__Bacteria	p__Actinobacteria	c__Actinomycetia	o__Micrococcales	f__Micrococcaceae	g__Arthrobacter	s__Arthrobacter_sp._StoSoilB5	ASV24327	0	0	0	0	0	0	0	0	0	0	0	0	0	0	0	0	0	0	0	0	0	0	0	4	0	0	0	4	8.10898475511e-05	0.037037
d__Bacteria	k__unclassified_d__Bacteria	p__Planctomycetes	c__Planctomycetia	o__Planctomycetales	f__Planctomycetaceae	g__Planctopirus	s__Planctopirus_ephydatiae	ASV46180	0	0	0	0	0	0	0	0	0	0	0	0	0	0	0	0	0	0	0	0	0	0	0	0	6	0	0	6	0.000121634771327	0.037037
d__Bacteria	k__unclassified_d__Bacteria	p__Proteobacteria	c__Alphaproteobacteria	o__Rhodospirillales	f__Acetobacteraceae	g__Roseomonas	s__Roseomonas_gilardii	ASV9261	0	0	0	0	0	0	0	0	0	0	0	0	0	0	0	0	0	0	0	0	0	0	4	0	0	0	0	4	8.10898475511e-05	0.037037
d__Bacteria	k__unclassified_d__Bacteria	p__Proteobacteria	c__Alphaproteobacteria	o__Hyphomicrobiales	f__Nitrobacteraceae	g__Rhodopseudomonas	s__Rhodopseudomonas_palustris	ASV14201	0	0	0	0	0	15	0	0	0	0	0	0	0	0	0	0	0	0	0	0	0	0	0	0	0	0	0	15	0.000304086928317	0.037037
d__Bacteria	k__unclassified_d__Bacteria	p__Proteobacteria	c__Alphaproteobacteria	o__Hyphomicrobiales	f__Nitrobacteraceae	g__Bradyrhizobium	s__Bradyrhizobium_sp._S2-20-1	ASV43830	0	0	0	0	0	0	0	0	0	0	0	0	0	0	3	0	0	0	0	0	0	0	0	0	0	0	0	3	6.08173856633e-05	0.037037
d__Bacteria	k__unclassified_d__Bacteria	p__Deinococcus-Thermus	c__Deinococci	o__Deinococcales	f__Deinococcaceae	g__Deinococcus	s__Deinococcus_proteolyticus	ASV29631	0	0	2	0	0	0	0	0	0	0	0	0	0	0	3	0	0	0	0	0	0	0	0	0	0	0	0	5	0.000101362309439	0.07407407407410001
d__Bacteria	k__unclassified_d__Bacteria	p__Actinobacteria	c__Actinomycetia	o__Micromonosporales	f__Micromonosporaceae	g__Verrucosispora	s__Verrucosispora_sp._NA02020	ASV40997	0	0	0	10	0	0	0	0	0	0	0	0	0	0	0	0	0	0	0	0	0	0	0	0	0	0	0	10	0.000202724618878	0.037037
d__Bacteria	k__unclassified_d__Bacteria	p__Actinobacteria	c__Actinomycetia	o__Corynebacteriales	f__Mycobacteriaceae	g__Mycolicibacterium	s__Mycolicibacterium_duvalii	ASV29974	0	0	0	0	11	0	0	0	0	0	0	0	0	0	0	0	0	0	0	0	0	0	0	0	0	0	0	11	0.000222997080765	0.037037
d__Bacteria	k__unclassified_d__Bacteria	p__Proteobacteria	c__Betaproteobacteria	o__Rhodocyclales	f__Azonexaceae	g__Dechloromonas	s__Dechloromonas_sp.	ASV37609	0	0	0	0	0	0	0	0	0	0	0	0	0	0	0	0	0	0	0	0	0	0	0	0	0	0	1	1	2.02724618878e-05	0.037037
d__Bacteria	k__unclassified_d__Bacteria	p__Actinobacteria	c__Actinomycetia	o__Streptomycetales	f__Streptomycetaceae	g__Streptomyces	s__Streptomyces_nodosus	ASV17376	0	0	0	0	0	0	0	0	0	2	0	0	0	0	0	0	0	0	0	0	0	0	0	0	0	0	0	2	4.05449237755e-05	0.037037
d__Bacteria	k__unclassified_d__Bacteria	p__Proteobacteria	c__Gammaproteobacteria	o__Methylococcales	f__Methylococcaceae	g__Methylococcus	s__Methylococcus_capsulatus	ASV32461	0	0	0	0	0	0	0	0	8	0	0	0	0	0	0	0	0	0	0	0	0	0	0	0	0	0	0	8	0.000162179695102	0.037037
d__Bacteria	k__unclassified_d__Bacteria	p__Bacteroidetes	c__Cytophagia	o__Cytophagales	f__Hymenobacteraceae	g__Hymenobacter	s__Hymenobacter_sedentarius	ASV37614	0	0	0	0	0	0	0	0	0	0	0	0	0	0	0	0	0	0	0	0	0	0	0	0	0	0	5	5	0.000101362309439	0.037037
d__Bacteria	k__unclassified_d__Bacteria	p__Proteobacteria	c__Gammaproteobacteria	o__Xanthomonadales	f__Xanthomonadaceae	g__Stenotrophomonas	s__Stenotrophomonas_rhizophila	ASV22491	0	0	0	0	0	0	0	14	0	0	0	0	0	0	0	0	0	0	0	0	0	0	0	0	0	0	0	14	0.00028381446642900004	0.037037
d__Bacteria	k__unclassified_d__Bacteria	p__Proteobacteria	c__Alphaproteobacteria	o__Hyphomicrobiales	f__Phyllobacteriaceae	g__Nitratireductor	s__Nitratireductor_sp._SY7	ASV46203	0	0	0	0	0	0	0	0	0	0	0	0	0	0	0	0	0	0	0	0	0	0	0	0	5	0	0	5	0.000101362309439	0.037037
d__Bacteria	k__unclassified_d__Bacteria	p__Cyanobacteria	c__unclassified_p__Cyanobacteria	o__Oscillatoriales	f__Coleofasciculaceae	g__Geitlerinema	s__Geitlerinema_sp._PCC_7407	ASV32455	0	0	0	0	0	0	0	0	13	0	0	0	0	0	0	0	0	0	0	0	0	0	0	0	0	0	0	13	0.000263542004541	0.037037
d__Bacteria	k__unclassified_d__Bacteria	p__Proteobacteria	c__Betaproteobacteria	o__Burkholderiales	f__Oxalobacteraceae	g__Janthinobacterium	s__Janthinobacterium_sp._PAMC25594	ASV17372	0	0	0	0	0	0	0	0	0	3	0	0	0	0	0	0	0	0	0	0	0	0	0	0	0	0	0	3	6.08173856633e-05	0.037037
d__Bacteria	k__unclassified_d__Bacteria	p__Proteobacteria	c__Alphaproteobacteria	o__Sphingomonadales	f__Sphingomonadaceae	g__Sphingomonas	s__Sphingomonas_sp._LM7	ASV6646	0	0	0	0	0	0	0	0	0	0	0	0	0	0	0	13	0	0	0	0	0	0	0	0	0	0	0	13	0.000263542004541	0.037037
d__Bacteria	k__unclassified_d__Bacteria	p__Proteobacteria	c__Gammaproteobacteria	o__Alteromonadales	f__Shewanellaceae	g__Shewanella	s__Shewanella_sp._FJAT-54031	ASV17359	0	0	0	0	0	0	0	0	0	4	0	0	0	0	0	0	0	0	0	0	0	0	0	0	0	0	0	4	8.10898475511e-05	0.037037
d__Bacteria	k__unclassified_d__Bacteria	p__Proteobacteria	c__Gammaproteobacteria	o__Methylococcales	f__Methylococcaceae	g__Methylocaldum	s__Methylocaldum_marinum	ASV21753	0	0	0	0	0	0	0	0	0	0	0	0	0	0	0	0	0	0	0	7	0	0	0	0	0	0	0	7	0.000141907233214	0.037037
d__Bacteria	k__unclassified_d__Bacteria	p__Proteobacteria	c__Alphaproteobacteria	o__Sphingomonadales	f__Sphingomonadaceae	g__Sphingomonas	s__Sphingomonas_lutea	ASV17344	0	0	0	0	0	0	0	0	0	3	0	0	0	0	0	0	0	0	0	0	0	0	0	0	0	0	0	3	6.08173856633e-05	0.037037
d__Bacteria	k__unclassified_d__Bacteria	p__Proteobacteria	c__Alphaproteobacteria	o__Hyphomicrobiales	f__Nitrobacteraceae	g__Bradyrhizobium	s__Bradyrhizobium_sp._CCBAU_51765	ASV5049	3	0	0	0	0	0	0	0	0	1	0	0	0	0	0	0	0	0	0	0	0	0	0	0	0	0	0	4	8.10898475511e-05	0.07407407407410001
d__Bacteria	k__unclassified_d__Bacteria	p__Acidobacteria	c__Vicinamibacteria	o__Vicinamibacterales	f__Vicinamibacteraceae	g__Luteitalea	s__Luteitalea_sp._TBR-22	ASV33934	0	0	0	0	0	0	0	0	0	0	0	7	0	0	0	0	0	0	0	0	0	0	0	0	0	0	0	7	0.000141907233214	0.037037
d__Bacteria	k__unclassified_d__Bacteria	p__Proteobacteria	c__Alphaproteobacteria	o__Hyphomicrobiales	f__Phyllobacteriaceae	g__Mesorhizobium	s__Mesorhizobium_sp._M7A.F.Ce.TU.012.03.2.1	ASV7806	0	0	12	0	0	0	0	0	0	0	0	0	0	0	0	2	0	0	0	0	0	0	0	0	0	0	0	14	0.00028381446642900004	0.07407407407410001
d__Bacteria	k__unclassified_d__Bacteria	p__Chloroflexi	c__Candidatus_Thermofonsia	o__Phototrophicales	f__Phototrophicaceae	g__Phototrophicus	s__Phototrophicus_methaneseepsis	ASV15613	0	0	0	0	0	0	0	0	0	0	0	0	0	0	0	0	0	0	0	0	0	7	0	0	0	0	2	9	0.00018245215699000001	0.07407407407410001
d__Bacteria	k__unclassified_d__Bacteria	p__Proteobacteria	c__Alphaproteobacteria	o__Hyphomicrobiales	f__Rhizobiaceae	g__Rhizobium	s__Rhizobium_favelukesii	ASV9452	0	0	0	0	0	0	1	0	0	0	0	0	0	0	0	0	0	0	0	0	0	0	2	0	0	0	0	3	6.08173856633e-05	0.07407407407410001
d__Bacteria	k__unclassified_d__Bacteria	p__Cyanobacteria	c__unclassified_p__Cyanobacteria	o__Oscillatoriales	f__Coleofasciculaceae	g__Allocoleopsis	s__Allocoleopsis_franciscana	ASV40996	0	0	0	13	0	0	0	0	0	0	0	0	0	0	0	0	0	0	0	0	0	0	0	0	0	0	0	13	0.000263542004541	0.037037
d__Bacteria	k__unclassified_d__Bacteria	p__Proteobacteria	c__Betaproteobacteria	o__Nitrosomonadales	f__Nitrosomonadaceae	g__Nitrosomonas	s__Nitrosomonas_communis	ASV24340	0	0	0	0	0	0	0	0	0	0	0	0	0	0	0	0	0	0	0	0	0	0	0	5	0	0	0	5	0.000101362309439	0.037037
d__Bacteria	k__unclassified_d__Bacteria	p__Actinobacteria	c__Actinomycetia	o__Micrococcales	f__Micrococcaceae	g__Arthrobacter	s__Arthrobacter_crystallopoietes	ASV21757	0	0	0	0	0	0	0	0	0	0	0	0	0	0	0	0	0	0	0	6	0	0	0	0	0	0	0	6	0.000121634771327	0.037037
d__Bacteria	k__unclassified_d__Bacteria	p__Actinobacteria	c__Actinomycetia	o__Streptomycetales	f__Streptomycetaceae	g__Streptomyces	s__Streptomyces_hundungensis	ASV40998	0	0	0	9	0	0	0	0	0	0	0	0	0	0	0	0	0	0	0	0	0	0	0	0	0	0	0	9	0.00018245215699000001	0.037037
d__Bacteria	k__unclassified_d__Bacteria	p__Planctomycetes	c__Phycisphaerae	o__Tepidisphaerales	f__Tepidisphaeraceae	g__Humisphaera	s__Humisphaera_borealis	ASV39341	0	0	0	0	0	0	0	0	0	0	0	0	0	0	0	0	0	0	0	0	0	0	0	0	0	13	0	13	0.000263542004541	0.037037
d__Bacteria	k__unclassified_d__Bacteria	p__Proteobacteria	c__Alphaproteobacteria	o__Hyphomicrobiales	f__Phyllobacteriaceae	g__Mesorhizobium	s__Mesorhizobium_loti	ASV9312	0	0	0	0	0	0	0	0	0	0	0	0	0	0	0	0	0	0	0	0	0	0	3	0	0	0	0	3	6.08173856633e-05	0.037037
d__Bacteria	k__unclassified_d__Bacteria	p__Proteobacteria	c__Alphaproteobacteria	o__Rhodospirillales	f__Acetobacteraceae	g__Roseomonas	s__Roseomonas_sp._FDAARGOS_362	ASV46207	0	0	0	0	0	0	0	0	0	0	0	0	0	0	0	0	0	0	0	0	0	0	0	0	6	0	0	6	0.000121634771327	0.037037
d__Bacteria	k__unclassified_d__Bacteria	p__Planctomycetes	c__Phycisphaerae	o__Tepidisphaerales	f__Tepidisphaeraceae	g__Humisphaera	s__Humisphaera_borealis	ASV37629	0	0	0	0	0	0	0	0	0	0	0	0	0	0	0	0	0	0	0	0	0	0	0	0	0	0	3	3	6.08173856633e-05	0.037037
d__Bacteria	k__unclassified_d__Bacteria	p__Proteobacteria	c__Betaproteobacteria	o__Burkholderiales	f__Comamonadaceae	g__Ramlibacter	s__Ramlibacter_tataouinensis	ASV22490	0	0	0	0	0	0	0	13	0	0	0	0	0	0	0	0	0	0	0	0	0	0	0	0	0	0	0	13	0.000263542004541	0.037037
d__Bacteria	k__unclassified_d__Bacteria	p__Actinobacteria	c__Actinomycetia	o__Micrococcales	f__Micrococcaceae	g__Arthrobacter	s__Arthrobacter_sp._StoSoilB22	ASV1926	0	0	0	0	0	0	0	0	0	0	0	0	0	0	0	0	0	0	9	0	0	0	0	0	0	0	0	9	0.00018245215699000001	0.037037
d__Bacteria	k__unclassified_d__Bacteria	p__Actinobacteria	c__Actinomycetia	o__Streptomycetales	f__Streptomycetaceae	g__Streptomyces	s__Streptomyces_sp._CMB-StM0423	ASV37599	0	0	0	0	0	0	0	0	0	0	0	0	0	0	0	0	0	0	0	0	0	0	0	0	0	0	2	2	4.05449237755e-05	0.037037
d__Bacteria	k__unclassified_d__Bacteria	p__Proteobacteria	c__Alphaproteobacteria	o__Hyphomicrobiales	f__Rhizobiaceae	g__Rhizobium	s__Rhizobium_ruizarguesonis	ASV29109	0	0	3	0	7	0	0	0	0	0	0	0	0	0	0	0	0	0	0	0	0	0	0	0	0	0	0	10	0.000202724618878	0.07407407407410001
d__Bacteria	k__unclassified_d__Bacteria	p__Proteobacteria	c__Alphaproteobacteria	o__Hyphomicrobiales	f__Boseaceae	g__Bosea	s__Bosea_vaviloviae	ASV4021	7	0	0	0	0	0	0	0	0	0	0	0	0	0	0	0	0	0	0	0	0	0	0	0	0	0	0	7	0.000141907233214	0.037037
d__Bacteria	k__unclassified_d__Bacteria	p__Actinobacteria	c__Thermoleophilia	o__Solirubrobacterales	f__Conexibacteraceae	g__Conexibacter	s__Conexibacter_woesei	ASV43810	0	0	0	0	0	0	0	0	0	0	0	0	0	0	4	0	0	0	0	0	0	0	0	0	0	0	0	4	8.10898475511e-05	0.037037
d__Bacteria	k__unclassified_d__Bacteria	p__Proteobacteria	c__Alphaproteobacteria	o__Sphingomonadales	f__Sphingomonadaceae	g__Sphingomonas	s__Sphingomonas_sp._PAMC26645	ASV46217	0	0	0	0	0	0	0	0	0	0	0	0	0	0	0	0	0	0	0	0	0	0	0	0	3	0	0	3	6.08173856633e-05	0.037037
d__Bacteria	k__unclassified_d__Bacteria	p__Actinobacteria	c__Rubrobacteria	o__Rubrobacterales	f__Rubrobacteraceae	g__Rubrobacter	s__Rubrobacter_xylanophilus	ASV32460	0	0	0	0	0	0	0	0	8	0	0	0	0	0	0	0	0	0	0	0	0	0	0	0	0	0	0	8	0.000162179695102	0.037037
d__Bacteria	k__unclassified_d__Bacteria	p__Proteobacteria	c__Alphaproteobacteria	o__Sphingomonadales	f__Sphingomonadaceae	g__Sphingomonas	s__Sphingomonas_sp._LM7	ASV26669	0	0	0	0	0	0	0	0	0	0	0	0	0	0	0	0	16	0	0	0	0	0	0	0	0	0	0	16	0.000324359390204	0.037037
d__Bacteria	k__unclassified_d__Bacteria	p__Proteobacteria	c__Gammaproteobacteria	o__Pseudomonadales	f__Pseudomonadaceae	g__Pseudomonas	s__Pseudomonas_congelans	ASV21880	0	0	0	0	0	0	4	0	0	0	0	0	0	0	0	0	0	0	0	3	0	0	0	0	0	0	0	7	0.000141907233214	0.07407407407410001
d__Bacteria	k__unclassified_d__Bacteria	p__Proteobacteria	c__Alphaproteobacteria	o__Hyphomicrobiales	f__Nitrobacteraceae	g__Bradyrhizobium	s__Bradyrhizobium_genosp._L	ASV32456	0	0	0	0	0	0	0	0	12	0	0	0	0	0	0	0	0	0	0	0	0	0	0	0	0	0	0	12	0.000243269542653	0.037037
d__Bacteria	k__unclassified_d__Bacteria	p__Proteobacteria	c__Alphaproteobacteria	o__Hyphomicrobiales	f__Hyphomicrobiaceae	g__Rhodoplanes	s__Rhodoplanes_sp._Z2-YC6860	ASV40247	0	0	0	0	0	0	0	0	0	0	0	0	6	0	0	0	0	0	0	0	0	0	0	0	0	0	0	6	0.000121634771327	0.037037
d__Bacteria	k__unclassified_d__Bacteria	p__Proteobacteria	c__Betaproteobacteria	o__Rhodocyclales	f__Zoogloeaceae	g__Nitrogeniibacter	s__Nitrogeniibacter_mangrovi	ASV17341	0	0	0	0	0	0	0	0	0	3	0	0	0	0	0	0	0	0	0	0	0	0	0	0	0	0	0	3	6.08173856633e-05	0.037037
d__Bacteria	k__unclassified_d__Bacteria	p__Proteobacteria	c__Gammaproteobacteria	o__Xanthomonadales	f__Xanthomonadaceae	g__Lysobacter	s__Lysobacter_terrestris	ASV29975	0	0	0	0	14	0	0	0	0	0	0	0	0	0	0	0	0	0	0	0	0	0	0	0	0	0	0	14	0.00028381446642900004	0.037037
d__Bacteria	k__unclassified_d__Bacteria	p__Proteobacteria	c__Alphaproteobacteria	o__Hyphomicrobiales	f__Nitrobacteraceae	g__Bradyrhizobium	s__Bradyrhizobium_japonicum	ASV17368	0	0	0	0	0	0	0	0	0	3	0	0	0	0	0	0	0	0	0	0	0	0	0	0	0	0	0	3	6.08173856633e-05	0.037037
d__Bacteria	k__unclassified_d__Bacteria	p__Proteobacteria	c__Betaproteobacteria	o__Nitrosomonadales	f__Usitatibacteraceae	g__Usitatibacter	s__Usitatibacter_palustris	ASV5767	1	0	0	0	0	0	0	0	0	0	0	0	0	0	0	0	0	0	0	7	0	0	0	0	0	0	0	8	0.000162179695102	0.07407407407410001
d__Bacteria	k__unclassified_d__Bacteria	p__Actinobacteria	c__Actinomycetia	o__Streptomycetales	f__Streptomycetaceae	g__Streptomyces	s__Streptomyces_qaidamensis	ASV9326	0	0	0	0	0	0	0	0	0	0	0	0	0	0	0	0	0	0	0	0	0	0	1	0	0	0	0	1	2.02724618878e-05	0.037037
d__Bacteria	k__unclassified_d__Bacteria	p__Proteobacteria	c__Alphaproteobacteria	o__Hyphomicrobiales	f__Methylobacteriaceae	g__Microvirga	s__Microvirga_thermotolerans	ASV9310	0	0	0	0	0	0	0	0	0	0	0	0	0	0	0	0	0	0	0	0	0	0	4	0	0	0	0	4	8.10898475511e-05	0.037037
d__Bacteria	k__unclassified_d__Bacteria	p__Proteobacteria	c__Deltaproteobacteria	o__Desulfuromonadales	f__Desulfuromonadaceae	g__Desulfuromonas	s__Desulfuromonas_soudanensis	ASV20626	0	0	0	0	0	0	0	0	0	0	0	0	0	0	0	0	0	0	0	0	15	0	0	0	0	0	0	15	0.000304086928317	0.037037
d__Bacteria	k__unclassified_d__Bacteria	p__Proteobacteria	c__Alphaproteobacteria	o__Hyphomicrobiales	f__Methylobacteriaceae	g__Methylobacterium	s__Methylobacterium_sp._C1	ASV5798	0	0	0	0	0	0	0	0	0	0	0	0	0	0	0	0	0	0	0	0	0	0	0	3	0	0	0	3	6.08173856633e-05	0.037037
d__Bacteria	k__unclassified_d__Bacteria	p__Proteobacteria	c__Gammaproteobacteria	o__Enterobacterales	f__Erwiniaceae	g__Pantoea	s__Pantoea_dispersa	ASV20623	0	0	0	0	0	0	0	0	0	0	0	0	0	0	0	0	0	0	0	0	14	0	0	0	0	0	0	14	0.00028381446642900004	0.037037
d__Bacteria	k__unclassified_d__Bacteria	p__Proteobacteria	c__Betaproteobacteria	o__Nitrosomonadales	f__Nitrosomonadaceae	g__Nitrosospira	s__Nitrosospira_multiformis	ASV35919	0	0	0	0	0	0	12	0	0	0	0	0	0	0	0	0	0	0	0	0	0	0	0	0	0	0	0	12	0.000243269542653	0.037037
d__Bacteria	k__unclassified_d__Bacteria	p__Proteobacteria	c__Deltaproteobacteria	o__Myxococcales	f__unclassified_o__Myxococcales	g__Minicystis	s__Minicystis_rosea	ASV9305	0	0	0	0	0	0	0	0	0	0	0	0	0	0	0	0	0	0	0	0	0	0	4	0	0	0	0	4	8.10898475511e-05	0.037037
d__Bacteria	k__unclassified_d__Bacteria	p__Actinobacteria	c__Rubrobacteria	o__Rubrobacterales	f__Rubrobacteraceae	g__Rubrobacter	s__Rubrobacter_xylanophilus	ASV46204	0	0	0	0	0	0	0	0	0	0	0	0	0	0	0	0	0	0	0	0	0	0	0	0	3	0	0	3	6.08173856633e-05	0.037037
d__Bacteria	k__unclassified_d__Bacteria	p__Actinobacteria	c__Actinomycetia	o__Propionibacteriales	f__Nocardioidaceae	g__Nocardioides	s__Nocardioides_sp._JS614	ASV1929	0	0	0	0	0	0	0	0	0	0	0	0	0	0	0	0	0	0	10	0	0	0	0	0	0	0	0	10	0.000202724618878	0.037037
d__Bacteria	k__unclassified_d__Bacteria	p__Proteobacteria	c__Alphaproteobacteria	o__Rhodobacterales	f__Roseobacteraceae	g__Phaeobacter	s__Phaeobacter_inhibens	ASV24370	0	0	0	0	0	0	0	0	0	0	0	0	0	0	0	0	0	0	0	0	0	0	0	6	0	0	0	6	0.000121634771327	0.037037
d__Bacteria	k__unclassified_d__Bacteria	p__Actinobacteria	c__Rubrobacteria	o__Rubrobacterales	f__Rubrobacteraceae	g__Rubrobacter	s__Rubrobacter_xylanophilus	ASV37630	0	0	0	0	0	0	0	0	0	0	0	0	0	0	0	0	0	0	0	0	0	0	0	0	0	0	5	5	0.000101362309439	0.037037
d__Bacteria	k__unclassified_d__Bacteria	p__Actinobacteria	c__Actinomycetia	o__Streptomycetales	f__Streptomycetaceae	g__Streptomyces	s__Streptomyces_sp._SCUT-3	ASV20625	0	0	0	0	0	0	0	0	0	0	0	0	0	0	0	0	0	0	0	0	14	0	0	0	0	0	0	14	0.00028381446642900004	0.037037
d__Bacteria	k__unclassified_d__Bacteria	p__Proteobacteria	c__Alphaproteobacteria	o__Hyphomicrobiales	f__Phyllobacteriaceae	g__Mesorhizobium	s__Mesorhizobium_loti	ASV2446	0	0	0	0	0	0	0	0	0	0	0	0	0	0	1	0	0	0	3	0	0	0	0	0	0	0	0	4	8.10898475511e-05	0.07407407407410001
d__Bacteria	k__unclassified_d__Bacteria	p__Proteobacteria	c__Betaproteobacteria	o__Burkholderiales	f__Burkholderiaceae	g__Burkholderia	s__Burkholderia_lata	ASV25353	0	0	0	0	0	0	0	0	0	0	0	0	0	0	0	0	0	0	0	0	0	0	0	1	0	0	2	3	6.08173856633e-05	0.07407407407410001
d__Bacteria	k__unclassified_d__Bacteria	p__Proteobacteria	c__Alphaproteobacteria	o__Hyphomicrobiales	f__Xanthobacteraceae	g__Starkeya	s__Starkeya_sp._ORNL1	ASV47476	0	0	0	0	0	0	0	0	0	0	14	0	0	0	0	0	0	0	0	0	0	0	0	0	0	0	0	14	0.00028381446642900004	0.037037
d__Bacteria	k__unclassified_d__Bacteria	p__Actinobacteria	c__Actinomycetia	o__Micrococcales	f__Micrococcaceae	g__Arthrobacter	s__Arthrobacter_sp._YN	ASV43833	0	0	0	0	0	0	0	0	0	0	0	0	0	0	3	0	0	0	0	0	0	0	0	0	0	0	0	3	6.08173856633e-05	0.037037
d__Bacteria	k__unclassified_d__Bacteria	p__Proteobacteria	c__Alphaproteobacteria	o__Sphingomonadales	f__Sphingomonadaceae	g__Sphingomonas	s__Sphingomonas_sediminicola	ASV43822	0	0	0	0	0	0	0	0	0	0	0	0	0	0	6	0	0	0	0	0	0	0	0	0	0	0	0	6	0.000121634771327	0.037037
d__Bacteria	k__unclassified_d__Bacteria	p__Planctomycetes	c__Planctomycetia	o__Pirellulales	f__Lacipirellulaceae	g__Pirellulimonas	s__Pirellulimonas_nuda	ASV17869	0	0	0	2	0	0	0	0	3	1	0	0	0	0	0	0	0	0	0	0	0	0	0	0	0	0	0	6	0.000121634771327	0.111111
d__Bacteria	k__unclassified_d__Bacteria	p__Proteobacteria	c__Alphaproteobacteria	o__Hyphomicrobiales	f__Phyllobacteriaceae	g__Aminobacter	s__Aminobacter_sp._MSH1	ASV32673	0	0	0	0	0	0	0	0	6	0	0	0	0	0	1	0	0	0	0	0	0	0	0	0	0	0	0	7	0.000141907233214	0.07407407407410001
d__Bacteria	k__unclassified_d__Bacteria	p__Planctomycetes	c__Phycisphaerae	o__Tepidisphaerales	f__Tepidisphaeraceae	g__Humisphaera	s__Humisphaera_borealis	ASV21015	0	0	0	0	0	0	0	0	0	0	0	0	0	0	0	0	0	0	0	0	4	0	0	0	0	7	0	11	0.000222997080765	0.07407407407410001
d__Bacteria	k__unclassified_d__Bacteria	p__Proteobacteria	c__Betaproteobacteria	o__Burkholderiales	f__Comamonadaceae	g__Hydrogenophaga	s__Hydrogenophaga_sp._RAC07	ASV37619	0	0	0	0	0	0	0	0	0	0	0	0	0	0	0	0	0	0	0	0	0	0	0	0	0	0	4	4	8.10898475511e-05	0.037037
d__Bacteria	k__unclassified_d__Bacteria	p__Proteobacteria	c__Betaproteobacteria	o__Burkholderiales	f__unclassified_o__Burkholderiales	g__Methylibium	s__Methylibium_petroleiphilum	ASV24346	0	0	0	0	0	0	0	0	0	0	0	0	0	0	0	0	0	0	0	0	0	0	0	6	0	0	0	6	0.000121634771327	0.037037
d__Bacteria	k__unclassified_d__Bacteria	p__Proteobacteria	c__Alphaproteobacteria	o__Hyphomicrobiales	f__Nitrobacteraceae	g__Bradyrhizobium	s__Bradyrhizobium_paxllaeri	ASV17343	0	0	0	0	0	0	0	0	0	1	0	0	0	0	0	0	0	0	0	0	0	0	0	0	0	0	0	1	2.02724618878e-05	0.037037
d__Bacteria	k__unclassified_d__Bacteria	p__Proteobacteria	c__Alphaproteobacteria	o__Sphingomonadales	f__Sphingomonadaceae	g__Allosphingosinicella	s__Allosphingosinicella_indica	ASV33748	0	0	0	0	0	0	0	0	2	0	0	0	8	0	0	0	0	0	0	0	0	0	0	0	0	0	0	10	0.000202724618878	0.07407407407410001
d__Bacteria	k__unclassified_d__Bacteria	p__Proteobacteria	c__Alphaproteobacteria	o__Hyphomicrobiales	f__Nitrobacteraceae	g__Bradyrhizobium	s__Bradyrhizobium_icense	ASV14207	0	0	0	0	0	9	0	0	0	0	0	0	0	0	0	0	0	0	0	0	0	0	0	0	0	0	0	9	0.00018245215699000001	0.037037
d__Bacteria	k__unclassified_d__Bacteria	p__Proteobacteria	c__Betaproteobacteria	o__Burkholderiales	f__Burkholderiaceae	g__Cupriavidus	s__Cupriavidus_sp._ISTL7	ASV17484	0	0	0	0	0	0	0	0	0	3	0	0	0	0	0	0	2	0	0	0	0	0	0	0	0	0	0	5	0.000101362309439	0.07407407407410001
d__Bacteria	k__unclassified_d__Bacteria	p__Proteobacteria	c__Betaproteobacteria	o__Nitrosomonadales	f__Sulfuricellaceae	g__Sulfuriferula	s__Sulfuriferula_plumbiphila	ASV1953	0	0	0	0	0	0	0	0	0	0	0	0	0	0	0	0	0	0	10	0	0	0	0	0	0	0	0	10	0.000202724618878	0.037037
d__Bacteria	k__unclassified_d__Bacteria	p__Proteobacteria	c__Deltaproteobacteria	o__Myxococcales	f__Archangiaceae	g__Melittangium	s__Melittangium_boletus	ASV33931	0	0	0	0	0	0	0	0	0	0	0	7	0	0	0	0	0	0	0	0	0	0	0	0	0	0	0	7	0.000141907233214	0.037037
d__Bacteria	k__unclassified_d__Bacteria	p__Proteobacteria	c__Alphaproteobacteria	o__Sphingomonadales	f__Sphingomonadaceae	g__Sphingomonas	s__Sphingomonas_rhizophila	ASV875	0	0	0	0	0	0	0	0	0	1	0	0	0	2	0	0	0	0	0	0	0	0	0	0	0	0	0	3	6.08173856633e-05	0.07407407407410001
d__Bacteria	k__unclassified_d__Bacteria	p__Proteobacteria	c__Alphaproteobacteria	o__Hyphomicrobiales	f__Methylobacteriaceae	g__Microvirga	s__Microvirga_ossetica	ASV1920	0	0	0	0	0	0	0	0	0	0	0	0	0	0	0	0	0	0	11	0	0	0	0	0	0	0	0	11	0.000222997080765	0.037037
d__Bacteria	k__unclassified_d__Bacteria	p__Proteobacteria	c__Gammaproteobacteria	o__Pseudomonadales	f__Pseudomonadaceae	g__Pseudomonas	s__Pseudomonas_pohangensis	ASV43818	0	0	0	0	0	0	0	0	0	0	0	0	0	0	1	0	0	0	0	0	0	0	0	0	0	0	0	1	2.02724618878e-05	0.037037
d__Bacteria	k__unclassified_d__Bacteria	p__Proteobacteria	c__Alphaproteobacteria	o__Hyphomicrobiales	f__Methylobacteriaceae	g__Methylobacterium	s__Methylobacterium_sp._17Sr1-1	ASV35916	0	0	0	0	0	0	16	0	0	0	0	0	0	0	0	0	0	0	0	0	0	0	0	0	0	0	0	16	0.000324359390204	0.037037
d__Bacteria	k__unclassified_d__Bacteria	p__Proteobacteria	c__Alphaproteobacteria	o__Hyphomicrobiales	f__Rhizobiaceae	g__Sinorhizobium	s__Sinorhizobium_fredii	ASV24344	0	0	0	0	0	0	0	0	0	0	0	0	0	0	0	0	0	0	0	0	0	0	0	7	0	0	0	7	0.000141907233214	0.037037
d__Bacteria	k__unclassified_d__Bacteria	p__Proteobacteria	c__Gammaproteobacteria	o__Cellvibrionales	f__Microbulbiferaceae	g__Microbulbifer	s__Microbulbifer_sp._GL-2	ASV15544	0	0	0	0	0	0	0	0	0	0	0	3	0	0	0	0	0	0	0	0	0	7	0	0	0	0	0	10	0.000202724618878	0.07407407407410001
d__Bacteria	k__unclassified_d__Bacteria	p__Bacteroidetes	c__Cytophagia	o__Cytophagales	f__Hymenobacteraceae	g__Hymenobacter	s__Hymenobacter_sp._HDW8	ASV402	0	0	0	0	0	0	0	0	0	0	0	0	0	8	2	0	0	0	0	0	0	0	0	0	0	0	0	10	0.000202724618878	0.07407407407410001
d__Bacteria	k__unclassified_d__Bacteria	p__Actinobacteria	c__Actinomycetia	o__Micromonosporales	f__Micromonosporaceae	g__Micromonospora	s__Micromonospora_purpureochromogenes	ASV30822	0	0	0	1	0	0	0	0	0	0	0	0	0	0	0	0	0	9	0	0	0	0	0	0	0	0	0	10	0.000202724618878	0.07407407407410001
d__Bacteria	k__unclassified_d__Bacteria	p__Proteobacteria	c__Alphaproteobacteria	o__Hyphomicrobiales	f__Phyllobacteriaceae	g__Mesorhizobium	s__Mesorhizobium_sp._M3A.F.Ca.ET.080.04.2.1	ASV17444	0	0	0	0	0	0	0	0	0	1	0	0	0	0	0	0	0	0	0	0	0	0	0	0	0	0	0	1	2.02724618878e-05	0.037037
d__Bacteria	k__unclassified_d__Bacteria	p__Actinobacteria	c__Actinomycetia	o__Streptomycetales	f__Streptomycetaceae	g__Streptomyces	s__Streptomyces_globisporus	ASV46222	0	0	0	0	0	0	0	0	0	0	0	0	0	0	0	0	0	0	0	0	0	0	0	0	2	0	0	2	4.05449237755e-05	0.037037
d__Bacteria	k__unclassified_d__Bacteria	p__Proteobacteria	c__Alphaproteobacteria	o__Rhodospirillales	f__Acetobacteraceae	g__Roseomonas	s__Roseomonas_sp._FDAARGOS_362	ASV33957	0	0	0	0	0	0	0	0	0	0	0	11	0	0	0	0	0	0	0	0	0	0	0	0	0	0	0	11	0.000222997080765	0.037037
d__Bacteria	k__unclassified_d__Bacteria	p__Proteobacteria	c__Deltaproteobacteria	o__Myxococcales	f__Polyangiaceae	g__Sorangium	s__Sorangium_cellulosum	ASV32464	0	0	0	0	0	0	0	0	11	0	0	0	0	0	0	0	0	0	0	0	0	0	0	0	0	0	0	11	0.000222997080765	0.037037
d__Bacteria	k__unclassified_d__Bacteria	p__Proteobacteria	c__Deltaproteobacteria	o__Myxococcales	f__Archangiaceae	g__Archangium	s__Archangium_violaceum	ASV9382	0	0	0	0	0	0	0	0	0	0	0	0	0	0	0	0	0	0	0	0	0	0	6	0	0	0	0	6	0.000121634771327	0.037037
d__Bacteria	k__unclassified_d__Bacteria	p__Proteobacteria	c__Alphaproteobacteria	o__Hyphomicrobiales	f__Methylobacteriaceae	g__Methylobacterium	s__Methylobacterium_durans	ASV17530	0	0	2	0	0	0	0	0	0	3	0	0	0	0	0	0	0	0	0	0	0	0	0	0	0	0	0	5	0.000101362309439	0.07407407407410001
d__Bacteria	k__unclassified_d__Bacteria	p__Actinobacteria	c__Actinomycetia	o__Micromonosporales	f__Micromonosporaceae	g__Micromonospora	s__Micromonospora_coriariae	ASV6811	0	0	0	0	0	0	6	0	0	0	0	0	0	0	0	6	0	0	0	0	0	0	0	0	0	0	0	12	0.000243269542653	0.07407407407410001
d__Bacteria	k__unclassified_d__Bacteria	p__Proteobacteria	c__Alphaproteobacteria	o__Hyphomicrobiales	f__Methylobacteriaceae	g__Methylobacterium	s__Methylobacterium_sp._C1	ASV4136	5	0	0	0	0	0	0	0	0	0	0	0	0	0	0	0	0	0	0	0	0	0	0	0	0	0	1	6	0.000121634771327	0.07407407407410001
d__Bacteria	k__unclassified_d__Bacteria	p__Planctomycetes	c__Phycisphaerae	o__Tepidisphaerales	f__Tepidisphaeraceae	g__Humisphaera	s__Humisphaera_borealis	ASV17430	0	0	0	0	0	0	0	0	0	2	0	0	0	0	0	0	0	0	0	0	0	0	0	0	0	0	0	2	4.05449237755e-05	0.037037
d__Bacteria	k__unclassified_d__Bacteria	p__Actinobacteria	c__Acidimicrobiia	o__Acidimicrobiales	f__Iamiaceae	g__Iamia	s__Iamia_sp._SCSIO_61187	ASV1959	0	0	0	0	0	0	0	0	0	0	0	0	0	0	0	0	0	0	9	0	0	0	0	0	0	0	0	9	0.00018245215699000001	0.037037
d__Bacteria	k__unclassified_d__Bacteria	p__Proteobacteria	c__Alphaproteobacteria	o__Hyphomicrobiales	f__Rhizobiaceae	g__Sinorhizobium	s__Sinorhizobium_meliloti	ASV9335	0	0	0	0	0	0	0	0	0	0	0	0	0	0	0	0	0	0	0	0	0	0	4	0	0	0	0	4	8.10898475511e-05	0.037037
d__Bacteria	k__unclassified_d__Bacteria	p__Proteobacteria	c__Alphaproteobacteria	o__Hyphomicrobiales	f__Nitrobacteraceae	g__Bradyrhizobium	s__Bradyrhizobium_lablabi	ASV43859	0	0	0	0	0	0	0	0	0	0	0	0	0	0	3	0	0	0	0	0	0	0	0	0	0	0	0	3	6.08173856633e-05	0.037037
d__Bacteria	k__unclassified_d__Bacteria	p__Actinobacteria	c__Actinomycetia	o__Propionibacteriales	f__Nocardioidaceae	g__Nocardioides	s__Nocardioides_anomalus	ASV17429	0	0	0	0	0	0	0	0	0	1	0	0	0	0	0	0	0	0	0	0	0	0	0	0	0	0	0	1	2.02724618878e-05	0.037037
d__Bacteria	k__unclassified_d__Bacteria	p__Proteobacteria	c__Alphaproteobacteria	o__Hyphomicrobiales	f__Hyphomicrobiaceae	g__Aquabacter	s__Aquabacter_sp._L1I39	ASV1972	0	0	0	0	0	0	0	0	0	0	0	0	0	0	0	0	0	0	10	0	0	0	0	0	0	0	0	10	0.000202724618878	0.037037
d__Bacteria	k__unclassified_d__Bacteria	p__Actinobacteria	c__Rubrobacteria	o__Rubrobacterales	f__Rubrobacteraceae	g__Rubrobacter	s__Rubrobacter_tropicus	ASV37635	0	0	0	0	0	0	0	0	0	0	0	0	0	0	0	0	0	0	0	0	0	0	0	0	0	0	2	2	4.05449237755e-05	0.037037
d__Bacteria	k__unclassified_d__Bacteria	p__Proteobacteria	c__Betaproteobacteria	o__Nitrosomonadales	f__Usitatibacteraceae	g__Usitatibacter	s__Usitatibacter_rugosus	ASV46232	0	0	0	0	0	0	0	0	0	0	0	0	0	0	0	0	0	0	0	0	0	0	0	0	3	0	0	3	6.08173856633e-05	0.037037
d__Bacteria	k__unclassified_d__Bacteria	p__Proteobacteria	c__Alphaproteobacteria	o__Hyphomicrobiales	f__Rhizobiaceae	g__Sinorhizobium	s__Sinorhizobium_fredii	ASV40262	0	0	0	0	0	0	0	0	0	0	0	0	6	0	0	0	0	0	0	0	0	0	0	0	0	0	0	6	0.000121634771327	0.037037
d__Bacteria	k__unclassified_d__Bacteria	p__Proteobacteria	c__Alphaproteobacteria	o__Sphingomonadales	f__Sphingomonadaceae	g__Sphingomonas	s__Sphingomonas_sp._C8-2	ASV1494	0	0	0	0	0	0	0	0	0	0	0	0	0	2	0	0	0	0	0	0	0	0	0	0	0	0	0	2	4.05449237755e-05	0.037037
d__Bacteria	k__unclassified_d__Bacteria	p__Proteobacteria	c__Betaproteobacteria	o__Burkholderiales	f__Comamonadaceae	g__Variovorax	s__Variovorax_paradoxus	ASV41007	0	0	0	8	0	0	0	0	0	0	0	0	0	0	0	0	0	0	0	0	0	0	0	0	0	0	0	8	0.000162179695102	0.037037
d__Bacteria	k__unclassified_d__Bacteria	p__Proteobacteria	c__Alphaproteobacteria	o__Hyphomicrobiales	f__Nitrobacteraceae	g__Bradyrhizobium	s__Bradyrhizobium_sp._CCBAU_051011	ASV35925	0	0	0	0	0	0	14	0	0	0	0	0	0	0	0	0	0	0	0	0	0	0	0	0	0	0	0	14	0.00028381446642900004	0.037037
d__Bacteria	k__unclassified_d__Bacteria	p__Acidobacteria	c__Vicinamibacteria	o__Vicinamibacterales	f__Vicinamibacteraceae	g__Luteitalea	s__Luteitalea_pratensis	ASV32592	0	0	0	0	0	0	5	0	8	0	0	0	0	0	0	0	0	0	0	0	0	0	0	0	0	0	0	13	0.000263542004541	0.07407407407410001
d__Bacteria	k__unclassified_d__Bacteria	p__Proteobacteria	c__Alphaproteobacteria	o__Hyphomicrobiales	f__Rhizobiaceae	g__Sinorhizobium	s__Sinorhizobium_americanum	ASV2308	0	0	0	0	0	0	0	0	0	0	0	0	0	0	0	0	0	0	3	0	0	0	0	0	0	7	0	10	0.000202724618878	0.07407407407410001
d__Bacteria	k__unclassified_d__Bacteria	p__Proteobacteria	c__Betaproteobacteria	o__Burkholderiales	f__Oxalobacteraceae	g__Massilia	s__Massilia_sp._LPB0304	ASV46228	0	0	0	0	0	0	0	0	0	0	0	0	0	0	0	0	0	0	0	0	0	0	0	0	6	0	0	6	0.000121634771327	0.037037
d__Bacteria	k__unclassified_d__Bacteria	p__Actinobacteria	c__Actinomycetia	o__Streptomycetales	f__Streptomycetaceae	g__Streptomyces	s__Streptomyces_sp._JCM17656	ASV17871	0	0	0	0	3	0	0	0	0	3	0	0	0	0	0	0	0	0	0	0	0	0	0	0	0	0	0	6	0.000121634771327	0.07407407407410001
d__Bacteria	k__unclassified_d__Bacteria	p__Proteobacteria	c__Alphaproteobacteria	o__Hyphomicrobiales	f__Phyllobacteriaceae	g__Mesorhizobium	s__Mesorhizobium_sp._J8	ASV39348	0	0	0	0	0	0	0	0	0	0	0	0	0	0	0	0	0	0	0	0	0	0	0	0	0	10	0	10	0.000202724618878	0.037037
d__Bacteria	k__unclassified_d__Bacteria	p__Proteobacteria	c__Alphaproteobacteria	o__Hyphomicrobiales	f__Hyphomicrobiaceae	g__Rhodoplanes	s__Rhodoplanes_sp._Z2-YC6860	ASV46238	0	0	0	0	0	0	0	0	0	0	0	0	0	0	0	0	0	0	0	0	0	0	0	0	3	0	0	3	6.08173856633e-05	0.037037
d__Bacteria	k__unclassified_d__Bacteria	p__Proteobacteria	c__Deltaproteobacteria	o__Myxococcales	f__Anaeromyxobacteraceae	g__Anaeromyxobacter	s__Anaeromyxobacter_dehalogenans	ASV21772	0	0	0	0	0	0	0	0	0	0	0	0	0	0	0	0	0	0	0	6	0	0	0	0	0	0	0	6	0.000121634771327	0.037037
d__Bacteria	k__unclassified_d__Bacteria	p__Planctomycetes	c__Planctomycetia	o__Planctomycetales	f__Planctomycetaceae	g__Planctomyces	s__Planctomyces_sp._SH-PL14	ASV9406	0	0	0	0	0	0	0	0	0	0	0	0	0	0	0	0	0	0	0	0	0	0	3	0	0	0	0	3	6.08173856633e-05	0.037037
d__Bacteria	k__unclassified_d__Bacteria	p__Proteobacteria	c__Alphaproteobacteria	o__Hyphomicrobiales	f__Methylocystaceae	g__Methylosinus	s__Methylosinus_trichosporium	ASV46231	0	0	0	0	0	0	0	0	0	0	0	0	0	0	0	0	0	0	0	0	0	0	0	0	7	0	0	7	0.000141907233214	0.037037
d__Bacteria	k__unclassified_d__Bacteria	p__Planctomycetes	c__Phycisphaerae	o__Phycisphaerales	f__unclassified_o__Phycisphaerales	g__unclassified_o__Phycisphaerales	s__Phycisphaerales_bacterium	ASV43842	0	0	0	0	0	0	0	0	0	0	0	0	0	0	7	0	0	0	0	0	0	0	0	0	0	0	0	7	0.000141907233214	0.037037
d__Bacteria	k__unclassified_d__Bacteria	p__Proteobacteria	c__Alphaproteobacteria	o__Hyphomicrobiales	f__Nitrobacteraceae	g__Bradyrhizobium	s__Bradyrhizobium_sp._CCBAU_53338	ASV33951	0	0	0	0	0	0	0	0	0	0	0	7	0	0	0	0	0	0	0	0	0	0	0	0	0	0	0	7	0.000141907233214	0.037037
d__Bacteria	k__unclassified_d__Bacteria	p__Proteobacteria	c__Alphaproteobacteria	o__Rhodospirillales	f__Acetobacteraceae	g__Acetobacter	s__Acetobacter_ghanensis	ASV40261	0	0	0	0	0	0	0	0	0	0	0	0	5	0	0	0	0	0	0	0	0	0	0	0	0	0	0	5	0.000101362309439	0.037037
d__Bacteria	k__unclassified_d__Bacteria	p__Actinobacteria	c__Actinomycetia	o__Micrococcales	f__Microbacteriaceae	g__Agromyces	s__Agromyces_badenianii	ASV17413	0	0	0	0	0	0	0	0	0	4	0	0	0	0	0	0	0	0	0	0	0	0	0	0	0	0	0	4	8.10898475511e-05	0.037037
d__Bacteria	k__unclassified_d__Bacteria	p__Actinobacteria	c__Actinomycetia	o__Micrococcales	f__Micrococcaceae	g__Arthrobacter	s__Arthrobacter_sp._PGP41	ASV46221	0	0	0	0	0	0	0	0	0	0	0	0	0	0	0	0	0	0	0	0	0	0	0	0	7	0	0	7	0.000141907233214	0.037037
d__Bacteria	k__unclassified_d__Bacteria	p__Actinobacteria	c__Actinomycetia	o__Micromonosporales	f__Micromonosporaceae	g__Micromonospora	s__Micromonospora_coxensis	ASV43843	0	0	0	0	0	0	0	0	0	0	0	0	0	0	6	0	0	0	0	0	0	0	0	0	0	0	0	6	0.000121634771327	0.037037
d__Bacteria	k__unclassified_d__Bacteria	p__Proteobacteria	c__Gammaproteobacteria	o__Pseudomonadales	f__Pseudomonadaceae	g__Pseudomonas	s__Pseudomonas_oryzihabitans	ASV33954	0	0	0	0	0	0	0	0	0	0	0	6	0	0	0	0	0	0	0	0	0	0	0	0	0	0	0	6	0.000121634771327	0.037037
d__Bacteria	k__unclassified_d__Bacteria	p__Actinobacteria	c__Actinomycetia	o__Micromonosporales	f__Micromonosporaceae	g__Actinoplanes	s__Actinoplanes_sp._OR16	ASV28612	0	0	14	0	0	0	0	0	0	0	0	0	0	0	0	0	0	0	0	0	0	0	0	0	0	0	0	14	0.00028381446642900004	0.037037
d__Bacteria	k__unclassified_d__Bacteria	p__Proteobacteria	c__Alphaproteobacteria	o__Hyphomicrobiales	f__Devosiaceae	g__Paradevosia	s__Paradevosia_shaoguanensis	ASV22505	0	0	0	0	0	0	0	12	0	0	0	0	0	0	0	0	0	0	0	0	0	0	0	0	0	0	0	12	0.000243269542653	0.037037
d__Bacteria	k__unclassified_d__Bacteria	p__Proteobacteria	c__Alphaproteobacteria	o__Hyphomicrobiales	f__Phyllobacteriaceae	g__Mesorhizobium	s__Mesorhizobium_sp._M2A.F.Ca.ET.043.05.1.1	ASV24406	0	0	0	0	0	0	0	0	0	0	0	0	0	0	0	0	0	0	0	0	0	0	0	2	0	0	0	2	4.05449237755e-05	0.037037
d__Bacteria	k__unclassified_d__Bacteria	p__Proteobacteria	c__Betaproteobacteria	o__Burkholderiales	f__Burkholderiaceae	g__Pandoraea	s__Pandoraea_pnomenusa	ASV24378	0	0	0	0	0	0	0	0	0	0	0	0	0	0	0	0	0	0	0	0	0	0	0	2	0	0	0	2	4.05449237755e-05	0.037037
d__Bacteria	k__unclassified_d__Bacteria	p__Actinobacteria	c__Actinomycetia	o__Propionibacteriales	f__Nocardioidaceae	g__Nocardioides	s__Nocardioides_humi	ASV7505	0	0	0	0	0	0	0	0	0	0	0	2	0	0	0	4	6	0	0	0	0	0	0	0	0	0	0	12	0.000243269542653	0.111111
d__Bacteria	k__unclassified_d__Bacteria	p__Proteobacteria	c__Betaproteobacteria	o__Burkholderiales	f__Burkholderiaceae	g__Cupriavidus	s__Cupriavidus_oxalaticus	ASV37674	0	0	0	0	0	0	0	0	0	0	0	0	0	0	0	0	0	0	0	0	0	0	0	0	0	0	1	1	2.02724618878e-05	0.037037
d__Bacteria	k__unclassified_d__Bacteria	p__Actinobacteria	c__Acidimicrobiia	o__Acidimicrobiales	f__Ilumatobacteraceae	g__Ilumatobacter	s__Ilumatobacter_coccineus	ASV17404	0	0	0	0	0	0	0	0	0	5	0	0	0	0	0	0	0	0	0	0	0	0	0	0	0	0	0	5	0.000101362309439	0.037037
d__Bacteria	k__unclassified_d__Bacteria	p__Proteobacteria	c__Alphaproteobacteria	o__Hyphomicrobiales	f__Methylobacteriaceae	g__Microvirga	s__Microvirga_sp._VF16	ASV46230	0	0	0	0	0	0	0	0	0	0	0	0	0	0	0	0	0	0	0	0	0	0	0	0	4	0	0	4	8.10898475511e-05	0.037037
d__Bacteria	k__unclassified_d__Bacteria	p__Proteobacteria	c__Gammaproteobacteria	o__Pseudomonadales	f__Pseudomonadaceae	g__Pseudomonas	s__Pseudomonas_multiresinivorans	ASV43841	0	0	0	0	0	0	0	0	0	0	0	0	0	0	6	0	0	0	0	0	0	0	0	0	0	0	0	6	0.000121634771327	0.037037
d__Bacteria	k__unclassified_d__Bacteria	p__Proteobacteria	c__Alphaproteobacteria	o__Hyphomicrobiales	f__Nitrobacteraceae	g__Bradyrhizobium	s__Bradyrhizobium_sp._CCBAU_051011	ASV9409	0	0	0	0	0	0	0	0	0	0	0	0	0	0	0	0	0	0	0	0	0	0	3	0	0	0	0	3	6.08173856633e-05	0.037037
d__Bacteria	k__unclassified_d__Bacteria	p__Proteobacteria	c__Alphaproteobacteria	o__Hyphomicrobiales	f__Methylobacteriaceae	g__Microvirga	s__Microvirga_sp._VF16	ASV17424	0	0	0	0	0	0	0	0	0	2	0	0	0	0	0	0	0	0	0	0	0	0	0	0	0	0	0	2	4.05449237755e-05	0.037037
d__Bacteria	k__unclassified_d__Bacteria	p__Verrucomicrobia	c__Opitutae	o__Opitutales	f__Opitutaceae	g__Lacunisphaera	s__Lacunisphaera_limnophila	ASV9339	0	0	0	0	0	0	0	0	0	0	0	0	0	0	0	0	0	0	0	0	0	0	2	0	0	0	0	2	4.05449237755e-05	0.037037
d__Bacteria	k__unclassified_d__Bacteria	p__Proteobacteria	c__Alphaproteobacteria	o__Rhodospirillales	f__Azospirillaceae	g__Skermanella	s__Skermanella_sp._TT6	ASV20631	0	0	0	0	0	0	0	0	0	0	0	0	0	0	0	0	0	0	0	0	11	0	0	0	0	0	0	11	0.000222997080765	0.037037
d__Bacteria	k__unclassified_d__Bacteria	p__Acidobacteria	c__Vicinamibacteria	o__Vicinamibacterales	f__Vicinamibacteraceae	g__Luteitalea	s__Luteitalea_sp._TBR-22	ASV15603	0	0	0	0	0	0	0	0	0	0	0	0	0	0	0	0	0	0	0	0	0	7	0	0	0	4	0	11	0.000222997080765	0.07407407407410001
d__Eukaryota	k__Viridiplantae	p__Streptophyta	c__Magnoliopsida	o__Poales	f__Poaceae	g__Hordeum	s__Hordeum_vulgare	ASV9411	0	0	0	0	0	0	0	0	0	0	0	0	0	0	0	0	0	0	0	0	0	0	3	0	0	0	0	3	6.08173856633e-05	0.037037
d__Bacteria	k__unclassified_d__Bacteria	p__Proteobacteria	c__Alphaproteobacteria	o__Sphingomonadales	f__Sphingomonadaceae	g__Sphingomonas	s__Sphingomonas_lutea	ASV22677	0	0	0	0	0	0	0	7	0	0	0	0	0	0	0	0	0	0	0	0	0	0	0	0	0	0	0	7	0.000141907233214	0.037037
d__Bacteria	k__unclassified_d__Bacteria	p__Proteobacteria	c__Alphaproteobacteria	o__Hyphomicrobiales	f__Phyllobacteriaceae	g__Mesorhizobium	s__Mesorhizobium_sp._M1D.F.Ca.ET.043.01.1.1	ASV11784	0	0	0	0	0	0	0	0	0	2	0	0	0	0	0	0	0	0	0	0	0	0	1	0	0	0	0	3	6.08173856633e-05	0.07407407407410001
d__Bacteria	k__unclassified_d__Bacteria	p__Proteobacteria	c__Betaproteobacteria	o__Neisseriales	f__Neisseriaceae	g__Crenobacter	s__Crenobacter_cavernae	ASV43872	0	0	0	0	0	0	0	0	0	0	0	0	0	0	4	0	0	0	0	0	0	0	0	0	0	0	0	4	8.10898475511e-05	0.037037
d__Bacteria	k__unclassified_d__Bacteria	p__Actinobacteria	c__Rubrobacteria	o__Rubrobacterales	f__Rubrobacteraceae	g__Rubrobacter	s__Rubrobacter_radiotolerans	ASV35929	0	0	0	0	0	0	12	0	0	0	0	0	0	0	0	0	0	0	0	0	0	0	0	0	0	0	0	12	0.000243269542653	0.037037
d__Bacteria	k__unclassified_d__Bacteria	p__Proteobacteria	c__Deltaproteobacteria	o__Myxococcales	f__Polyangiaceae	g__Sorangium	s__Sorangium_cellulosum	ASV9402	0	0	0	0	0	0	0	0	0	0	0	0	0	0	0	0	0	0	0	0	0	0	2	0	0	0	0	2	4.05449237755e-05	0.037037
d__Bacteria	k__unclassified_d__Bacteria	p__Planctomycetes	c__Planctomycetia	o__Isosphaerales	f__Isosphaeraceae	g__Tautonia	s__Tautonia_plasticadhaerens	ASV37667	0	0	0	0	0	0	0	0	0	0	0	0	0	0	0	0	0	0	0	0	0	0	0	0	0	0	3	3	6.08173856633e-05	0.037037
d__Bacteria	k__unclassified_d__Bacteria	p__Proteobacteria	c__Alphaproteobacteria	o__Hyphomicrobiales	f__Phyllobacteriaceae	g__Mesorhizobium	s__Mesorhizobium_sp._M9A.F.Ca.ET.002.03.1.2	ASV34272	0	0	0	0	0	0	0	0	0	0	0	3	0	0	1	0	0	0	0	0	0	0	0	0	0	0	0	4	8.10898475511e-05	0.07407407407410001
d__Bacteria	k__unclassified_d__Bacteria	p__Planctomycetes	c__Phycisphaerae	o__Tepidisphaerales	f__Tepidisphaeraceae	g__Humisphaera	s__Humisphaera_borealis	ASV15516	0	0	0	0	0	0	0	0	0	0	0	0	1	0	0	0	0	0	0	0	0	12	0	0	0	0	0	13	0.000263542004541	0.07407407407410001
d__Bacteria	k__unclassified_d__Bacteria	p__Actinobacteria	c__Rubrobacteria	o__Rubrobacterales	f__Baekduiaceae	g__Baekduia	s__Baekduia_soli	ASV32463	0	0	0	0	0	0	0	0	10	0	0	0	0	0	0	0	0	0	0	0	0	0	0	0	0	0	0	10	0.000202724618878	0.037037
d__Bacteria	k__unclassified_d__Bacteria	p__Actinobacteria	c__Rubrobacteria	o__Rubrobacterales	f__Rubrobacteraceae	g__Rubrobacter	s__Rubrobacter_xylanophilus	ASV4046	8	0	0	0	0	0	0	0	0	0	0	0	0	0	0	0	0	0	0	0	0	0	0	0	0	0	0	8	0.000162179695102	0.037037
d__Bacteria	k__unclassified_d__Bacteria	p__Proteobacteria	c__Alphaproteobacteria	o__Hyphomicrobiales	f__Nitrobacteraceae	g__Bradyrhizobium	s__Bradyrhizobium_paxllaeri	ASV4808	2	5	3	0	0	0	0	0	0	0	0	0	0	0	0	0	0	0	0	0	0	0	0	0	0	0	0	10	0.000202724618878	0.111111
d__Eukaryota	k__Fungi	p__Ascomycota	c__Dothideomycetes	o__Pleosporales	f__Pleosporaceae	g__Alternaria	s__Alternaria_alternata	ASV1971	0	0	0	0	0	0	0	0	0	0	0	0	0	0	0	0	0	0	12	0	0	0	0	0	0	0	0	12	0.000243269542653	0.037037
d__Bacteria	k__unclassified_d__Bacteria	p__Proteobacteria	c__Gammaproteobacteria	o__Xanthomonadales	f__Xanthomonadaceae	g__Lysobacter	s__Lysobacter_arenosi	ASV9345	0	0	0	0	0	0	0	0	0	0	0	0	0	0	0	0	0	0	0	0	0	0	1	0	0	0	0	1	2.02724618878e-05	0.037037
d__Bacteria	k__unclassified_d__Bacteria	p__Proteobacteria	c__Alphaproteobacteria	o__Sphingomonadales	f__Sphingomonadaceae	g__Novosphingobium	s__Novosphingobium_sp._Gsoil_351	ASV17423	0	0	0	0	0	0	0	0	0	2	0	0	0	0	0	0	0	0	0	0	0	0	0	0	0	0	0	2	4.05449237755e-05	0.037037
d__Bacteria	k__unclassified_d__Bacteria	p__Proteobacteria	c__Alphaproteobacteria	o__Hyphomicrobiales	f__Phyllobacteriaceae	g__Mesorhizobium	s__Mesorhizobium_sp._8	ASV33944	0	0	0	0	0	0	0	0	0	0	0	7	0	0	0	0	0	0	0	0	0	0	0	0	0	0	0	7	0.000141907233214	0.037037
d__Bacteria	k__unclassified_d__Bacteria	p__Proteobacteria	c__Gammaproteobacteria	o__Xanthomonadales	f__Xanthomonadaceae	g__Luteimonas	s__Luteimonas_sp._MC1825	ASV4720	1	0	0	0	0	0	0	0	0	0	0	0	0	0	0	0	0	0	0	2	0	0	1	0	0	0	2	6	0.000121634771327	0.148148
d__Bacteria	k__unclassified_d__Bacteria	p__Planctomycetes	c__Planctomycetia	o__Planctomycetales	f__Planctomycetaceae	g__Planctomyces	s__Planctomyces_sp._SH-PL14	ASV37665	0	0	0	0	0	0	0	0	0	0	0	0	0	0	0	0	0	0	0	0	0	0	0	0	0	0	5	5	0.000101362309439	0.037037
d__Bacteria	k__unclassified_d__Bacteria	p__Actinobacteria	c__Actinomycetia	o__Micrococcales	f__Micrococcaceae	g__Sinomonas	s__Sinomonas_atrocyanea	ASV46224	0	0	0	0	0	0	0	0	0	0	0	0	0	0	0	0	0	0	0	0	0	0	0	0	3	0	0	3	6.08173856633e-05	0.037037
d__Bacteria	k__unclassified_d__Bacteria	p__Proteobacteria	c__Gammaproteobacteria	o__Xanthomonadales	f__Xanthomonadaceae	g__Stenotrophomonas	s__Stenotrophomonas_rhizophila	ASV6655	0	0	0	0	0	0	0	0	0	0	0	0	0	0	0	11	0	0	0	0	0	0	0	0	0	0	0	11	0.000222997080765	0.037037
d__Bacteria	k__unclassified_d__Bacteria	p__Actinobacteria	c__Rubrobacteria	o__Rubrobacterales	f__Rubrobacteraceae	g__Rubrobacter	s__Rubrobacter_tropicus	ASV35926	0	0	0	0	0	0	13	0	0	0	0	0	0	0	0	0	0	0	0	0	0	0	0	0	0	0	0	13	0.000263542004541	0.037037
d__Bacteria	k__unclassified_d__Bacteria	p__Proteobacteria	c__Alphaproteobacteria	o__Sphingomonadales	f__Sphingomonadaceae	g__Sphingomonas	s__Sphingomonas_lutea	ASV18761	0	0	0	0	0	0	0	0	0	0	0	5	0	0	0	0	0	0	0	0	0	0	0	0	0	0	0	5	0.000101362309439	0.037037
d__Bacteria	k__unclassified_d__Bacteria	p__Proteobacteria	c__Alphaproteobacteria	o__Sphingomonadales	f__Sphingomonadaceae	g__Sphingomonas	s__Sphingomonas_ginsengisoli_An_et_al._2013	ASV6654	0	0	0	0	0	0	0	0	0	0	0	0	0	0	0	12	0	0	0	0	0	0	0	0	0	0	0	12	0.000243269542653	0.037037
d__Bacteria	k__unclassified_d__Bacteria	p__Firmicutes	c__Bacilli	o__Bacillales	f__Bacillaceae	g__Priestia	s__Priestia_aryabhattai	ASV46239	0	0	0	0	0	0	0	0	0	0	0	0	0	0	0	0	0	0	0	0	0	0	0	0	3	0	0	3	6.08173856633e-05	0.037037
d__Bacteria	k__unclassified_d__Bacteria	p__Proteobacteria	c__Gammaproteobacteria	o__Pseudomonadales	f__Pseudomonadaceae	g__Pseudomonas	s__Pseudomonas_fluorescens	ASV4483	1	0	0	0	0	0	0	0	0	0	0	1	0	0	0	0	0	5	0	0	0	0	0	0	0	0	0	7	0.000141907233214	0.111111
d__Bacteria	k__unclassified_d__Bacteria	p__Proteobacteria	c__Betaproteobacteria	o__Nitrosomonadales	f__Sterolibacteriaceae	g__Methyloversatilis	s__Methyloversatilis_sp._RAC08	ASV46233	0	0	0	0	0	0	0	0	0	0	0	0	0	0	0	0	0	0	0	0	0	0	0	0	3	0	0	3	6.08173856633e-05	0.037037
d__Bacteria	k__unclassified_d__Bacteria	p__Acidobacteria	c__Vicinamibacteria	o__Vicinamibacterales	f__Vicinamibacteraceae	g__Luteitalea	s__Luteitalea_pratensis	ASV17422	0	0	0	0	0	0	0	0	0	3	0	0	0	0	0	0	0	0	0	0	0	0	0	0	0	0	0	3	6.08173856633e-05	0.037037
d__Bacteria	k__unclassified_d__Bacteria	p__Proteobacteria	c__Alphaproteobacteria	o__Hyphomicrobiales	f__Phyllobacteriaceae	g__Mesorhizobium	s__Mesorhizobium_sp._M2A.F.Ca.ET.046.03.2.1	ASV46242	0	0	0	0	0	0	0	0	0	0	0	0	0	0	0	0	0	0	0	0	0	0	0	0	5	0	0	5	0.000101362309439	0.037037
d__Bacteria	k__unclassified_d__Bacteria	p__Proteobacteria	c__Gammaproteobacteria	o__Xanthomonadales	f__Xanthomonadaceae	g__Lysobacter	s__Lysobacter_lycopersici	ASV31679	0	0	0	0	0	0	0	0	0	0	0	0	0	0	3	0	0	2	0	0	0	0	0	0	0	0	0	5	0.000101362309439	0.07407407407410001
d__Bacteria	k__unclassified_d__Bacteria	p__Actinobacteria	c__Actinomycetia	o__Micrococcales	f__Micrococcaceae	g__Arthrobacter	s__Arthrobacter_sp._NicSoilB8	ASV10304	0	0	0	0	0	0	0	0	0	0	0	0	0	0	0	0	0	0	0	2	0	0	3	0	0	0	0	5	0.000101362309439	0.07407407407410001
d__Bacteria	k__unclassified_d__Bacteria	p__Planctomycetes	c__Phycisphaerae	o__Tepidisphaerales	f__Tepidisphaeraceae	g__Humisphaera	s__Humisphaera_borealis	ASV35928	0	0	0	0	0	0	12	0	0	0	0	0	0	0	0	0	0	0	0	0	0	0	0	0	0	0	0	12	0.000243269542653	0.037037
d__Bacteria	k__unclassified_d__Bacteria	p__Acidobacteria	c__Vicinamibacteria	o__Vicinamibacterales	f__Vicinamibacteraceae	g__Luteitalea	s__Luteitalea_sp._TBR-22	ASV33945	0	0	0	0	0	0	0	0	0	0	0	9	0	0	0	0	0	0	0	0	0	0	0	0	0	0	0	9	0.00018245215699000001	0.037037
d__Bacteria	k__unclassified_d__Bacteria	p__Planctomycetes	c__Planctomycetia	o__Gemmatales	f__Gemmataceae	g__Urbifossiella	s__Urbifossiella_limnaea	ASV17411	0	0	0	0	0	0	0	0	0	1	0	0	0	0	0	0	0	0	0	0	0	0	0	0	0	0	0	1	2.02724618878e-05	0.037037
d__Bacteria	k__unclassified_d__Bacteria	p__Proteobacteria	c__Gammaproteobacteria	o__Xanthomonadales	f__Xanthomonadaceae	g__Stenotrophomonas	s__Stenotrophomonas_maltophilia	ASV46235	0	0	0	0	0	0	0	0	0	0	0	0	0	0	0	0	0	0	0	0	0	0	0	0	8	0	0	8	0.000162179695102	0.037037
d__Bacteria	k__unclassified_d__Bacteria	p__Verrucomicrobia	c__Verrucomicrobiae	o__Verrucomicrobiales	f__Verrucomicrobiaceae	g__Luteolibacter	s__Luteolibacter_ambystomatis	ASV5403	2	0	0	0	0	0	0	0	0	0	0	0	0	0	1	0	0	0	0	0	0	0	0	0	0	0	0	3	6.08173856633e-05	0.07407407407410001
d__Bacteria	k__unclassified_d__Bacteria	p__Planctomycetes	c__Phycisphaerae	o__Tepidisphaerales	f__Tepidisphaeraceae	g__Humisphaera	s__Humisphaera_borealis	ASV18356	0	0	0	0	0	0	0	0	0	0	0	0	0	0	0	0	0	0	0	0	0	0	0	0	0	0	3	3	6.08173856633e-05	0.037037
d__Bacteria	k__unclassified_d__Bacteria	p__Proteobacteria	c__Gammaproteobacteria	o__Chromatiales	f__Ectothiorhodospiraceae	g__Ectothiorhodospira	s__Ectothiorhodospira_sp._BSL-9	ASV9348	0	0	0	0	0	0	0	0	0	0	0	0	0	0	0	0	0	0	0	0	0	0	3	0	0	0	0	3	6.08173856633e-05	0.037037
d__Bacteria	k__unclassified_d__Bacteria	p__Actinobacteria	c__Actinomycetia	o__Micromonosporales	f__Micromonosporaceae	g__Actinoplanes	s__Actinoplanes_sp._N902-109	ASV28610	0	0	15	0	0	0	0	0	0	0	0	0	0	0	0	0	0	0	0	0	0	0	0	0	0	0	0	15	0.000304086928317	0.037037
d__Bacteria	k__unclassified_d__Bacteria	p__Verrucomicrobia	c__Opitutae	o__Opitutales	f__Opitutaceae	g__Opitutus	s__Opitutus_terrae	ASV9365	0	0	0	0	0	0	0	0	0	0	0	0	0	0	0	0	0	0	0	0	0	0	3	0	0	0	0	3	6.08173856633e-05	0.037037
d__Bacteria	k__unclassified_d__Bacteria	p__Actinobacteria	c__Rubrobacteria	o__Rubrobacterales	f__Rubrobacteraceae	g__Rubrobacter	s__Rubrobacter_marinus	ASV33943	0	0	0	0	0	0	0	0	0	0	0	7	0	0	0	0	0	0	0	0	0	0	0	0	0	0	0	7	0.000141907233214	0.037037
d__Bacteria	k__unclassified_d__Bacteria	p__Planctomycetes	c__Planctomycetia	o__Planctomycetales	f__Planctomycetaceae	g__Planctomyces	s__Planctomyces_sp._SH-PL14	ASV9450	0	0	0	0	0	0	0	0	0	0	0	0	0	0	0	0	0	0	0	0	0	0	1	0	0	0	0	1	2.02724618878e-05	0.037037
d__Bacteria	k__unclassified_d__Bacteria	p__Planctomycetes	c__Phycisphaerae	o__Tepidisphaerales	f__Tepidisphaeraceae	g__Humisphaera	s__Humisphaera_borealis	ASV43931	0	0	0	0	0	0	0	0	0	0	0	0	0	0	3	0	0	0	0	0	0	0	0	0	0	0	0	3	6.08173856633e-05	0.037037
d__Bacteria	k__unclassified_d__Bacteria	p__Actinobacteria	c__Actinomycetia	o__Actinomycetales	f__Actinomycetaceae	g__Trueperella	s__Trueperella_pyogenes	ASV40287	0	0	0	0	0	0	0	0	0	0	0	0	2	0	0	0	0	0	0	0	0	0	0	0	0	0	0	2	4.05449237755e-05	0.037037
d__Bacteria	k__unclassified_d__Bacteria	p__Actinobacteria	c__Rubrobacteria	o__Rubrobacterales	f__Rubrobacteraceae	g__Rubrobacter	s__Rubrobacter_tropicus	ASV33969	0	0	0	0	0	0	0	0	0	0	0	9	0	0	0	0	0	0	0	0	0	0	0	0	0	0	0	9	0.00018245215699000001	0.037037
d__Bacteria	k__unclassified_d__Bacteria	p__Proteobacteria	c__Alphaproteobacteria	o__Sphingomonadales	f__Erythrobacteraceae	g__Erythrobacter	s__Erythrobacter_sp.	ASV9467	0	0	0	0	0	0	0	0	0	0	0	0	0	0	0	0	0	0	0	0	0	0	4	0	0	0	0	4	8.10898475511e-05	0.037037
d__Bacteria	k__unclassified_d__Bacteria	p__Actinobacteria	c__Actinomycetia	o__Micromonosporales	f__Micromonosporaceae	g__Actinocatenispora	s__Actinocatenispora_sera	ASV42442	0	9	0	0	0	0	0	0	0	0	0	0	0	0	0	0	0	0	0	0	0	0	0	0	0	0	0	9	0.00018245215699000001	0.037037
d__Bacteria	k__unclassified_d__Bacteria	p__Actinobacteria	c__Actinomycetia	o__Micromonosporales	f__Micromonosporaceae	g__Micromonospora	s__Micromonospora_maris	ASV28621	0	0	12	0	0	0	0	0	0	0	0	0	0	0	0	0	0	0	0	0	0	0	0	0	0	0	0	12	0.000243269542653	0.037037
d__Bacteria	k__unclassified_d__Bacteria	p__Proteobacteria	c__Alphaproteobacteria	o__Hyphomicrobiales	f__Rhizobiaceae	g__Rhizobium	s__Rhizobium_sp._CIAT894	ASV9424	0	0	0	0	0	0	0	0	0	0	0	0	0	0	0	0	0	0	0	0	0	0	2	0	0	0	0	2	4.05449237755e-05	0.037037
d__Viruses	k__Heunggongvirae	p__Uroviricota	c__Caudoviricetes	o__Caudovirales	f__Siphoviridae	g__unclassified_f__Siphoviridae	s__Siphoviridae_sp.	ASV24451	0	0	0	0	0	0	0	0	0	0	0	0	0	0	0	0	0	0	0	0	0	0	0	5	0	0	0	5	0.000101362309439	0.037037
d__Bacteria	k__unclassified_d__Bacteria	p__Deinococcus-Thermus	c__Deinococci	o__Thermales	f__Thermaceae	g__Oceanithermus	s__Oceanithermus_profundus	ASV245	0	0	0	0	0	0	0	0	0	0	0	0	0	12	0	0	0	0	0	0	0	0	0	0	0	0	0	12	0.000243269542653	0.037037
d__Bacteria	k__unclassified_d__Bacteria	p__Actinobacteria	c__Actinomycetia	o__Streptomycetales	f__Streptomycetaceae	g__Streptomyces	s__Streptomyces_hundungensis	ASV18205	0	0	0	0	5	0	0	0	0	1	0	0	0	0	0	0	0	0	0	0	0	0	0	0	0	0	0	6	0.000121634771327	0.07407407407410001
d__Bacteria	k__unclassified_d__Bacteria	p__Proteobacteria	c__Betaproteobacteria	o__Burkholderiales	f__Comamonadaceae	g__Variovorax	s__Variovorax_sp._RKNM96	ASV43925	0	0	0	0	0	0	0	0	0	0	0	0	0	0	8	0	0	0	0	0	0	0	0	0	0	0	0	8	0.000162179695102	0.037037
d__Bacteria	k__unclassified_d__Bacteria	p__Verrucomicrobia	c__Opitutae	o__Opitutales	f__Opitutaceae	g__Opitutus	s__Opitutus_sp._GAS368	ASV4056	6	0	0	0	0	0	0	0	0	0	0	0	0	0	0	0	0	0	0	0	0	0	0	0	0	0	0	6	0.000121634771327	0.037037
d__Bacteria	k__unclassified_d__Bacteria	p__Actinobacteria	c__Actinomycetia	o__Streptosporangiales	f__Thermomonosporaceae	g__Actinomadura	s__Actinomadura_graeca	ASV553	0	0	0	0	0	2	0	0	0	0	0	0	0	6	0	0	0	3	0	0	0	0	0	0	0	0	0	11	0.000222997080765	0.111111
d__Bacteria	k__unclassified_d__Bacteria	p__Firmicutes	c__Clostridia	o__Eubacteriales	f__Heliobacteriaceae	g__Heliomicrobium	s__Heliomicrobium_modesticaldum	ASV9458	0	0	0	0	0	0	0	0	0	0	0	0	0	0	0	0	0	0	0	0	0	0	5	0	0	0	0	5	0.000101362309439	0.037037
d__Bacteria	k__unclassified_d__Bacteria	p__Proteobacteria	c__Deltaproteobacteria	o__Myxococcales	f__Myxococcaceae	g__Myxococcus	s__Myxococcus_xanthus	ASV21069	0	0	0	0	0	0	0	0	0	0	0	0	0	0	0	0	0	0	0	0	3	0	0	0	3	0	0	6	0.000121634771327	0.07407407407410001
d__Bacteria	k__unclassified_d__Bacteria	p__Proteobacteria	c__Alphaproteobacteria	o__Sphingomonadales	f__Erythrobacteraceae	g__Porphyrobacter	s__Porphyrobacter_sp._HT-58-2	ASV43891	0	0	0	0	0	0	0	0	0	0	0	0	0	0	7	0	0	0	0	0	0	0	0	0	0	0	0	7	0.000141907233214	0.037037
d__Bacteria	k__unclassified_d__Bacteria	p__Proteobacteria	c__Alphaproteobacteria	o__Hyphomicrobiales	f__Nitrobacteraceae	g__Tardiphaga	s__Tardiphaga_robiniae	ASV34200	0	3	0	0	0	0	0	0	0	0	0	4	0	0	0	0	0	0	0	0	0	0	0	0	0	0	0	7	0.000141907233214	0.07407407407410001
d__Bacteria	k__unclassified_d__Bacteria	p__Proteobacteria	c__Alphaproteobacteria	o__Hyphomicrobiales	f__Phyllobacteriaceae	g__Mesorhizobium	s__Mesorhizobium_sp._DCY119	ASV43905	0	0	0	0	0	0	0	0	0	0	0	0	0	0	2	0	0	0	0	0	0	0	0	0	0	0	0	2	4.05449237755e-05	0.037037
d__Bacteria	k__unclassified_d__Bacteria	p__Proteobacteria	c__Alphaproteobacteria	o__Hyphomicrobiales	f__Devosiaceae	g__Devosia	s__Devosia_rhizoryzae	ASV21796	0	0	0	0	0	0	0	0	0	0	0	0	0	0	0	0	0	0	0	2	0	0	0	0	0	0	0	2	4.05449237755e-05	0.037037
d__Bacteria	k__unclassified_d__Bacteria	p__Proteobacteria	c__Alphaproteobacteria	o__Hyphomicrobiales	f__Nitrobacteraceae	g__Bradyrhizobium	s__Bradyrhizobium_erythrophlei	ASV4067	10	0	0	0	0	0	0	0	0	0	0	0	0	0	0	0	0	0	0	0	0	0	0	0	0	0	0	10	0.000202724618878	0.037037
d__Bacteria	k__unclassified_d__Bacteria	p__Proteobacteria	c__Alphaproteobacteria	o__Sphingomonadales	f__Sphingomonadaceae	g__Sphingomonas	s__Sphingomonas_ginsengisoli_An_et_al._2013	ASV33188	0	0	0	0	0	0	0	0	3	0	0	4	0	0	0	0	0	0	0	0	0	0	0	0	0	0	0	7	0.000141907233214	0.07407407407410001
d__Bacteria	k__unclassified_d__Bacteria	p__Planctomycetes	c__Planctomycetia	o__Gemmatales	f__Gemmataceae	g__Frigoriglobus	s__Frigoriglobus_tundricola	ASV23345	0	0	0	0	0	0	0	3	0	0	0	3	0	0	0	0	0	0	0	0	0	0	0	0	0	3	0	9	0.00018245215699000001	0.111111
d__Bacteria	k__unclassified_d__Bacteria	p__Proteobacteria	c__Betaproteobacteria	o__Burkholderiales	f__Alcaligenaceae	g__Pigmentiphaga	s__Pigmentiphaga_sp._H8	ASV17706	0	0	0	0	0	0	0	0	0	1	0	0	0	0	0	0	3	0	0	0	0	0	0	0	0	0	0	4	8.10898475511e-05	0.07407407407410001
d__Bacteria	k__unclassified_d__Bacteria	p__Proteobacteria	c__Alphaproteobacteria	o__Hyphomicrobiales	f__Rhizobiaceae	g__Sinorhizobium	s__Sinorhizobium_meliloti	ASV43920	0	0	0	0	0	0	0	0	0	0	0	0	0	0	4	0	0	0	0	0	0	0	0	0	0	0	0	4	8.10898475511e-05	0.037037
d__Bacteria	k__unclassified_d__Bacteria	p__Proteobacteria	c__Deltaproteobacteria	o__Myxococcales	f__Kofleriaceae	g__Haliangium	s__Haliangium_ochraceum	ASV17492	0	0	0	0	0	0	0	0	0	1	0	0	0	0	0	0	0	0	0	0	0	0	0	0	0	0	0	1	2.02724618878e-05	0.037037
d__Bacteria	k__unclassified_d__Bacteria	p__Proteobacteria	c__Betaproteobacteria	o__Burkholderiales	f__Comamonadaceae	g__Variovorax	s__Variovorax_sp._WDL1	ASV7331	0	7	0	0	0	0	0	0	0	0	0	0	0	0	0	3	0	0	0	0	0	0	0	0	0	0	0	10	0.000202724618878	0.07407407407410001
d__Bacteria	k__unclassified_d__Bacteria	p__Actinobacteria	c__Actinomycetia	o__Streptomycetales	f__Streptomycetaceae	g__Streptomyces	s__Streptomyces_cadmiisoli	ASV12493	0	0	0	0	0	0	0	0	10	0	0	0	0	0	0	0	0	0	0	0	0	0	0	0	0	0	0	10	0.000202724618878	0.037037
d__Bacteria	k__unclassified_d__Bacteria	p__Deinococcus-Thermus	c__Deinococci	o__Trueperales	f__Trueperaceae	g__Truepera	s__Truepera_radiovictrix	ASV33972	0	0	0	0	0	0	0	0	0	0	0	7	0	0	0	0	0	0	0	0	0	0	0	0	0	0	0	7	0.000141907233214	0.037037
d__Bacteria	k__unclassified_d__Bacteria	p__Firmicutes	c__Clostridia	o__Eubacteriales	f__Clostridiales_Family_XVII._Incertae_Sedis	g__Thermaerobacter	s__Thermaerobacter_sp._FW80	ASV21787	0	0	0	0	0	0	0	0	0	0	0	0	0	0	0	0	0	0	0	6	0	0	0	0	0	0	0	6	0.000121634771327	0.037037
d__Bacteria	k__unclassified_d__Bacteria	p__Proteobacteria	c__Alphaproteobacteria	o__Hyphomicrobiales	f__Methylobacteriaceae	g__Methylobacterium	s__Methylobacterium_radiodurans	ASV9471	0	0	0	0	0	0	0	0	0	0	0	0	0	0	0	0	0	0	0	0	0	0	5	0	0	0	0	5	0.000101362309439	0.037037
d__Bacteria	k__unclassified_d__Bacteria	p__Proteobacteria	c__Gammaproteobacteria	o__Xanthomonadales	f__Xanthomonadaceae	g__Stenotrophomonas	s__Stenotrophomonas_geniculata	ASV33966	0	0	0	0	0	0	0	0	0	0	0	6	0	0	0	0	0	0	0	0	0	0	0	0	0	0	0	6	0.000121634771327	0.037037
d__Bacteria	k__unclassified_d__Bacteria	p__Proteobacteria	c__Alphaproteobacteria	o__Hyphomicrobiales	f__Nitrobacteraceae	g__Bradyrhizobium	s__Bradyrhizobium_sp._ORS_278	ASV29997	0	0	0	0	9	0	0	0	0	0	0	0	0	0	0	0	0	0	0	0	0	0	0	0	0	0	0	9	0.00018245215699000001	0.037037
d__Bacteria	k__unclassified_d__Bacteria	p__Proteobacteria	c__Alphaproteobacteria	o__Sphingomonadales	f__Sphingomonadaceae	g__Sphingomonas	s__Sphingomonas_rhizophila	ASV43882	0	0	0	0	0	0	0	0	0	0	0	0	0	0	3	0	0	0	0	0	0	0	0	0	0	0	0	3	6.08173856633e-05	0.037037
d__Bacteria	k__unclassified_d__Bacteria	p__Actinobacteria	c__Actinomycetia	o__Streptomycetales	f__Streptomycetaceae	g__Streptomyces	s__Streptomyces_hundungensis	ASV37719	0	0	0	0	0	0	0	0	0	0	0	0	0	0	0	0	0	0	0	0	0	0	0	0	0	0	3	3	6.08173856633e-05	0.037037
d__Bacteria	k__unclassified_d__Bacteria	p__Proteobacteria	c__Betaproteobacteria	o__Burkholderiales	f__Alcaligenaceae	g__Bordetella	s__Bordetella_genomosp._13	ASV24433	0	0	0	0	0	0	0	0	0	0	0	0	0	0	0	0	0	0	0	0	0	0	0	4	0	0	0	4	8.10898475511e-05	0.037037
d__Bacteria	k__unclassified_d__Bacteria	p__Proteobacteria	c__Alphaproteobacteria	o__Rhodobacterales	f__Roseobacteraceae	g__Salipiger	s__Salipiger_sp._CCB-MM3	ASV15503	0	0	0	0	0	0	0	0	0	0	0	0	0	0	0	0	0	0	0	0	0	14	0	0	0	0	0	14	0.00028381446642900004	0.037037
d__Bacteria	k__unclassified_d__Bacteria	p__Proteobacteria	c__Gammaproteobacteria	o__Xanthomonadales	f__Xanthomonadaceae	g__Lysobacter	s__Lysobacter_helvus	ASV30841	0	0	0	0	0	0	0	0	0	0	0	2	0	0	0	0	0	7	0	0	0	0	0	0	0	0	0	9	0.00018245215699000001	0.07407407407410001
d__Bacteria	k__unclassified_d__Bacteria	p__Proteobacteria	c__Betaproteobacteria	o__Nitrosomonadales	f__Nitrosomonadaceae	g__Nitrosomonas	s__Nitrosomonas_ureae	ASV40282	0	0	0	0	0	0	0	0	0	0	0	0	3	0	0	0	0	0	0	0	0	0	0	0	0	0	0	3	6.08173856633e-05	0.037037
d__Bacteria	k__unclassified_d__Bacteria	p__Deinococcus-Thermus	c__Deinococci	o__Trueperales	f__Trueperaceae	g__Truepera	s__Truepera_radiovictrix	ASV33981	0	0	0	0	0	0	0	0	0	0	0	8	0	0	0	0	0	0	0	0	0	0	0	0	0	0	0	8	0.000162179695102	0.037037
d__Bacteria	k__unclassified_d__Bacteria	p__Proteobacteria	c__Gammaproteobacteria	o__Pseudomonadales	f__Pseudomonadaceae	g__Pseudomonas	s__Pseudomonas_silesiensis	ASV24603	0	2	0	0	0	0	0	0	0	0	0	0	0	0	0	0	0	0	0	0	0	0	0	5	0	0	0	7	0.000141907233214	0.07407407407410001
d__Bacteria	k__unclassified_d__Bacteria	p__Proteobacteria	c__Alphaproteobacteria	o__Hyphomicrobiales	f__Phyllobacteriaceae	g__Aminobacter	s__Aminobacter_sp._MSH1	ASV9494	0	0	0	0	0	0	0	0	0	0	0	0	0	0	0	0	0	0	0	0	0	0	3	0	0	0	0	3	6.08173856633e-05	0.037037
d__Bacteria	k__unclassified_d__Bacteria	p__Planctomycetes	c__Planctomycetia	o__Pirellulales	f__Lacipirellulaceae	g__Lacipirellula	s__Lacipirellula_limnantheis	ASV24454	0	0	0	0	0	0	0	0	0	0	0	0	0	0	0	0	0	0	0	0	0	0	0	2	0	0	0	2	4.05449237755e-05	0.037037
d__Bacteria	k__unclassified_d__Bacteria	p__Proteobacteria	c__Alphaproteobacteria	o__Hyphomicrobiales	f__unclassified_o__Hyphomicrobiales	g__Pseudorhodoplanes	s__Pseudorhodoplanes_sinuspersici	ASV17479	0	0	0	0	0	0	0	0	0	3	0	0	0	0	0	0	0	0	0	0	0	0	0	0	0	0	0	3	6.08173856633e-05	0.037037
d__Bacteria	k__unclassified_d__Bacteria	p__Proteobacteria	c__Alphaproteobacteria	o__Hyphomicrobiales	f__Phyllobacteriaceae	g__Mesorhizobium	s__Mesorhizobium_sp._M9A.F.Ca.ET.002.03.1.2	ASV10144	0	0	0	0	0	0	0	0	0	0	0	0	1	0	0	0	0	0	0	0	0	0	1	0	0	0	0	2	4.05449237755e-05	0.07407407407410001
d__Bacteria	k__unclassified_d__Bacteria	p__Actinobacteria	c__Actinomycetia	o__Micrococcales	f__Brevibacteriaceae	g__Brevibacterium	s__Brevibacterium_aurantiacum	ASV24417	0	0	0	0	0	0	0	0	0	0	0	0	0	0	0	0	0	0	0	0	0	0	0	2	0	0	0	2	4.05449237755e-05	0.037037
d__Bacteria	k__unclassified_d__Bacteria	p__Proteobacteria	c__Alphaproteobacteria	o__Sphingomonadales	f__Sphingomonadaceae	g__Sphingomonas	s__Sphingomonas_sp._C8-2	ASV17511	0	0	0	0	0	0	0	0	0	1	0	0	0	0	0	0	0	0	0	0	0	0	0	0	0	0	0	1	2.02724618878e-05	0.037037
d__Bacteria	k__unclassified_d__Bacteria	p__Proteobacteria	c__Gammaproteobacteria	o__Aeromonadales	f__Aeromonadaceae	g__Aeromonas	s__Aeromonas_hydrophila	ASV43898	0	0	0	0	0	0	0	0	0	0	0	0	0	0	4	0	0	0	0	0	0	0	0	0	0	0	0	4	8.10898475511e-05	0.037037
d__Bacteria	k__unclassified_d__Bacteria	p__Proteobacteria	c__Betaproteobacteria	o__Burkholderiales	f__Oxalobacteraceae	g__Massilia	s__Massilia_sp._UMI-21	ASV21792	0	0	0	0	0	0	0	0	0	0	0	0	0	0	0	0	0	0	0	6	0	0	0	0	0	0	0	6	0.000121634771327	0.037037
d__Bacteria	k__unclassified_d__Bacteria	p__Actinobacteria	c__Actinomycetia	o__Micrococcales	f__Micrococcaceae	g__Arthrobacter	s__Arthrobacter_sp._Hiyo8	ASV37681	0	0	0	0	0	0	0	0	0	0	0	0	0	0	0	0	0	0	0	0	0	0	0	0	0	0	5	5	0.000101362309439	0.037037
d__Bacteria	k__unclassified_d__Bacteria	p__Proteobacteria	c__Alphaproteobacteria	o__Hyphomicrobiales	f__Phyllobacteriaceae	g__Mesorhizobium	s__Mesorhizobium_sp._113-3-3	ASV249	0	0	0	0	0	0	0	0	0	0	0	0	0	12	0	0	0	0	0	0	0	0	0	0	0	0	0	12	0.000243269542653	0.037037
d__Bacteria	k__unclassified_d__Bacteria	p__Firmicutes	c__Bacilli	o__Bacillales	f__Bacillaceae	g__Bacillus	s__Bacillus_atrophaeus	ASV11294	0	0	0	0	0	0	0	0	0	0	0	0	0	0	0	0	0	0	0	0	0	0	1	1	0	0	0	2	4.05449237755e-05	0.07407407407410001
d__Bacteria	k__unclassified_d__Bacteria	p__Proteobacteria	c__Alphaproteobacteria	o__Sphingomonadales	f__Sphingomonadaceae	g__Sphingomonas	s__Sphingomonas_lutea	ASV43914	0	0	0	0	0	0	0	0	0	0	0	0	0	0	2	0	0	0	0	0	0	0	0	0	0	0	0	2	4.05449237755e-05	0.037037
d__Bacteria	k__unclassified_d__Bacteria	p__Proteobacteria	c__Betaproteobacteria	o__Burkholderiales	f__Burkholderiaceae	g__Chitinimonas	s__Chitinimonas_koreensis	ASV17481	0	0	0	0	0	0	0	0	0	2	0	0	0	0	0	0	0	0	0	0	0	0	0	0	0	0	0	2	4.05449237755e-05	0.037037
d__Bacteria	k__unclassified_d__Bacteria	p__Proteobacteria	c__Alphaproteobacteria	o__Hyphomicrobiales	f__Phyllobacteriaceae	g__Mesorhizobium	s__Mesorhizobium_sp._131-2-1	ASV46265	0	0	0	0	0	0	0	0	0	0	0	0	0	0	0	0	0	0	0	0	0	0	0	0	6	0	0	6	0.000121634771327	0.037037
d__Bacteria	k__unclassified_d__Bacteria	p__Proteobacteria	c__Alphaproteobacteria	o__Rhodobacterales	f__Rhodobacteraceae	g__Paracoccus	s__Paracoccus_marcusii	ASV46252	0	0	0	0	0	0	0	0	0	0	0	0	0	0	0	0	0	0	0	0	0	0	0	0	4	0	0	4	8.10898475511e-05	0.037037
d__Bacteria	k__unclassified_d__Bacteria	p__Actinobacteria	c__Actinomycetia	o__Micrococcales	f__Cellulomonadaceae	g__Cellulomonas	s__Cellulomonas_sp._PSBB021	ASV33967	0	0	0	0	0	0	0	0	0	0	0	6	0	0	0	0	0	0	0	0	0	0	0	0	0	0	0	6	0.000121634771327	0.037037
d__Bacteria	k__unclassified_d__Bacteria	p__Proteobacteria	c__Alphaproteobacteria	o__Hyphomicrobiales	f__Methylobacteriaceae	g__Microvirga	s__Microvirga_sp._VF16	ASV20641	0	0	0	0	0	0	0	0	0	0	0	0	0	0	0	0	0	0	0	0	10	0	0	0	0	0	0	10	0.000202724618878	0.037037
d__Bacteria	k__unclassified_d__Bacteria	p__Planctomycetes	c__Planctomycetia	o__Isosphaerales	f__Isosphaeraceae	g__Tautonia	s__Tautonia_plasticadhaerens	ASV37686	0	0	0	0	0	0	0	0	0	0	0	0	0	0	0	0	0	0	0	0	0	0	0	0	0	0	4	4	8.10898475511e-05	0.037037
d__Bacteria	k__unclassified_d__Bacteria	p__Cyanobacteria	c__unclassified_p__Cyanobacteria	o__Pseudanabaenales	f__Leptolyngbyaceae	g__Leptolyngbya	s__Leptolyngbya_sp._7M	ASV21802	0	0	0	0	0	0	0	0	0	0	0	0	0	0	0	0	0	0	0	3	0	0	0	0	0	0	0	3	6.08173856633e-05	0.037037
d__Bacteria	k__unclassified_d__Bacteria	p__Proteobacteria	c__Gammaproteobacteria	o__Pseudomonadales	f__Pseudomonadaceae	g__Pseudomonas	s__Pseudomonas_xantholysinigenes	ASV41016	0	0	0	9	0	0	0	0	0	0	0	0	0	0	0	0	0	0	0	0	0	0	0	0	0	0	0	9	0.00018245215699000001	0.037037
d__Bacteria	k__unclassified_d__Bacteria	p__Proteobacteria	c__Betaproteobacteria	o__Nitrosomonadales	f__Nitrosomonadaceae	g__Nitrosospira	s__Nitrosospira_multiformis	ASV20647	0	0	0	0	0	0	0	0	0	0	0	0	0	0	0	0	0	0	0	0	14	0	0	0	0	0	0	14	0.00028381446642900004	0.037037
d__Bacteria	k__unclassified_d__Bacteria	p__Actinobacteria	c__Actinomycetia	o__Pseudonocardiales	f__Pseudonocardiaceae	g__Allokutzneria	s__Allokutzneria_albata	ASV7064	0	0	0	4	0	0	0	0	0	0	0	0	0	0	0	5	0	0	0	0	0	0	0	0	0	0	0	9	0.00018245215699000001	0.07407407407410001
d__Bacteria	k__unclassified_d__Bacteria	p__Proteobacteria	c__Alphaproteobacteria	o__Sphingomonadales	f__Sphingomonadaceae	g__Sphingomonas	s__Sphingomonas_sediminicola	ASV33965	0	0	0	0	0	0	0	0	0	0	0	3	0	0	0	0	0	0	0	0	0	0	0	0	0	0	0	3	6.08173856633e-05	0.037037
d__Bacteria	k__unclassified_d__Bacteria	p__Proteobacteria	c__Betaproteobacteria	o__Burkholderiales	f__Comamonadaceae	g__Hydrogenophaga	s__Hydrogenophaga_sp._PBL-H3	ASV43910	0	0	0	0	0	0	0	0	0	0	0	0	0	0	4	0	0	0	0	0	0	0	0	0	0	0	0	4	8.10898475511e-05	0.037037
d__Bacteria	k__unclassified_d__Bacteria	p__Proteobacteria	c__Betaproteobacteria	o__Neisseriales	f__Neisseriaceae	g__Vitreoscilla	s__Vitreoscilla_filiformis	ASV42438	0	9	0	0	0	0	0	0	0	0	0	0	0	0	0	0	0	0	0	0	0	0	0	0	0	0	0	9	0.00018245215699000001	0.037037
d__Bacteria	k__unclassified_d__Bacteria	p__Proteobacteria	c__Alphaproteobacteria	o__Hyphomicrobiales	f__Phyllobacteriaceae	g__Mesorhizobium	s__Mesorhizobium_sp._M2A.F.Ca.ET.046.03.2.1	ASV9476	0	0	0	0	0	0	0	0	0	0	0	0	0	0	0	0	0	0	0	0	0	0	1	0	0	0	0	1	2.02724618878e-05	0.037037
d__Bacteria	k__unclassified_d__Bacteria	p__Proteobacteria	c__Alphaproteobacteria	o__Hyphomicrobiales	f__Phyllobacteriaceae	g__Mesorhizobium	s__Mesorhizobium_sp._131-2-1	ASV17464	0	0	0	0	0	0	0	0	0	2	0	0	0	0	0	0	0	0	0	0	0	0	0	0	0	0	0	2	4.05449237755e-05	0.037037
d__Bacteria	k__unclassified_d__Bacteria	p__Proteobacteria	c__Betaproteobacteria	o__Burkholderiales	f__unclassified_o__Burkholderiales	g__Sphaerotilus	s__Sphaerotilus_natans	ASV310	1	0	0	0	0	0	0	0	0	0	0	0	0	11	0	0	0	0	0	0	0	0	0	0	0	0	0	12	0.000243269542653	0.07407407407410001
d__Bacteria	k__unclassified_d__Bacteria	p__Actinobacteria	c__Actinomycetia	o__Streptomycetales	f__Streptomycetaceae	g__Streptomyces	s__Streptomyces_venezuelae	ASV46264	0	0	0	0	0	0	0	0	0	0	0	0	0	0	0	0	0	0	0	0	0	0	0	0	4	0	0	4	8.10898475511e-05	0.037037
d__Bacteria	k__unclassified_d__Bacteria	p__Proteobacteria	c__Gammaproteobacteria	o__Xanthomonadales	f__Xanthomonadaceae	g__Luteimonas	s__Luteimonas_sp._MC1750	ASV43927	0	0	0	0	0	0	0	0	0	0	0	0	0	0	3	0	0	0	0	0	0	0	0	0	0	0	0	3	6.08173856633e-05	0.037037
d__Bacteria	k__unclassified_d__Bacteria	p__Planctomycetes	c__Planctomycetia	o__Gemmatales	f__Gemmataceae	g__Tuwongella	s__Tuwongella_immobilis	ASV21797	0	0	0	0	0	0	0	0	0	0	0	0	0	0	0	0	0	0	0	6	0	0	0	0	0	0	0	6	0.000121634771327	0.037037
d__Bacteria	k__unclassified_d__Bacteria	p__Proteobacteria	c__Alphaproteobacteria	o__Hyphomicrobiales	f__Methylobacteriaceae	g__Microvirga	s__Microvirga_ossetica	ASV17483	0	0	0	0	0	0	0	0	0	1	0	0	0	0	0	0	0	0	0	0	0	0	0	0	0	0	0	1	2.02724618878e-05	0.037037
d__Bacteria	k__unclassified_d__Bacteria	p__Proteobacteria	c__Betaproteobacteria	o__Burkholderiales	f__Comamonadaceae	g__Variovorax	s__Variovorax_sp._PMC12	ASV43883	0	0	0	0	0	0	0	0	0	0	0	0	0	0	2	0	0	0	0	0	0	0	0	0	0	0	0	2	4.05449237755e-05	0.037037
d__Bacteria	k__unclassified_d__Bacteria	p__Planctomycetes	c__Planctomycetia	o__Planctomycetales	f__Planctomycetaceae	g__Gimesia	s__Gimesia_benthica	ASV43876	0	0	0	0	0	0	0	0	0	0	0	0	0	0	2	0	0	0	0	0	0	0	0	0	0	0	0	2	4.05449237755e-05	0.037037
d__Bacteria	k__unclassified_d__Bacteria	p__Bacteroidetes	c__unclassified_p__Bacteroidetes	o__Bacteroidetes_Order_II._Incertae_sedis	f__Rhodothermaceae	g__Rhodocaloribacter	s__Rhodocaloribacter_litoris	ASV17666	0	0	0	0	0	0	0	0	0	1	0	0	0	0	0	0	2	0	0	0	0	0	0	0	0	0	0	3	6.08173856633e-05	0.07407407407410001
d__Bacteria	k__unclassified_d__Bacteria	p__Actinobacteria	c__Actinomycetia	o__Propionibacteriales	f__Nocardioidaceae	g__Nocardioides	s__Nocardioides_piscis	ASV35935	0	0	0	0	0	0	9	0	0	0	0	0	0	0	0	0	0	0	0	0	0	0	0	0	0	0	0	9	0.00018245215699000001	0.037037
d__Bacteria	k__unclassified_d__Bacteria	p__Proteobacteria	c__Alphaproteobacteria	o__Sphingomonadales	f__Sphingomonadaceae	g__Sphingomonas	s__Sphingomonas_rhizophila	ASV24452	0	0	0	0	0	0	0	0	0	0	0	0	0	0	0	0	0	0	0	0	0	0	0	2	0	0	0	2	4.05449237755e-05	0.037037
d__Bacteria	k__unclassified_d__Bacteria	p__Actinobacteria	c__Actinomycetia	o__Micromonosporales	f__Micromonosporaceae	g__Dactylosporangium	s__Dactylosporangium_vinaceum	ASV22511	0	0	0	0	0	0	0	8	0	0	0	0	0	0	0	0	0	0	0	0	0	0	0	0	0	0	0	8	0.000162179695102	0.037037
d__Bacteria	k__unclassified_d__Bacteria	p__Proteobacteria	c__Alphaproteobacteria	o__Hyphomicrobiales	f__Rhizobiaceae	g__Sinorhizobium	s__Sinorhizobium_fredii	ASV9491	0	0	0	0	0	0	0	0	0	0	0	0	0	0	0	0	0	0	0	0	0	0	1	0	0	0	0	1	2.02724618878e-05	0.037037
d__Bacteria	k__unclassified_d__Bacteria	p__Proteobacteria	c__Betaproteobacteria	o__Burkholderiales	f__Alcaligenaceae	g__Achromobacter	s__Achromobacter_spanius	ASV9475	0	0	0	0	0	0	0	0	0	0	0	0	0	0	0	0	0	0	0	0	0	0	2	0	0	0	0	2	4.05449237755e-05	0.037037
d__Bacteria	k__unclassified_d__Bacteria	p__Proteobacteria	c__Betaproteobacteria	o__Burkholderiales	f__Comamonadaceae	g__Variovorax	s__Variovorax_sp._WDL1	ASV38631	0	7	0	0	0	0	0	0	0	0	0	0	0	0	0	0	0	0	0	0	0	0	0	0	0	0	1	8	0.000162179695102	0.07407407407410001
d__Bacteria	k__unclassified_d__Bacteria	p__Actinobacteria	c__Actinomycetia	o__Pseudonocardiales	f__Pseudonocardiaceae	g__Lentzea	s__Lentzea_guizhouensis	ASV30200	0	0	0	0	5	0	0	0	0	0	0	0	0	0	0	0	0	0	0	0	0	0	0	0	0	0	3	8	0.000162179695102	0.07407407407410001
d__Bacteria	k__unclassified_d__Bacteria	p__Planctomycetes	c__Planctomycetia	o__Gemmatales	f__Gemmataceae	g__Urbifossiella	s__Urbifossiella_limnaea	ASV24422	0	0	0	0	0	0	0	0	0	0	0	0	0	0	0	0	0	0	0	0	0	0	0	4	0	0	0	4	8.10898475511e-05	0.037037
d__Bacteria	k__unclassified_d__Bacteria	p__Proteobacteria	c__Gammaproteobacteria	o__Acidiferrobacterales	f__Acidiferrobacteraceae	g__Sulfurifustis	s__Sulfurifustis_variabilis	ASV14427	0	0	0	0	0	7	0	0	0	0	0	0	0	0	0	0	0	0	0	1	0	0	0	0	0	0	0	8	0.000162179695102	0.07407407407410001
d__Bacteria	k__unclassified_d__Bacteria	p__Proteobacteria	c__Alphaproteobacteria	o__Sphingomonadales	f__Sphingomonadaceae	g__Novosphingobium	s__Novosphingobium_sp._Gsoil_351	ASV41019	0	0	0	12	0	0	0	0	0	0	0	0	0	0	0	0	0	0	0	0	0	0	0	0	0	0	0	12	0.000243269542653	0.037037
d__Bacteria	k__unclassified_d__Bacteria	p__Proteobacteria	c__Betaproteobacteria	o__Burkholderiales	f__Comamonadaceae	g__Variovorax	s__Variovorax_sp._SRS16	ASV17849	0	0	0	0	4	0	0	0	0	1	0	0	0	0	0	0	0	0	0	0	0	0	0	0	0	0	0	5	0.000101362309439	0.07407407407410001
d__Bacteria	k__unclassified_d__Bacteria	p__Cyanobacteria	c__unclassified_p__Cyanobacteria	o__Synechococcales	f__Prochlorococcaceae	g__Cyanobium	s__Cyanobium_sp._M30B3	ASV28622	0	0	12	0	0	0	0	0	0	0	0	0	0	0	0	0	0	0	0	0	0	0	0	0	0	0	0	12	0.000243269542653	0.037037
d__Bacteria	k__unclassified_d__Bacteria	p__Nitrospirae	c__Nitrospira	o__Nitrospirales	f__Nitrospiraceae	g__Nitrospira	s__Nitrospira_sp._KM1	ASV9426	0	0	0	0	0	0	0	0	0	0	0	0	0	0	0	0	0	0	0	0	0	0	4	0	0	0	0	4	8.10898475511e-05	0.037037
d__Bacteria	k__unclassified_d__Bacteria	p__Proteobacteria	c__Alphaproteobacteria	o__Hyphomicrobiales	f__Phyllobacteriaceae	g__Mesorhizobium	s__Mesorhizobium_sp._L-2-11	ASV17486	0	0	0	0	0	0	0	0	0	3	0	0	0	0	0	0	0	0	0	0	0	0	0	0	0	0	0	3	6.08173856633e-05	0.037037
d__Bacteria	k__unclassified_d__Bacteria	p__Proteobacteria	c__Betaproteobacteria	o__Burkholderiales	f__Comamonadaceae	g__Kinneretia	s__Kinneretia_sp._DAIF2	ASV14869	0	0	0	0	0	3	0	0	0	1	0	0	0	0	0	0	0	0	0	0	0	0	0	0	0	0	0	4	8.10898475511e-05	0.07407407407410001
d__Bacteria	k__unclassified_d__Bacteria	p__Proteobacteria	c__Alphaproteobacteria	o__Hyphomicrobiales	f__Phyllobacteriaceae	g__Mesorhizobium	s__Mesorhizobium_sp._M1E.F.Ca.ET.045.02.1.1	ASV6669	0	0	0	0	0	0	0	0	0	0	0	0	0	0	0	14	0	0	0	0	0	0	0	0	0	0	0	14	0.00028381446642900004	0.037037
d__Bacteria	k__unclassified_d__Bacteria	p__Proteobacteria	c__Alphaproteobacteria	o__Hyphomicrobiales	f__Phyllobacteriaceae	g__Mesorhizobium	s__Mesorhizobium_sp._J8	ASV47481	0	0	0	0	0	0	0	0	0	0	14	0	0	0	0	0	0	0	0	0	0	0	0	0	0	0	0	14	0.00028381446642900004	0.037037
d__Bacteria	k__unclassified_d__Bacteria	p__Planctomycetes	c__Planctomycetia	o__Pirellulales	f__Pirellulaceae	g__Pirellula	s__Pirellula_sp._SH-Sr6A	ASV46262	0	0	0	0	0	0	0	0	0	0	0	0	0	0	0	0	0	0	0	0	0	0	0	0	7	0	0	7	0.000141907233214	0.037037
d__Bacteria	k__unclassified_d__Bacteria	p__Proteobacteria	c__Alphaproteobacteria	o__Hyphomicrobiales	f__unclassified_o__Hyphomicrobiales	g__Pseudorhodoplanes	s__Pseudorhodoplanes_sinuspersici	ASV43919	0	0	0	0	0	0	0	0	0	0	0	0	0	0	5	0	0	0	0	0	0	0	0	0	0	0	0	5	0.000101362309439	0.037037
d__Bacteria	k__unclassified_d__Bacteria	p__Proteobacteria	c__Alphaproteobacteria	o__Rhodospirillales	f__Azospirillaceae	g__Azospirillum	s__Azospirillum_sp._TSH58	ASV17467	0	0	0	0	0	0	0	0	0	2	0	0	0	0	0	0	0	0	0	0	0	0	0	0	0	0	0	2	4.05449237755e-05	0.037037
d__Bacteria	k__unclassified_d__Bacteria	p__Actinobacteria	c__Actinomycetia	o__Micrococcales	f__Micrococcaceae	g__Arthrobacter	s__Arthrobacter_sp._J3.49	ASV21790	0	0	0	0	0	0	0	0	0	0	0	0	0	0	0	0	0	0	0	6	0	0	0	0	0	0	0	6	0.000121634771327	0.037037
d__Bacteria	k__unclassified_d__Bacteria	p__Proteobacteria	c__Alphaproteobacteria	o__Hyphomicrobiales	f__Phyllobacteriaceae	g__Mesorhizobium	s__Mesorhizobium_sp._L-2-11	ASV43909	0	0	0	0	0	0	0	0	0	0	0	0	0	0	2	0	0	0	0	0	0	0	0	0	0	0	0	2	4.05449237755e-05	0.037037
d__Bacteria	k__unclassified_d__Bacteria	p__Actinobacteria	c__Actinomycetia	o__Propionibacteriales	f__Nocardioidaceae	g__Nocardioides	s__Nocardioides_humi	ASV40281	0	0	0	0	0	0	0	0	0	0	0	0	7	0	0	0	0	0	0	0	0	0	0	0	0	0	0	7	0.000141907233214	0.037037
d__Bacteria	k__unclassified_d__Bacteria	p__Chloroflexi	c__Thermomicrobia	o__Sphaerobacterales	f__Sphaerobacteraceae	g__Sphaerobacter	s__Sphaerobacter_thermophilus	ASV9481	0	0	0	0	0	0	0	0	0	0	0	0	0	0	0	0	0	0	0	0	0	0	1	0	0	0	0	1	2.02724618878e-05	0.037037
d__Bacteria	k__unclassified_d__Bacteria	p__Proteobacteria	c__Gammaproteobacteria	o__Pseudomonadales	f__Pseudomonadaceae	g__Pseudomonas	s__Pseudomonas_xantholysinigenes	ASV28620	0	0	13	0	0	0	0	0	0	0	0	0	0	0	0	0	0	0	0	0	0	0	0	0	0	0	0	13	0.000263542004541	0.037037
d__Bacteria	k__unclassified_d__Bacteria	p__Actinobacteria	c__Actinomycetia	o__Pseudonocardiales	f__Pseudonocardiaceae	g__Saccharothrix	s__Saccharothrix_sp._6-C	ASV37704	0	0	0	0	0	0	0	0	0	0	0	0	0	0	0	0	0	0	0	0	0	0	0	0	0	0	5	5	0.000101362309439	0.037037
d__Bacteria	k__unclassified_d__Bacteria	p__Actinobacteria	c__Actinomycetia	o__Micrococcales	f__Microbacteriaceae	g__Microbacterium	s__Microbacterium_sp._ABRD_28	ASV10420	0	0	0	0	0	0	0	0	0	0	0	0	0	0	0	0	0	0	0	0	0	0	0	0	0	0	1	1	2.02724618878e-05	0.037037
d__Bacteria	k__unclassified_d__Bacteria	p__Proteobacteria	c__Deltaproteobacteria	o__Myxococcales	f__Archangiaceae	g__Cystobacter	s__Cystobacter_fuscus	ASV17474	0	0	0	0	0	0	0	0	0	2	0	0	0	0	0	0	0	0	0	0	0	0	0	0	0	0	0	2	4.05449237755e-05	0.037037
d__Bacteria	k__unclassified_d__Bacteria	p__Proteobacteria	c__Alphaproteobacteria	o__Rhodospirillales	f__Rhodospirillaceae	g__Magnetospirillum	s__Magnetospirillum_sp._ME-1	ASV41013	0	0	0	9	0	0	0	0	0	0	0	0	0	0	0	0	0	0	0	0	0	0	0	0	0	0	0	9	0.00018245215699000001	0.037037
d__Bacteria	k__unclassified_d__Bacteria	p__Nitrospirae	c__Nitrospira	o__Nitrospirales	f__Nitrospiraceae	g__Nitrospira	s__Nitrospira_moscoviensis	ASV9493	0	0	0	0	0	0	0	0	0	0	0	0	0	0	0	0	0	0	0	0	0	0	2	0	0	0	0	2	4.05449237755e-05	0.037037
d__Bacteria	k__unclassified_d__Bacteria	p__Proteobacteria	c__Gammaproteobacteria	o__Enterobacterales	f__Enterobacteriaceae	g__Klebsiella	s__Klebsiella_sp._RHBSTW-00464	ASV9490	0	0	0	0	0	0	0	0	0	0	0	0	0	0	0	0	0	0	0	0	0	0	4	0	0	0	0	4	8.10898475511e-05	0.037037
d__Bacteria	k__unclassified_d__Bacteria	p__Proteobacteria	c__Alphaproteobacteria	o__Hyphomicrobiales	f__Hyphomicrobiaceae	g__Rhodoplanes	s__Rhodoplanes_sp._Z2-YC6860	ASV43965	0	0	0	0	0	0	0	0	0	0	0	0	0	0	4	0	0	0	0	0	0	0	0	0	0	0	0	4	8.10898475511e-05	0.037037
d__Bacteria	k__unclassified_d__Bacteria	p__Proteobacteria	c__Alphaproteobacteria	o__Sphingomonadales	f__Sphingomonadaceae	g__Sphingomonas	s__Sphingomonas_sinipercae	ASV41046	0	0	0	6	0	0	0	0	0	0	0	0	0	0	0	0	0	0	0	0	0	0	0	0	0	0	0	6	0.000121634771327	0.037037
d__Bacteria	k__unclassified_d__Bacteria	p__Proteobacteria	c__Gammaproteobacteria	o__Methylococcales	f__Methylococcaceae	g__Methylomonas	s__Methylomonas_koyamae	ASV34007	0	0	0	0	0	0	0	0	0	0	0	8	0	0	0	0	0	0	0	0	0	0	0	0	0	0	0	8	0.000162179695102	0.037037
d__Bacteria	k__unclassified_d__Bacteria	p__Proteobacteria	c__Alphaproteobacteria	o__Hyphomicrobiales	f__unclassified_o__Hyphomicrobiales	g__Nordella	s__Nordella_sp._HKS_07	ASV17535	0	0	0	0	0	0	0	0	0	2	0	0	0	0	0	0	0	0	0	0	0	0	0	0	0	0	0	2	4.05449237755e-05	0.037037
d__Bacteria	k__unclassified_d__Bacteria	p__Chloroflexi	c__Dehalococcoidia	o__unclassified_c__Dehalococcoidia	f__unclassified_c__Dehalococcoidia	g__Dehalogenimonas	s__Dehalogenimonas_lykanthroporepellens	ASV24672	0	0	0	0	0	0	0	0	0	0	0	1	0	0	0	0	0	0	0	0	0	0	0	2	0	0	0	3	6.08173856633e-05	0.07407407407410001
d__Bacteria	k__unclassified_d__Bacteria	p__Proteobacteria	c__Alphaproteobacteria	o__Sphingomonadales	f__Sphingomonadaceae	g__Sphingomonas	s__Sphingomonas_sp._C8-2	ASV40295	0	0	0	0	0	0	0	0	0	0	0	0	5	0	0	0	0	0	0	0	0	0	0	0	0	0	0	5	0.000101362309439	0.037037
d__Bacteria	k__unclassified_d__Bacteria	p__Proteobacteria	c__Deltaproteobacteria	o__Myxococcales	f__Polyangiaceae	g__Chondromyces	s__Chondromyces_crocatus	ASV15863	0	0	0	0	0	0	4	0	0	0	0	0	0	0	0	0	0	0	0	0	0	4	0	0	0	0	0	8	0.000162179695102	0.07407407407410001
d__Archaea	k__unclassified_d__Archaea	p__Euryarchaeota	c__Halobacteria	o__Haloferacales	f__Haloferacaceae	g__Haloplanus	s__Haloplanus_aerogenes	ASV40288	0	0	0	0	0	0	0	0	0	0	0	0	2	0	0	0	0	0	0	0	0	0	0	0	0	0	0	2	4.05449237755e-05	0.037037
d__Bacteria	k__unclassified_d__Bacteria	p__Actinobacteria	c__Actinomycetia	o__Corynebacteriales	f__Dietziaceae	g__Dietzia	s__Dietzia_timorensis	ASV17565	0	0	0	0	0	0	0	0	0	1	0	0	0	0	0	0	0	0	0	0	0	0	0	0	0	0	0	1	2.02724618878e-05	0.037037
d__Bacteria	k__unclassified_d__Bacteria	p__Proteobacteria	c__Alphaproteobacteria	o__Hyphomicrobiales	f__Rhizobiaceae	g__Sinorhizobium	s__Sinorhizobium_sp._RAC02	ASV46275	0	0	0	0	0	0	0	0	0	0	0	0	0	0	0	0	0	0	0	0	0	0	0	0	9	0	0	9	0.00018245215699000001	0.037037
d__Bacteria	k__unclassified_d__Bacteria	p__Proteobacteria	c__Alphaproteobacteria	o__Rhodospirillales	f__Azospirillaceae	g__Skermanella	s__Skermanella_pratensis	ASV37754	0	0	0	0	0	0	0	0	0	0	0	0	0	0	0	0	0	0	0	0	0	0	0	0	0	0	2	2	4.05449237755e-05	0.037037
d__Bacteria	k__unclassified_d__Bacteria	p__Firmicutes	c__Limnochordia	o__Limnochordales	f__Limnochordaceae	g__Limnochorda	s__Limnochorda_pilosa	ASV7646	0	0	0	0	0	0	0	0	0	0	0	0	0	0	0	2	0	0	0	0	0	0	1	0	0	0	0	3	6.08173856633e-05	0.07407407407410001
d__Bacteria	k__unclassified_d__Bacteria	p__Proteobacteria	c__Gammaproteobacteria	o__Methylococcales	f__Methylococcaceae	g__Candidatus_Methylospira	s__Candidatus_Methylospira_mobilis	ASV23492	0	0	0	0	0	0	0	3	8	0	0	0	0	0	0	0	0	0	0	0	0	0	0	0	0	0	0	11	0.000222997080765	0.07407407407410001
d__Bacteria	k__unclassified_d__Bacteria	p__Proteobacteria	c__Deltaproteobacteria	o__Myxococcales	f__Polyangiaceae	g__Sorangium	s__Sorangium_cellulosum	ASV41041	0	0	0	8	0	0	0	0	0	0	0	0	0	0	0	0	0	0	0	0	0	0	0	0	0	0	0	8	0.000162179695102	0.037037
d__Bacteria	k__unclassified_d__Bacteria	p__Bacteroidetes	c__Cytophagia	o__Cytophagales	f__Hymenobacteraceae	g__Hymenobacter	s__Hymenobacter_busanensis	ASV10226	0	0	0	0	0	0	0	0	0	0	0	0	0	0	0	0	0	0	0	0	0	4	2	0	0	0	0	6	0.000121634771327	0.07407407407410001
d__Bacteria	k__unclassified_d__Bacteria	p__Actinobacteria	c__Actinomycetia	o__Pseudonocardiales	f__Pseudonocardiaceae	g__Pseudonocardia	s__Pseudonocardia_broussonetiae	ASV24469	0	0	0	0	0	0	0	0	0	0	0	0	0	0	0	0	0	0	0	0	0	0	0	3	0	0	0	3	6.08173856633e-05	0.037037
d__Bacteria	k__unclassified_d__Bacteria	p__Gemmatimonadetes	c__unclassified_p__Gemmatimonadetes	o__unclassified_p__Gemmatimonadetes	f__unclassified_p__Gemmatimonadetes	g__unclassified_p__Gemmatimonadetes	s__uncultured_Gemmatimonadetes_bacterium_Rifle_16ft_4_minimus_1650	ASV14248	0	0	0	0	0	10	0	0	0	0	0	0	0	0	0	0	0	0	0	0	0	0	0	0	0	0	0	10	0.000202724618878	0.037037
d__Bacteria	k__unclassified_d__Bacteria	p__Proteobacteria	c__Gammaproteobacteria	o__Xanthomonadales	f__Xanthomonadaceae	g__Luteimonas	s__Luteimonas_sp._MC1572	ASV46282	0	0	0	0	0	0	0	0	0	0	0	0	0	0	0	0	0	0	0	0	0	0	0	0	3	0	0	3	6.08173856633e-05	0.037037
d__Bacteria	k__unclassified_d__Bacteria	p__Proteobacteria	c__Alphaproteobacteria	o__Hyphomicrobiales	f__Phyllobacteriaceae	g__Mesorhizobium	s__Mesorhizobium_sp._M7A.F.Ce.TU.012.03.2.1	ASV272	0	0	0	0	0	0	0	0	0	0	0	0	0	12	0	0	0	0	0	0	0	0	0	0	0	0	0	12	0.000243269542653	0.037037
d__Bacteria	k__unclassified_d__Bacteria	p__Proteobacteria	c__Alphaproteobacteria	o__Hyphomicrobiales	f__Xanthobacteraceae	g__Starkeya	s__Starkeya_sp._ORNL1	ASV32483	0	0	0	0	0	0	0	0	8	0	0	0	0	0	0	0	0	0	0	0	0	0	0	0	0	0	0	8	0.000162179695102	0.037037
d__Bacteria	k__unclassified_d__Bacteria	p__Proteobacteria	c__Betaproteobacteria	o__Burkholderiales	f__Burkholderiaceae	g__Paraburkholderia	s__Paraburkholderia_pallida	ASV17550	0	0	0	0	0	0	0	0	0	1	0	0	0	0	0	0	0	0	0	0	0	0	0	0	0	0	0	1	2.02724618878e-05	0.037037
d__Bacteria	k__unclassified_d__Bacteria	p__Proteobacteria	c__Alphaproteobacteria	o__Hyphomicrobiales	f__Nitrobacteraceae	g__Bradyrhizobium	s__Bradyrhizobium_arachidis	ASV43947	0	0	0	0	0	0	0	0	0	0	0	0	0	0	4	0	0	0	0	0	0	0	0	0	0	0	0	4	8.10898475511e-05	0.037037
d__Bacteria	k__unclassified_d__Bacteria	p__Proteobacteria	c__Betaproteobacteria	o__Burkholderiales	f__Oxalobacteraceae	g__Noviherbaspirillum	s__Noviherbaspirillum_sp._UKPF54	ASV22526	0	0	0	0	0	0	0	11	0	0	0	0	0	0	0	0	0	0	0	0	0	0	0	0	0	0	0	11	0.000222997080765	0.037037
d__Bacteria	k__unclassified_d__Bacteria	p__Proteobacteria	c__Alphaproteobacteria	o__Rhodospirillales	f__Acetobacteraceae	g__Acidiphilium	s__Acidiphilium_multivorum	ASV17537	0	0	0	0	0	0	0	0	0	3	0	0	0	0	0	0	0	0	0	0	0	0	0	0	0	0	0	3	6.08173856633e-05	0.037037
d__Bacteria	k__unclassified_d__Bacteria	p__Actinobacteria	c__Actinomycetia	o__Propionibacteriales	f__Nocardioidaceae	g__Nocardioides	s__Nocardioides_mesophilus	ASV17568	0	0	0	0	0	0	0	0	0	1	0	0	0	0	0	0	0	0	0	0	0	0	0	0	0	0	0	1	2.02724618878e-05	0.037037
d__Bacteria	k__unclassified_d__Bacteria	p__Proteobacteria	c__Alphaproteobacteria	o__Hyphomicrobiales	f__Rhizobiaceae	g__Sinorhizobium	s__Sinorhizobium_fredii	ASV6681	0	0	0	0	0	0	0	0	0	0	0	0	0	0	0	12	0	0	0	0	0	0	0	0	0	0	0	12	0.000243269542653	0.037037
d__Bacteria	k__unclassified_d__Bacteria	p__Proteobacteria	c__Alphaproteobacteria	o__Rhodobacterales	f__Roseobacteraceae	g__Maritimibacter	s__Maritimibacter_sp.	ASV32671	0	0	0	4	0	0	0	0	6	0	0	0	0	0	0	0	0	0	0	0	0	0	0	0	0	0	0	10	0.000202724618878	0.07407407407410001
d__Bacteria	k__unclassified_d__Bacteria	p__Proteobacteria	c__Alphaproteobacteria	o__Hyphomicrobiales	f__Nitrobacteraceae	g__Bradyrhizobium	s__Bradyrhizobium_sp._CPP	ASV22523	0	0	0	0	0	0	0	8	0	0	0	0	0	0	0	0	0	0	0	0	0	0	0	0	0	0	0	8	0.000162179695102	0.037037
d__Bacteria	k__unclassified_d__Bacteria	p__Proteobacteria	c__Gammaproteobacteria	o__Xanthomonadales	f__Xanthomonadaceae	g__Luteimonas	s__Luteimonas_sp._MC1572	ASV17541	0	0	0	0	0	0	0	0	0	3	0	0	0	0	0	0	0	0	0	0	0	0	0	0	0	0	0	3	6.08173856633e-05	0.037037
d__Bacteria	k__unclassified_d__Bacteria	p__Proteobacteria	c__Alphaproteobacteria	o__Hyphomicrobiales	f__Nitrobacteraceae	g__Bradyrhizobium	s__Bradyrhizobium_symbiodeficiens	ASV17529	0	0	0	0	0	0	0	0	0	2	0	0	0	0	0	0	0	0	0	0	0	0	0	0	0	0	0	2	4.05449237755e-05	0.037037
d__Bacteria	k__unclassified_d__Bacteria	p__Actinobacteria	c__Actinomycetia	o__Streptosporangiales	f__Thermomonosporaceae	g__Actinomadura	s__Actinomadura_sp._WMMB_499	ASV33991	0	0	0	0	0	0	0	0	0	0	0	5	0	0	0	0	0	0	0	0	0	0	0	0	0	0	0	5	0.000101362309439	0.037037
d__Bacteria	k__unclassified_d__Bacteria	p__Proteobacteria	c__Gammaproteobacteria	o__Pseudomonadales	f__Pseudomonadaceae	g__Pseudomonas	s__Pseudomonas_oryzihabitans	ASV17526	0	0	0	0	0	0	0	0	0	2	0	0	0	0	0	0	0	0	0	0	0	0	0	0	0	0	0	2	4.05449237755e-05	0.037037
d__Bacteria	k__unclassified_d__Bacteria	p__Proteobacteria	c__Alphaproteobacteria	o__Hyphomicrobiales	f__Phyllobacteriaceae	g__Mesorhizobium	s__Mesorhizobium_sp._M2A.F.Ca.ET.046.03.2.1	ASV41027	0	0	0	11	0	0	0	0	0	0	0	0	0	0	0	0	0	0	0	0	0	0	0	0	0	0	0	11	0.000222997080765	0.037037
d__Bacteria	k__unclassified_d__Bacteria	p__Proteobacteria	c__Alphaproteobacteria	o__Hyphomicrobiales	f__Phyllobacteriaceae	g__Mesorhizobium	s__Mesorhizobium_sp._M2A.F.Ca.ET.046.03.2.1	ASV41044	0	0	0	8	0	0	0	0	0	0	0	0	0	0	0	0	0	0	0	0	0	0	0	0	0	0	0	8	0.000162179695102	0.037037
d__Bacteria	k__unclassified_d__Bacteria	p__Cyanobacteria	c__unclassified_p__Cyanobacteria	o__Synechococcales	f__Synechococcaceae	g__Synechococcus	s__Synechococcus_sp._RSCCF101	ASV28629	0	0	9	0	0	0	0	0	0	0	0	0	0	0	0	0	0	0	0	0	0	0	0	0	0	0	0	9	0.00018245215699000001	0.037037
d__Bacteria	k__unclassified_d__Bacteria	p__Proteobacteria	c__Gammaproteobacteria	o__Acidiferrobacterales	f__Acidiferrobacteraceae	g__Sulfurifustis	s__Sulfurifustis_variabilis	ASV46280	0	0	0	0	0	0	0	0	0	0	0	0	0	0	0	0	0	0	0	0	0	0	0	0	5	0	0	5	0.000101362309439	0.037037
d__Bacteria	k__unclassified_d__Bacteria	p__Proteobacteria	c__Betaproteobacteria	o__Nitrosomonadales	f__Nitrosomonadaceae	g__Nitrosospira	s__Nitrosospira_multiformis	ASV47489	0	0	0	0	0	0	0	0	0	0	12	0	0	0	0	0	0	0	0	0	0	0	0	0	0	0	0	12	0.000243269542653	0.037037
d__Bacteria	k__unclassified_d__Bacteria	p__Actinobacteria	c__Actinomycetia	o__Streptosporangiales	f__Thermomonosporaceae	g__Actinomadura	s__Actinomadura_sp._WMMA1423	ASV18576	0	0	0	0	0	0	0	0	0	0	3	2	0	0	0	0	0	0	0	0	0	0	0	0	0	0	0	5	0.000101362309439	0.07407407407410001
d__Bacteria	k__unclassified_d__Bacteria	p__Proteobacteria	c__Alphaproteobacteria	o__Hyphomicrobiales	f__Phyllobacteriaceae	g__Mesorhizobium	s__Mesorhizobium_sp._DCY119	ASV37769	0	0	0	0	0	0	0	0	0	0	0	0	0	0	0	0	0	0	0	0	0	0	0	0	0	0	4	4	8.10898475511e-05	0.037037
d__Bacteria	k__unclassified_d__Bacteria	p__Proteobacteria	c__Betaproteobacteria	o__Burkholderiales	f__Oxalobacteraceae	g__Massilia	s__Massilia_violaceinigra	ASV9526	0	0	0	0	0	0	0	0	0	0	0	0	0	0	0	0	0	0	0	0	0	0	6	0	0	0	0	6	0.000121634771327	0.037037
d__Bacteria	k__unclassified_d__Bacteria	p__Proteobacteria	c__Alphaproteobacteria	o__Caulobacterales	f__Caulobacteraceae	g__Caulobacter	s__Caulobacter_segnis	ASV4085	7	0	0	0	0	0	0	0	0	0	0	0	0	0	0	0	0	0	0	0	0	0	0	0	0	0	0	7	0.000141907233214	0.037037
d__Bacteria	k__unclassified_d__Bacteria	p__Planctomycetes	c__Planctomycetia	o__Pirellulales	f__Lacipirellulaceae	g__Lacipirellula	s__Lacipirellula_parvula	ASV24484	0	0	0	0	0	0	0	0	0	0	0	0	0	0	0	0	0	0	0	0	0	0	0	6	0	0	0	6	0.000121634771327	0.037037
d__Bacteria	k__unclassified_d__Bacteria	p__Actinobacteria	c__Actinomycetia	o__Micrococcales	f__Micrococcaceae	g__Arthrobacter	s__Arthrobacter_sp._PGP41	ASV34012	0	0	0	0	0	0	0	0	0	0	0	8	0	0	0	0	0	0	0	0	0	0	0	0	0	0	0	8	0.000162179695102	0.037037
d__Bacteria	k__unclassified_d__Bacteria	p__Proteobacteria	c__Betaproteobacteria	o__Burkholderiales	f__Comamonadaceae	g__Variovorax	s__Variovorax_sp._SRS16	ASV268	0	0	0	0	0	0	0	0	0	0	0	0	0	11	0	0	0	0	0	0	0	0	0	0	0	0	0	11	0.000222997080765	0.037037
d__Bacteria	k__unclassified_d__Bacteria	p__Planctomycetes	c__Phycisphaerae	o__Phycisphaerales	f__Phycisphaeraceae	g__Phycisphaera	s__Phycisphaera_mikurensis	ASV9569	0	0	0	0	0	0	0	0	0	0	0	0	0	0	0	0	0	0	0	0	0	0	5	0	0	0	0	5	0.000101362309439	0.037037
d__Bacteria	k__unclassified_d__Bacteria	p__Actinobacteria	c__Actinomycetia	o__Propionibacteriales	f__Nocardioidaceae	g__Nocardioides	s__Nocardioides_sp._MC1495	ASV17523	0	0	0	0	0	0	0	0	0	3	0	0	0	0	0	0	0	0	0	0	0	0	0	0	0	0	0	3	6.08173856633e-05	0.037037
d__Bacteria	k__unclassified_d__Bacteria	p__Proteobacteria	c__Alphaproteobacteria	o__Sphingomonadales	f__Sphingomonadaceae	g__Sphingomonas	s__Sphingomonas_sinipercae	ASV21813	0	0	0	0	0	0	0	0	0	0	0	0	0	0	0	0	0	0	0	5	0	0	0	0	0	0	0	5	0.000101362309439	0.037037
d__Bacteria	k__unclassified_d__Bacteria	p__Proteobacteria	c__Deltaproteobacteria	o__Desulfovibrionales	f__Desulfovibrionaceae	g__Pseudodesulfovibrio	s__Pseudodesulfovibrio_mercurii	ASV41037	0	0	0	6	0	0	0	0	0	0	0	0	0	0	0	0	0	0	0	0	0	0	0	0	0	0	0	6	0.000121634771327	0.037037
d__Bacteria	k__unclassified_d__Bacteria	p__Actinobacteria	c__Acidimicrobiia	o__Acidimicrobiales	f__Iamiaceae	g__Actinomarinicola	s__Actinomarinicola_tropica	ASV40293	0	0	0	0	0	0	0	0	0	0	0	0	7	0	0	0	0	0	0	0	0	0	0	0	0	0	0	7	0.000141907233214	0.037037
d__Bacteria	k__unclassified_d__Bacteria	p__Actinobacteria	c__Actinomycetia	o__Micrococcales	f__Microbacteriaceae	g__Rathayibacter	s__Rathayibacter_festucae	ASV2022	0	0	0	0	0	0	0	0	0	0	0	0	0	0	0	0	0	0	10	0	0	0	0	0	0	0	0	10	0.000202724618878	0.037037
d__Bacteria	k__unclassified_d__Bacteria	p__Proteobacteria	c__Alphaproteobacteria	o__Sphingomonadales	f__Sphingomonadaceae	g__Sphingomonas	s__Sphingomonas_rhizophila	ASV10621	0	0	0	0	0	0	0	0	0	0	0	2	0	0	0	0	0	0	0	0	0	0	0	0	0	0	0	2	4.05449237755e-05	0.037037
d__Bacteria	k__unclassified_d__Bacteria	p__Actinobacteria	c__Actinomycetia	o__Propionibacteriales	f__Nocardioidaceae	g__Nocardioides	s__Nocardioides_humi	ASV18700	0	0	0	0	1	0	0	0	0	0	0	0	0	0	0	0	0	2	0	0	0	0	0	0	0	0	0	3	6.08173856633e-05	0.07407407407410001
d__Bacteria	k__unclassified_d__Bacteria	p__Actinobacteria	c__Actinomycetia	o__Streptomycetales	f__Streptomycetaceae	g__Streptomyces	s__Streptomyces_griseus	ASV9572	0	0	0	0	0	0	0	0	0	0	0	0	0	0	0	0	0	0	0	0	0	0	2	0	0	0	0	2	4.05449237755e-05	0.037037
d__Bacteria	k__unclassified_d__Bacteria	p__Actinobacteria	c__Rubrobacteria	o__Rubrobacterales	f__Rubrobacteraceae	g__Rubrobacter	s__Rubrobacter_marinus	ASV14261	0	0	0	0	0	9	0	0	0	0	0	0	0	0	0	0	0	0	0	0	0	0	0	0	0	0	0	9	0.00018245215699000001	0.037037
d__Bacteria	k__unclassified_d__Bacteria	p__Gemmatimonadetes	c__Gemmatimonadetes	o__Gemmatimonadales	f__Gemmatimonadaceae	g__Gemmatirosa	s__Gemmatirosa_kalamazoonesis	ASV43958	0	0	0	0	0	0	0	0	0	0	0	0	0	0	3	0	0	0	0	0	0	0	0	0	0	0	0	3	6.08173856633e-05	0.037037
d__Bacteria	k__unclassified_d__Bacteria	p__Proteobacteria	c__Alphaproteobacteria	o__Hyphomicrobiales	f__Phyllobacteriaceae	g__Mesorhizobium	s__Mesorhizobium_terrae	ASV9607	0	0	0	0	0	0	0	0	0	0	0	0	0	0	0	0	0	0	0	0	0	0	1	0	0	0	0	1	2.02724618878e-05	0.037037
d__Bacteria	k__unclassified_d__Bacteria	p__Proteobacteria	c__Alphaproteobacteria	o__Hyphomicrobiales	f__Phyllobacteriaceae	g__Mesorhizobium	s__Mesorhizobium_sp._M1B.F.Ca.ET.045.04.1.1	ASV17576	0	0	0	0	0	0	0	0	0	1	0	0	0	0	0	0	0	0	0	0	0	0	0	0	0	0	0	1	2.02724618878e-05	0.037037
d__Bacteria	k__unclassified_d__Bacteria	p__Bacteroidetes	c__Cytophagia	o__Cytophagales	f__Hymenobacteraceae	g__Hymenobacter	s__Hymenobacter_sp._NBH84	ASV21810	0	0	0	0	0	0	0	0	0	0	0	0	0	0	0	0	0	0	0	4	0	0	0	0	0	0	0	4	8.10898475511e-05	0.037037
d__Bacteria	k__unclassified_d__Bacteria	p__Proteobacteria	c__Alphaproteobacteria	o__Hyphomicrobiales	f__Nitrobacteraceae	g__Bradyrhizobium	s__Bradyrhizobium_sp._CCBAU_051011	ASV38723	0	0	0	0	0	0	0	0	0	0	0	0	4	0	1	0	0	0	0	0	0	0	0	0	0	0	0	5	0.000101362309439	0.07407407407410001
d__Bacteria	k__unclassified_d__Bacteria	p__Planctomycetes	c__Planctomycetia	o__Planctomycetales	f__Planctomycetaceae	g__Caulifigura	s__Caulifigura_coniformis	ASV37762	0	0	0	0	0	0	0	0	0	0	0	0	0	0	0	0	0	0	0	0	0	0	0	0	0	0	4	4	8.10898475511e-05	0.037037
d__Bacteria	k__unclassified_d__Bacteria	p__Actinobacteria	c__Actinomycetia	o__Corynebacteriales	f__Mycobacteriaceae	g__Mycobacterium	s__Mycobacterium_colombiense	ASV24466	0	0	0	0	0	0	0	0	0	0	0	0	0	0	0	0	0	0	0	0	0	0	0	4	0	0	0	4	8.10898475511e-05	0.037037
d__Bacteria	k__unclassified_d__Bacteria	p__Verrucomicrobia	c__Verrucomicrobiae	o__Verrucomicrobiales	f__Verrucomicrobiaceae	g__Luteolibacter	s__Luteolibacter_ambystomatis	ASV37746	0	0	0	0	0	0	0	0	0	0	0	0	0	0	0	0	0	0	0	0	0	0	0	0	0	0	1	1	2.02724618878e-05	0.037037
d__Bacteria	k__unclassified_d__Bacteria	p__Proteobacteria	c__Alphaproteobacteria	o__Rhodospirillales	f__Rhodospirillaceae	g__Hypericibacter	s__Hypericibacter_adhaerens	ASV18513	0	0	0	0	0	0	0	0	0	1	0	0	0	0	0	0	0	0	0	0	0	0	0	0	2	0	0	3	6.08173856633e-05	0.07407407407410001
d__Bacteria	k__unclassified_d__Bacteria	p__Proteobacteria	c__Betaproteobacteria	o__Burkholderiales	f__unclassified_o__Burkholderiales	g__Xylophilus	s__Xylophilus_rhododendri	ASV18089	0	4	0	0	0	0	0	0	0	1	0	0	0	0	0	0	0	0	0	0	0	0	0	0	0	0	0	5	0.000101362309439	0.07407407407410001
d__Bacteria	k__unclassified_d__Bacteria	p__Proteobacteria	c__Betaproteobacteria	o__Burkholderiales	f__Burkholderiaceae	g__Burkholderia	s__Burkholderia_thailandensis	ASV14262	0	0	0	0	0	11	0	0	0	0	0	0	0	0	0	0	0	0	0	0	0	0	0	0	0	0	0	11	0.000222997080765	0.037037
d__Bacteria	k__unclassified_d__Bacteria	p__Gemmatimonadetes	c__Gemmatimonadetes	o__Gemmatimonadales	f__Gemmatimonadaceae	g__Gemmatirosa	s__Gemmatirosa_kalamazoonesis	ASV30799	0	0	0	0	0	0	0	0	0	0	0	0	0	0	0	0	0	12	0	0	0	0	0	0	0	0	0	12	0.000243269542653	0.037037
d__Bacteria	k__unclassified_d__Bacteria	p__Proteobacteria	c__Alphaproteobacteria	o__Rhodobacterales	f__Rhodobacteraceae	g__Paracoccus	s__Paracoccus_denitrificans	ASV39372	0	0	0	0	0	0	0	0	0	0	0	0	0	0	0	0	0	0	0	0	0	0	0	0	0	11	0	11	0.000222997080765	0.037037
d__Bacteria	k__unclassified_d__Bacteria	p__Proteobacteria	c__Alphaproteobacteria	o__Caulobacterales	f__Caulobacteraceae	g__Caulobacter	s__Caulobacter_rhizosphaerae	ASV17557	0	0	0	0	0	0	0	0	0	2	0	0	0	0	0	0	0	0	0	0	0	0	0	0	0	0	0	2	4.05449237755e-05	0.037037
d__Bacteria	k__unclassified_d__Bacteria	p__Proteobacteria	c__Alphaproteobacteria	o__Sphingomonadales	f__Sphingomonadaceae	g__Sphingobium	s__Sphingobium_phenoxybenzoativorans	ASV22049	0	0	0	0	0	0	0	0	0	0	0	0	0	0	0	0	0	0	0	2	0	0	0	0	2	0	0	4	8.10898475511e-05	0.07407407407410001
d__Bacteria	k__unclassified_d__Bacteria	p__Proteobacteria	c__Alphaproteobacteria	o__Hyphomicrobiales	f__Nitrobacteraceae	g__Bradyrhizobium	s__Bradyrhizobium_icense	ASV9565	0	0	0	0	0	0	0	0	0	0	0	0	0	0	0	0	0	0	0	0	0	0	3	0	0	0	0	3	6.08173856633e-05	0.037037
d__Bacteria	k__unclassified_d__Bacteria	p__Proteobacteria	c__Betaproteobacteria	o__Burkholderiales	f__Burkholderiaceae	g__Cupriavidus	s__Cupriavidus_sp._ISTL7	ASV30010	0	0	0	0	9	0	0	0	0	0	0	0	0	0	0	0	0	0	0	0	0	0	0	0	0	0	0	9	0.00018245215699000001	0.037037
d__Bacteria	k__unclassified_d__Bacteria	p__Actinobacteria	c__Actinomycetia	o__Propionibacteriales	f__Nocardioidaceae	g__Nocardioides	s__Nocardioides_dongkuii	ASV8457	0	0	0	0	10	0	0	0	0	0	0	0	0	0	0	1	0	0	0	0	0	0	0	0	0	0	0	11	0.000222997080765	0.07407407407410001
d__Bacteria	k__unclassified_d__Bacteria	p__Proteobacteria	c__Betaproteobacteria	o__Burkholderiales	f__Oxalobacteraceae	g__Massilia	s__Massilia_sp._NR_4-1	ASV1380	0	0	0	0	0	0	0	0	0	0	0	0	0	2	0	0	0	0	0	0	0	0	3	0	0	0	0	5	0.000101362309439	0.07407407407410001
d__Bacteria	k__unclassified_d__Bacteria	p__Proteobacteria	c__Alphaproteobacteria	o__Hyphomicrobiales	f__Boseaceae	g__Bosea	s__Bosea_sp._F3-2	ASV10113	0	0	0	0	0	0	0	0	0	0	0	0	0	0	0	0	0	0	0	0	0	0	0	0	0	0	1	1	2.02724618878e-05	0.037037
d__Bacteria	k__unclassified_d__Bacteria	p__Proteobacteria	c__Betaproteobacteria	o__Burkholderiales	f__Comamonadaceae	g__Variovorax	s__Variovorax_sp._PBL-E5	ASV37740	0	0	0	0	0	0	0	0	0	0	0	0	0	0	0	0	0	0	0	0	0	0	0	0	0	0	3	3	6.08173856633e-05	0.037037
d__Bacteria	k__unclassified_d__Bacteria	p__Firmicutes	c__Clostridia	o__unclassified_c__Clostridia	f__unclassified_c__Clostridia	g__unclassified_c__Clostridia	s__Clostridia_bacterium	ASV46303	0	0	0	0	0	0	0	0	0	0	0	0	0	0	0	0	0	0	0	0	0	0	0	0	4	0	0	4	8.10898475511e-05	0.037037
d__Bacteria	k__unclassified_d__Bacteria	p__Proteobacteria	c__Alphaproteobacteria	o__Hyphomicrobiales	f__Blastochloridaceae	g__Blastochloris	s__Blastochloris_tepida	ASV20657	0	0	0	0	0	0	0	0	0	0	0	0	0	0	0	0	0	0	0	0	12	0	0	0	0	0	0	12	0.000243269542653	0.037037
d__Bacteria	k__unclassified_d__Bacteria	p__Proteobacteria	c__Gammaproteobacteria	o__Pseudomonadales	f__Pseudomonadaceae	g__Pseudomonas	s__Pseudomonas_oryzihabitans	ASV21807	0	0	0	0	0	0	0	0	0	0	0	0	0	0	0	0	0	0	0	6	0	0	0	0	0	0	0	6	0.000121634771327	0.037037
d__Bacteria	k__unclassified_d__Bacteria	p__Actinobacteria	c__Actinomycetia	o__Micrococcales	f__Micrococcaceae	g__Arthrobacter	s__Arthrobacter_sp._PGP41	ASV9524	0	0	0	0	0	0	0	0	0	0	0	0	0	0	0	0	0	0	0	0	0	0	5	0	0	0	0	5	0.000101362309439	0.037037
d__Bacteria	k__unclassified_d__Bacteria	p__Acidobacteria	c__Vicinamibacteria	o__Vicinamibacterales	f__Vicinamibacteraceae	g__Luteitalea	s__Luteitalea_pratensis	ASV43969	0	0	0	0	0	0	0	0	0	0	0	0	0	0	2	0	0	0	0	0	0	0	0	0	0	0	0	2	4.05449237755e-05	0.037037
d__Bacteria	k__unclassified_d__Bacteria	p__Proteobacteria	c__Alphaproteobacteria	o__Hyphomicrobiales	f__Methylobacteriaceae	g__Microvirga	s__Microvirga_sp._VF16	ASV35943	0	0	0	0	0	0	12	0	0	0	0	0	0	0	0	0	0	0	0	0	0	0	0	0	0	0	0	12	0.000243269542653	0.037037
d__Bacteria	k__unclassified_d__Bacteria	p__Proteobacteria	c__Gammaproteobacteria	o__Xanthomonadales	f__Xanthomonadaceae	g__Lysobacter	s__Lysobacter_sp._K5869	ASV2097	0	0	0	0	0	2	0	0	0	0	0	0	0	0	0	0	0	0	4	0	0	0	0	0	0	0	0	6	0.000121634771327	0.07407407407410001
d__Bacteria	k__unclassified_d__Bacteria	p__Actinobacteria	c__Actinomycetia	o__Corynebacteriales	f__Mycobacteriaceae	g__Mycobacterium	s__Mycobacterium_frederiksbergense	ASV269	0	0	0	0	0	0	0	0	0	0	0	0	0	10	0	0	0	0	0	0	0	0	0	0	0	0	0	10	0.000202724618878	0.037037
d__Bacteria	k__unclassified_d__Bacteria	p__Proteobacteria	c__Alphaproteobacteria	o__Rhodospirillales	f__Acetobacteraceae	g__Acidiphilium	s__Acidiphilium_cryptum	ASV14253	0	0	0	0	0	10	0	0	0	0	0	0	0	0	0	0	0	0	0	0	0	0	0	0	0	0	0	10	0.000202724618878	0.037037
d__Bacteria	k__unclassified_d__Bacteria	p__Proteobacteria	c__Alphaproteobacteria	o__Rhodospirillales	f__Azospirillaceae	g__Skermanella	s__Skermanella_sp._TT6	ASV37731	0	0	0	0	0	0	0	0	0	0	0	0	0	0	0	0	0	0	0	0	0	0	0	0	0	0	4	4	8.10898475511e-05	0.037037
d__Bacteria	k__unclassified_d__Bacteria	p__Proteobacteria	c__Gammaproteobacteria	o__Enterobacterales	f__Enterobacteriaceae	g__Plesiomonas	s__Plesiomonas_shigelloides	ASV24485	0	0	0	0	0	0	0	0	0	0	0	0	0	0	0	0	0	0	0	0	0	0	0	2	0	0	0	2	4.05449237755e-05	0.037037
d__Bacteria	k__unclassified_d__Bacteria	p__Verrucomicrobia	c__Verrucomicrobiae	o__Verrucomicrobiales	f__Verrucomicrobiaceae	g__Luteolibacter	s__Luteolibacter_luteus	ASV37756	0	0	0	0	0	0	0	0	0	0	0	0	0	0	0	0	0	0	0	0	0	0	0	0	0	0	4	4	8.10898475511e-05	0.037037
d__Bacteria	k__unclassified_d__Bacteria	p__Proteobacteria	c__Gammaproteobacteria	o__Pseudomonadales	f__Pseudomonadaceae	g__Pseudomonas	s__Pseudomonas_sp._OIL-1	ASV6677	0	0	0	0	0	0	0	0	0	0	0	0	0	0	0	11	0	0	0	0	0	0	0	0	0	0	0	11	0.000222997080765	0.037037
d__Bacteria	k__unclassified_d__Bacteria	p__Proteobacteria	c__Alphaproteobacteria	o__Hyphomicrobiales	f__Phyllobacteriaceae	g__Nitratireductor	s__Nitratireductor_sp.	ASV15117	0	0	0	0	3	2	0	0	0	0	0	0	0	0	0	0	0	5	0	0	0	0	0	0	0	0	0	10	0.000202724618878	0.111111
d__Bacteria	k__unclassified_d__Bacteria	p__Proteobacteria	c__Betaproteobacteria	o__Burkholderiales	f__Burkholderiaceae	g__Ralstonia	s__Ralstonia_solanacearum	ASV9528	0	0	0	0	0	0	0	0	0	0	0	0	0	0	0	0	0	0	0	0	0	0	1	0	0	0	0	1	2.02724618878e-05	0.037037
d__Bacteria	k__unclassified_d__Bacteria	p__Proteobacteria	c__Deltaproteobacteria	o__Myxococcales	f__Polyangiaceae	g__Sorangium	s__Sorangium_cellulosum	ASV21804	0	0	0	0	0	0	0	0	0	0	0	0	0	0	0	0	0	0	0	3	0	0	0	0	0	0	0	3	6.08173856633e-05	0.037037
d__Bacteria	k__unclassified_d__Bacteria	p__Proteobacteria	c__Betaproteobacteria	o__Rhodocyclales	f__Rhodocyclaceae	g__Aromatoleum	s__Aromatoleum_petrolei	ASV31169	0	8	0	0	0	0	0	0	0	0	0	0	0	0	0	0	0	4	0	0	0	0	0	0	0	0	0	12	0.000243269542653	0.07407407407410001
d__Bacteria	k__unclassified_d__Bacteria	p__Proteobacteria	c__Alphaproteobacteria	o__Sphingomonadales	f__Sphingomonadaceae	g__Sphingomonas	s__Sphingomonas_rhizophila	ASV14259	0	0	0	0	0	8	0	0	0	0	0	0	0	0	0	0	0	0	0	0	0	0	0	0	0	0	0	8	0.000162179695102	0.037037
d__Bacteria	k__unclassified_d__Bacteria	p__Proteobacteria	c__Alphaproteobacteria	o__Sphingomonadales	f__Sphingomonadaceae	g__Sphingomonas	s__Sphingomonas_sabuli	ASV37727	0	0	0	0	0	0	0	0	0	0	0	0	0	0	0	0	0	0	0	0	0	0	0	0	0	0	3	3	6.08173856633e-05	0.037037
d__Bacteria	k__unclassified_d__Bacteria	p__Acidobacteria	c__Vicinamibacteria	o__Vicinamibacterales	f__Vicinamibacteraceae	g__Luteitalea	s__Luteitalea_pratensis	ASV14258	0	0	0	0	0	10	0	0	0	0	0	0	0	0	0	0	0	0	0	0	0	0	0	0	0	0	0	10	0.000202724618878	0.037037
d__Bacteria	k__unclassified_d__Bacteria	p__Actinobacteria	c__Actinomycetia	o__Micrococcales	f__Ornithinimicrobiaceae	g__Serinicoccus	s__Serinicoccus_hydrothermalis	ASV2005	0	0	0	0	0	0	0	0	0	0	0	0	0	0	0	0	0	0	10	0	0	0	0	0	0	0	0	10	0.000202724618878	0.037037
d__Bacteria	k__unclassified_d__Bacteria	p__Spirochaetes	c__Spirochaetia	o__Spirochaetales	f__Treponemataceae	g__Treponema	s__Treponema_putidum	ASV3622	0	0	0	2	0	0	0	0	0	1	0	0	0	0	0	0	0	0	1	0	0	0	0	0	0	0	0	4	8.10898475511e-05	0.111111
d__Bacteria	k__unclassified_d__Bacteria	p__Planctomycetes	c__Planctomycetia	o__Planctomycetales	f__Planctomycetaceae	g__Rubinisphaera	s__Rubinisphaera_brasiliensis	ASV9527	0	0	0	0	0	0	0	0	0	0	0	0	0	0	0	0	0	0	0	0	0	0	1	0	0	0	0	1	2.02724618878e-05	0.037037
d__Bacteria	k__unclassified_d__Bacteria	p__Proteobacteria	c__Alphaproteobacteria	o__Hyphomicrobiales	f__Phyllobacteriaceae	g__Mesorhizobium	s__Mesorhizobium_sp._131-2-1	ASV6682	0	0	0	0	0	0	0	0	0	0	0	0	0	0	0	12	0	0	0	0	0	0	0	0	0	0	0	12	0.000243269542653	0.037037
d__Bacteria	k__unclassified_d__Bacteria	p__Proteobacteria	c__Alphaproteobacteria	o__Hyphomicrobiales	f__Phyllobacteriaceae	g__Mesorhizobium	s__Mesorhizobium_loti	ASV273	0	0	0	0	0	0	0	0	0	0	0	0	0	10	0	0	0	0	0	0	0	0	0	0	0	0	0	10	0.000202724618878	0.037037
d__Bacteria	k__unclassified_d__Bacteria	p__Cyanobacteria	c__unclassified_p__Cyanobacteria	o__Oscillatoriales	f__Oscillatoriaceae	g__Oscillatoria	s__Oscillatoria_acuminata	ASV23223	0	3	0	0	0	0	0	3	0	0	0	0	0	0	1	0	0	0	0	0	0	0	0	0	0	0	0	7	0.000141907233214	0.111111
d__Bacteria	k__unclassified_d__Bacteria	p__Proteobacteria	c__Deltaproteobacteria	o__Myxococcales	f__Archangiaceae	g__Archangium	s__Archangium_violaceum	ASV20653	0	0	0	0	0	0	0	0	0	0	0	0	0	0	0	0	0	0	0	0	11	0	0	0	0	0	0	11	0.000222997080765	0.037037
d__Bacteria	k__unclassified_d__Bacteria	p__Actinobacteria	c__Rubrobacteria	o__Rubrobacterales	f__Rubrobacteraceae	g__Rubrobacter	s__Rubrobacter_marinus	ASV43960	0	0	0	0	0	0	0	0	0	0	0	0	0	0	3	0	0	0	0	0	0	0	0	0	0	0	0	3	6.08173856633e-05	0.037037
d__Bacteria	k__unclassified_d__Bacteria	p__Proteobacteria	c__Alphaproteobacteria	o__Hyphomicrobiales	f__Devosiaceae	g__Devosia	s__Devosia_oryziradicis	ASV30001	0	0	0	0	12	0	0	0	0	0	0	0	0	0	0	0	0	0	0	0	0	0	0	0	0	0	0	12	0.000243269542653	0.037037
d__Bacteria	k__unclassified_d__Bacteria	p__Proteobacteria	c__Alphaproteobacteria	o__Hyphomicrobiales	f__Rhizobiaceae	g__Rhizobium	s__Rhizobium_sp._WYJ-E13	ASV17538	0	0	0	0	0	0	0	0	0	2	0	0	0	0	0	0	0	0	0	0	0	0	0	0	0	0	0	2	4.05449237755e-05	0.037037
d__Bacteria	k__unclassified_d__Bacteria	p__Actinobacteria	c__Actinomycetia	o__Corynebacteriales	f__Mycobacteriaceae	g__Mycobacteroides	s__[Mycobacterium]_stephanolepidis	ASV24497	0	0	0	0	0	0	0	0	0	0	0	0	0	0	0	0	0	0	0	0	0	0	0	3	0	0	0	3	6.08173856633e-05	0.037037
d__Bacteria	k__unclassified_d__Bacteria	p__Actinobacteria	c__Actinomycetia	o__Micromonosporales	f__Micromonosporaceae	g__Micromonospora	s__Micromonospora_narathiwatensis	ASV43937	0	0	0	0	0	0	0	0	0	0	0	0	0	0	3	0	0	0	0	0	0	0	0	0	0	0	0	3	6.08173856633e-05	0.037037
d__Bacteria	k__unclassified_d__Bacteria	p__Proteobacteria	c__Alphaproteobacteria	o__Hyphomicrobiales	f__Nitrobacteraceae	g__Bradyrhizobium	s__Bradyrhizobium_sp._S2-20-1	ASV17524	0	0	0	0	0	0	0	0	0	1	0	0	0	0	0	0	0	0	0	0	0	0	0	0	0	0	0	1	2.02724618878e-05	0.037037
d__Bacteria	k__unclassified_d__Bacteria	p__Actinobacteria	c__Actinomycetia	o__Pseudonocardiales	f__Pseudonocardiaceae	g__Prauserella	s__Prauserella_marina	ASV2196	0	0	0	0	0	0	0	0	0	0	0	0	1	0	0	0	0	0	8	0	0	0	0	0	0	0	0	9	0.00018245215699000001	0.07407407407410001
d__Bacteria	k__unclassified_d__Bacteria	p__Planctomycetes	c__Phycisphaerae	o__Tepidisphaerales	f__Tepidisphaeraceae	g__Humisphaera	s__Humisphaera_borealis	ASV31546	0	0	0	0	0	0	0	0	0	0	9	0	0	0	0	0	0	3	0	0	0	0	0	0	0	0	0	12	0.000243269542653	0.07407407407410001
d__Bacteria	k__unclassified_d__Bacteria	p__Actinobacteria	c__Rubrobacteria	o__Rubrobacterales	f__Rubrobacteraceae	g__Rubrobacter	s__Rubrobacter_tropicus	ASV2018	0	0	0	0	0	0	0	0	0	0	0	0	0	0	0	0	0	0	7	0	0	0	0	0	0	0	0	7	0.000141907233214	0.037037
d__Bacteria	k__unclassified_d__Bacteria	p__Chloroflexi	c__Anaerolineae	o__unclassified_c__Anaerolineae	f__unclassified_c__Anaerolineae	g__unclassified_c__Anaerolineae	s__Anaerolineae_bacterium	ASV46291	0	0	0	0	0	0	0	0	0	0	0	0	0	0	0	0	0	0	0	0	0	0	0	0	3	0	0	3	6.08173856633e-05	0.037037
d__Bacteria	k__unclassified_d__Bacteria	p__Proteobacteria	c__Alphaproteobacteria	o__Hyphomicrobiales	f__unclassified_o__Hyphomicrobiales	g__Nordella	s__Nordella_sp._HKS_07	ASV22769	0	0	0	0	0	0	0	3	0	0	0	0	0	0	2	0	0	0	0	0	0	0	0	0	0	0	0	5	0.000101362309439	0.07407407407410001
d__Bacteria	k__unclassified_d__Bacteria	p__Bacteroidetes	c__Cytophagia	o__Cytophagales	f__Hymenobacteraceae	g__Hymenobacter	s__Hymenobacter_sp._TS19	ASV21205	0	0	0	0	0	0	0	0	0	0	0	0	0	0	0	0	0	0	0	0	2	0	0	6	0	0	0	8	0.000162179695102	0.07407407407410001
d__Bacteria	k__unclassified_d__Bacteria	p__Proteobacteria	c__Betaproteobacteria	o__Burkholderiales	f__unclassified_o__Burkholderiales	g__Rhizobacter	s__Rhizobacter_sp._AJA081-3	ASV37821	0	0	0	0	0	0	0	0	0	0	0	0	0	0	0	0	0	0	0	0	0	0	0	0	0	0	1	1	2.02724618878e-05	0.037037
d__Bacteria	k__unclassified_d__Bacteria	p__Actinobacteria	c__Actinomycetia	o__Micrococcales	f__Micrococcaceae	g__Arthrobacter	s__Arthrobacter_sp._PAMC25564	ASV46319	0	0	0	0	0	0	0	0	0	0	0	0	0	0	0	0	0	0	0	0	0	0	0	0	3	0	0	3	6.08173856633e-05	0.037037
d__Bacteria	k__unclassified_d__Bacteria	p__Proteobacteria	c__Betaproteobacteria	o__Nitrosomonadales	f__Sulfuricellaceae	g__Sulfuriferula	s__Sulfuriferula_plumbiphila	ASV14284	0	0	0	0	0	10	0	0	0	0	0	0	0	0	0	0	0	0	0	0	0	0	0	0	0	0	0	10	0.000202724618878	0.037037
d__Bacteria	k__unclassified_d__Bacteria	p__Actinobacteria	c__Actinomycetia	o__Propionibacteriales	f__Propionibacteriaceae	g__Propioniciclava	s__Propioniciclava_coleopterorum	ASV8615	0	0	3	0	0	0	0	0	0	0	0	0	0	0	3	1	0	0	0	0	0	2	0	0	0	0	0	9	0.00018245215699000001	0.148148
d__Bacteria	k__unclassified_d__Bacteria	p__Actinobacteria	c__Actinomycetia	o__Micrococcales	f__Micrococcaceae	g__Arthrobacter	s__Arthrobacter_sp._24S4-2	ASV22528	0	0	0	0	0	0	0	11	0	0	0	0	0	0	0	0	0	0	0	0	0	0	0	0	0	0	0	11	0.000222997080765	0.037037
d__Bacteria	k__unclassified_d__Bacteria	p__Actinobacteria	c__Rubrobacteria	o__Rubrobacterales	f__Rubrobacteraceae	g__Rubrobacter	s__Rubrobacter_marinus	ASV44001	0	0	0	0	0	0	0	0	0	0	0	0	0	0	6	0	0	0	0	0	0	0	0	0	0	0	0	6	0.000121634771327	0.037037
d__Bacteria	k__unclassified_d__Bacteria	p__Proteobacteria	c__Betaproteobacteria	o__Neisseriales	f__Chromobacteriaceae	g__Laribacter	s__Laribacter_hongkongensis	ASV20915	0	0	4	0	0	0	0	0	0	0	0	0	0	0	0	0	0	0	0	0	5	0	0	0	0	0	0	9	0.00018245215699000001	0.07407407407410001
d__Bacteria	k__unclassified_d__Bacteria	p__Proteobacteria	c__Gammaproteobacteria	o__Pseudomonadales	f__Pseudomonadaceae	g__Pseudomonas	s__Pseudomonas_koreensis	ASV24533	0	0	0	0	0	0	0	0	0	0	0	0	0	0	0	0	0	0	0	0	0	0	0	3	0	0	0	3	6.08173856633e-05	0.037037
d__Bacteria	k__unclassified_d__Bacteria	p__Proteobacteria	c__Alphaproteobacteria	o__Hyphomicrobiales	f__Devosiaceae	g__Devosia	s__Devosia_oryziradicis	ASV21837	0	0	0	0	0	0	0	0	0	0	0	0	0	0	0	0	0	0	0	3	0	0	0	0	0	0	0	3	6.08173856633e-05	0.037037
d__Bacteria	k__unclassified_d__Bacteria	p__Proteobacteria	c__Alphaproteobacteria	o__Sphingomonadales	f__Sphingomonadaceae	g__Sphingomonas	s__Sphingomonas_sp._HDW15A	ASV15518	0	0	0	0	0	0	0	0	0	0	0	0	0	0	0	0	0	0	0	0	0	11	0	0	0	0	0	11	0.000222997080765	0.037037
d__Bacteria	k__unclassified_d__Bacteria	p__Actinobacteria	c__Actinomycetia	o__Corynebacteriales	f__Mycobacteriaceae	g__Mycolicibacterium	s__Mycolicibacterium_aurum	ASV38808	0	0	0	0	0	0	0	0	0	0	8	0	0	0	0	0	0	0	0	0	0	0	0	0	0	0	0	8	0.000162179695102	0.037037
d__Bacteria	k__unclassified_d__Bacteria	p__Proteobacteria	c__Deltaproteobacteria	o__Myxococcales	f__Myxococcaceae	g__Myxococcus	s__Myxococcus_fulvus	ASV17962	0	0	0	0	0	0	0	0	0	2	0	0	0	0	0	0	0	3	0	0	0	0	0	0	0	0	0	5	0.000101362309439	0.07407407407410001
d__Bacteria	k__unclassified_d__Bacteria	p__Proteobacteria	c__Alphaproteobacteria	o__Hyphomicrobiales	f__Nitrobacteraceae	g__Bradyrhizobium	s__Bradyrhizobium_paxllaeri	ASV9620	0	0	0	0	0	0	0	0	0	0	0	0	0	0	0	0	0	0	0	0	0	0	1	0	0	0	0	1	2.02724618878e-05	0.037037
d__Bacteria	k__unclassified_d__Bacteria	p__Proteobacteria	c__Gammaproteobacteria	o__Xanthomonadales	f__Xanthomonadaceae	g__Luteimonas	s__Luteimonas_sp._MC1750	ASV22986	0	0	0	0	0	0	0	3	0	0	0	0	0	0	0	0	7	0	0	0	0	0	0	0	0	0	0	10	0.000202724618878	0.07407407407410001
d__Bacteria	k__unclassified_d__Bacteria	p__Planctomycetes	c__Phycisphaerae	o__Tepidisphaerales	f__Tepidisphaeraceae	g__Humisphaera	s__Humisphaera_borealis	ASV32498	0	0	0	0	0	0	0	0	8	0	0	0	0	0	0	0	0	0	0	0	0	0	0	0	0	0	0	8	0.000162179695102	0.037037
d__Bacteria	k__unclassified_d__Bacteria	p__Proteobacteria	c__Alphaproteobacteria	o__Hyphomicrobiales	f__Phyllobacteriaceae	g__Mesorhizobium	s__Mesorhizobium_sp._DCY119	ASV17680	0	0	0	0	0	0	0	0	0	1	0	0	0	0	0	0	0	0	0	0	0	0	0	0	0	0	0	1	2.02724618878e-05	0.037037
d__Bacteria	k__unclassified_d__Bacteria	p__Proteobacteria	c__Betaproteobacteria	o__Burkholderiales	f__Oxalobacteraceae	g__Massilia	s__Massilia_violaceinigra	ASV27124	0	0	0	0	0	0	0	0	0	0	0	0	0	0	0	0	4	6	0	0	0	0	0	0	0	0	0	10	0.000202724618878	0.07407407407410001
d__Bacteria	k__unclassified_d__Bacteria	p__Proteobacteria	c__Alphaproteobacteria	o__Rhodobacterales	f__Rhodobacteraceae	g__Pseudooceanicola	s__Pseudooceanicola_algae	ASV24526	0	0	0	0	0	0	0	0	0	0	0	0	0	0	0	0	0	0	0	0	0	0	0	4	0	0	0	4	8.10898475511e-05	0.037037
d__Bacteria	k__unclassified_d__Bacteria	p__Proteobacteria	c__Alphaproteobacteria	o__Hyphomicrobiales	f__Phyllobacteriaceae	g__Mesorhizobium	s__Mesorhizobium_opportunistum	ASV46321	0	0	0	0	0	0	0	0	0	0	0	0	0	0	0	0	0	0	0	0	0	0	0	0	5	0	0	5	0.000101362309439	0.037037
d__Bacteria	k__unclassified_d__Bacteria	p__Proteobacteria	c__Alphaproteobacteria	o__Caulobacterales	f__Caulobacteraceae	g__Phenylobacterium	s__Phenylobacterium_glaciei	ASV43986	0	0	0	0	0	0	0	0	0	0	0	0	0	0	5	0	0	0	0	0	0	0	0	0	0	0	0	5	0.000101362309439	0.037037
d__Bacteria	k__unclassified_d__Bacteria	p__Planctomycetes	c__Planctomycetia	o__Planctomycetales	f__Planctomycetaceae	g__Planctomyces	s__Planctomyces_sp._SH-PL14	ASV17657	0	0	0	0	0	0	0	0	0	2	0	0	0	0	0	0	0	0	0	0	0	0	0	0	0	0	0	2	4.05449237755e-05	0.037037
d__Bacteria	k__unclassified_d__Bacteria	p__Actinobacteria	c__Actinomycetia	o__Corynebacteriales	f__Nocardiaceae	g__Nocardia	s__Nocardia_yunnanensis	ASV6696	0	0	0	0	0	0	0	0	0	0	0	0	0	0	0	11	0	0	0	0	0	0	0	0	0	0	0	11	0.000222997080765	0.037037
d__Bacteria	k__unclassified_d__Bacteria	p__Proteobacteria	c__Alphaproteobacteria	o__Hyphomicrobiales	f__Phyllobacteriaceae	g__Mesorhizobium	s__Mesorhizobium_sp._131-2-1	ASV42453	0	9	0	0	0	0	0	0	0	0	0	0	0	0	0	0	0	0	0	0	0	0	0	0	0	0	0	9	0.00018245215699000001	0.037037
d__Bacteria	k__unclassified_d__Bacteria	p__Acidobacteria	c__Vicinamibacteria	o__Vicinamibacterales	f__Vicinamibacteraceae	g__Luteitalea	s__Luteitalea_pratensis	ASV9625	0	0	0	0	0	0	0	0	0	0	0	0	0	0	0	0	0	0	0	0	0	0	3	0	0	0	0	3	6.08173856633e-05	0.037037
d__Bacteria	k__unclassified_d__Bacteria	p__Proteobacteria	c__Alphaproteobacteria	o__Hyphomicrobiales	f__Phyllobacteriaceae	g__Phyllobacterium	s__Phyllobacterium_zundukense	ASV46310	0	0	0	0	0	0	0	0	0	0	0	0	0	0	0	0	0	0	0	0	0	0	0	0	3	0	0	3	6.08173856633e-05	0.037037
d__Bacteria	k__unclassified_d__Bacteria	p__Proteobacteria	c__Alphaproteobacteria	o__Hyphomicrobiales	f__Devosiaceae	g__Devosia	s__Devosia_oryziradicis	ASV9719	0	0	0	0	0	0	0	0	0	0	0	0	0	0	0	0	0	0	0	0	0	0	3	0	0	0	0	3	6.08173856633e-05	0.037037
d__Bacteria	k__unclassified_d__Bacteria	p__Proteobacteria	c__Alphaproteobacteria	o__Sphingomonadales	f__Sphingomonadaceae	g__Sphingomonas	s__Sphingomonas_sinipercae	ASV31037	0	0	0	0	0	0	5	0	0	0	0	0	0	0	0	0	0	5	0	0	0	0	0	0	0	0	0	10	0.000202724618878	0.07407407407410001
d__Bacteria	k__unclassified_d__Bacteria	p__Proteobacteria	c__Alphaproteobacteria	o__Hyphomicrobiales	f__Methylobacteriaceae	g__Microvirga	s__Microvirga_sp._VF16	ASV17638	0	0	0	0	0	0	0	0	0	2	0	0	0	0	0	0	0	0	0	0	0	0	0	0	0	0	0	2	4.05449237755e-05	0.037037
d__Bacteria	k__unclassified_d__Bacteria	p__Proteobacteria	c__Alphaproteobacteria	o__Hyphomicrobiales	f__Phyllobacteriaceae	g__Mesorhizobium	s__Mesorhizobium_sp._L-2-11	ASV37813	0	0	0	0	0	0	0	0	0	0	0	0	0	0	0	0	0	0	0	0	0	0	0	0	0	0	4	4	8.10898475511e-05	0.037037
d__Bacteria	k__unclassified_d__Bacteria	p__Actinobacteria	c__Actinomycetia	o__Corynebacteriales	f__Nocardiaceae	g__Nocardia	s__Nocardia_mangyaensis	ASV21953	0	0	0	0	0	0	0	1	0	0	0	0	0	0	0	0	0	0	0	3	0	0	0	0	0	0	0	4	8.10898475511e-05	0.07407407407410001
d__Bacteria	k__unclassified_d__Bacteria	p__Actinobacteria	c__Actinomycetia	o__Micrococcales	f__Micrococcaceae	g__Arthrobacter	s__Arthrobacter_sp._PGP41	ASV2061	0	0	0	0	0	0	0	0	0	0	0	0	0	0	0	0	0	0	7	0	0	0	0	0	0	0	0	7	0.000141907233214	0.037037
d__Bacteria	k__unclassified_d__Bacteria	p__Proteobacteria	c__Alphaproteobacteria	o__Hyphomicrobiales	f__Rhizobiaceae	g__Sinorhizobium	s__Sinorhizobium_medicae	ASV39391	0	0	0	0	0	0	0	0	0	0	0	0	0	0	0	0	0	0	0	0	0	0	0	0	0	12	0	12	0.000243269542653	0.037037
d__Bacteria	k__unclassified_d__Bacteria	p__Proteobacteria	c__Gammaproteobacteria	o__Methylococcales	f__Methylococcaceae	g__Methylomonas	s__Methylomonas_koyamae	ASV21845	0	0	0	0	0	0	0	0	0	0	0	0	0	0	0	0	0	0	0	4	0	0	0	0	0	0	0	4	8.10898475511e-05	0.037037
d__Bacteria	k__unclassified_d__Bacteria	p__Proteobacteria	c__Gammaproteobacteria	o__Xanthomonadales	f__Xanthomonadaceae	g__Stenotrophomonas	s__Stenotrophomonas_maltophilia	ASV9626	0	0	0	0	0	0	0	0	0	0	0	0	0	0	0	0	0	0	0	0	0	0	2	0	0	0	0	2	4.05449237755e-05	0.037037
d__Bacteria	k__unclassified_d__Bacteria	p__Proteobacteria	c__Alphaproteobacteria	o__Sphingomonadales	f__Sphingomonadaceae	g__Sphingomonas	s__Sphingomonas_rhizophila	ASV4756	3	0	0	3	0	0	0	0	0	0	0	0	0	0	0	0	0	0	0	0	0	0	0	0	0	0	0	6	0.000121634771327	0.07407407407410001
d__Bacteria	k__unclassified_d__Bacteria	p__Actinobacteria	c__Thermoleophilia	o__Thermoleophilales	f__Thermoleophilaceae	g__Thermoleophilum	s__Thermoleophilum_album	ASV713	0	0	0	0	0	6	0	0	0	0	0	0	0	5	0	0	0	0	0	0	0	0	0	0	0	0	0	11	0.000222997080765	0.07407407407410001
d__Bacteria	k__unclassified_d__Bacteria	p__Proteobacteria	c__Alphaproteobacteria	o__Rhodobacterales	f__Roseobacteraceae	g__Roseovarius	s__Roseovarius_sp._THAF8	ASV35950	0	0	0	0	0	0	9	0	0	0	0	0	0	0	0	0	0	0	0	0	0	0	0	0	0	0	0	9	0.00018245215699000001	0.037037
d__Bacteria	k__unclassified_d__Bacteria	p__Proteobacteria	c__Alphaproteobacteria	o__Hyphomicrobiales	f__Phyllobacteriaceae	g__Mesorhizobium	s__Mesorhizobium_sp._L-8-3	ASV17621	0	0	0	0	0	0	0	0	0	3	0	0	0	0	0	0	0	0	0	0	0	0	0	0	0	0	0	3	6.08173856633e-05	0.037037
d__Bacteria	k__unclassified_d__Bacteria	p__Actinobacteria	c__Actinomycetia	o__Propionibacteriales	f__Nocardioidaceae	g__Nocardioides	s__Nocardioides_sp._zg-1228	ASV9714	0	0	0	0	0	0	0	0	0	0	0	0	0	0	0	0	0	0	0	0	0	0	1	0	0	0	0	1	2.02724618878e-05	0.037037
d__Bacteria	k__unclassified_d__Bacteria	p__Actinobacteria	c__Actinomycetia	o__Corynebacteriales	f__Tsukamurellaceae	g__Tsukamurella	s__Tsukamurella_paurometabola	ASV17658	0	0	0	0	0	0	0	0	0	2	0	0	0	0	0	0	0	0	0	0	0	0	0	0	0	0	0	2	4.05449237755e-05	0.037037
d__Bacteria	k__unclassified_d__Bacteria	p__Proteobacteria	c__Alphaproteobacteria	o__Sphingomonadales	f__Sphingomonadaceae	g__Sphingopyxis	s__Sphingopyxis_sp._QXT-31	ASV7774	0	0	0	0	0	0	0	3	5	0	0	0	0	0	0	2	0	0	0	0	0	0	0	0	0	0	0	10	0.000202724618878	0.111111
d__Bacteria	k__unclassified_d__Bacteria	p__Actinobacteria	c__Actinomycetia	o__Jiangellales	f__Jiangellaceae	g__Jiangella	s__Jiangella_sp._DSM_45060	ASV30026	0	0	0	0	11	0	0	0	0	0	0	0	0	0	0	0	0	0	0	0	0	0	0	0	0	0	0	11	0.000222997080765	0.037037
[truncated: 6,046 more rows]
